# Supplementary material for: Functional changes of the liver in the absence of growth hormone (GH) action – Proteomic and metabolomic insights from a GH receptor deficient pig model
Source: Mol Metab. 2020 Mar 18;36:100978. doi: 10.1016/j.molmet.2020.100978 (PMC7184181; doi:10.1016/j.molmet.2020.100978)
Supplement: Multimedia component 1 [file mmc1.xlsx]

## Sheet: AllIdentified
Supplementary Table 1A: All 3232 identified protein families.
LFQ (Label-free quantification) Intensities
Sample 10029	Sample 10030	Sample 4524	Sample 4526	Sample 4715	Sample 4716	Sample 4717	Sample 4718	Sample 4720	Sample 4721	Sample 4722	Sample 4941	Sample 4942	Sample 4945	Sample 4949	Sample 4977	Intensity	MS/MS count	Protein IDs	Fasta header	RefSeq Protein Accession	Gene ID	Gene Symbol	GO - Biological Process	GO - Cellular Component	GO - Molecular Function	KEGG Pathway ID	KEGG Pathway Title
Control	Control	Control	Control	KO	Control	Control	KO	Control	KO	Control	KO	KO	KO	KO	KO
male	male	female	female	male	male	male	male	female	female	female	male	male	female	female	female
98550000	91906000	48385000	55457000	60430000	44536000	0	69727000	49182000	58920000	54373000	106690000	53703000	57110000	54448000	81789000	1007300000	73	NP_001123442.1;CON__P62894;XP_013841086.1	cytochrome c;	NP_001123442	100170131	CYCS	GO:0006122 [Name: mitochondrial electron transport, ubiquinol to cytochrome c]; GO:0006123 [Name: mitochondrial electron transport, cytochrome c to oxygen]; GO:0006915 [Name: apoptotic process]; GO:0043280 [Name: positive regulation of cysteine-type endopeptidase activity involved in apoptotic process]	GO:0070469 [Name: respiratory chain]; GO:0005758 [Name: mitochondrial intermembrane space]	GO:0009055 [Name: electron carrier activity]; GO:0046872 [Name: metal ion binding]; GO:0020037 [Name: heme binding]	ssc04115; ssc05016; ssc05161; ssc05010; ssc05164; ssc05134; ssc01100; ssc05014; ssc05152; ssc05200; ssc05145; ssc05012; ssc04932; ssc05168; ssc05210; ssc05416; ssc00920; ssc04210; ssc05222	p53 signaling pathway; Non-alcoholic fatty liver disease (NAFLD); Tuberculosis; Herpes simplex infection; Colorectal cancer; Viral myocarditis; Metabolic pathways; Apoptosis; Parkinson's disease; Pathways in cancer; Sulfur metabolism; Amyotrophic lateral sclerosis (ALS); Legionellosis; Hepatitis B; Alzheimer's disease; Huntington's disease; Toxoplasmosis; Influenza A; Small cell lung cancer
18968000	20014000	0	0	0	0	0	0	0	0	30767000	0	0	21933000	28228000	28323000	186860000	21	NP_001001260.1	peptidoglycan recognition protein 1 precursor	NP_001001260	397213	PGLYRP1	GO:0009253 [Name: peptidoglycan catabolic process]; GO:0045087 [Name: innate immune response]	-	GO:0042834 [Name: peptidoglycan binding]; GO:0008745 [Name: N-acetylmuramoyl-L-alanine amidase activity]; GO:0008270 [Name: zinc ion binding]	-	-
0	15770000	0	0	0	0	0	0	0	0	0	0	0	0	0	0	318460000	14	NP_001001534.1	ryanodine receptor 1	NP_001001534	396718	RYR1	GO:0048741 [Name: skeletal muscle fiber development]; GO:0051289 [Name: protein homotetramerization]; GO:0071313 [Name: cellular response to caffeine]; GO:0006936 [Name: muscle contraction]; GO:0070588 [Name: calcium ion transmembrane transport]; GO:0043931 [Name: ossification involved in bone maturation]; GO:0014808 [Name: release of sequestered calcium ion into cytosol by sarcoplasmic reticulum…	GO:0016529 [Name: sarcoplasmic reticulum]; GO:0005886 [Name: plasma membrane]; GO:0014802 [Name: terminal cisterna]; GO:0031301 [Name: integral component of organelle membrane]; GO:1990425 [Name: ryanodine receptor complex]; GO:0033017 [Name: sarcoplasmic reticulum membrane]	GO:0005516 [Name: calmodulin binding]; GO:0005524 [Name: ATP binding]; GO:0005262 [Name: calcium channel activity]; GO:0005509 [Name: calcium ion binding]; GO:0005245 [Name: voltage-gated calcium channel activity]; GO:0005219 [Name: ryanodine-sensitive calcium-release channel activity]	ssc04730; ssc04713; ssc04020; ssc04921	Circadian entrainment; Long-term depression; Oxytocin signaling pathway; Calcium signaling pathway
116590000	72034000	1167700000	94241000	mal	63460000	189980000	64189000	55116000	105510000	77276000	102890000	142520000	146410000	122450000	115330000	2683400000	159	NP_001001535.1;XP_020930326.1	desmin;desmin isoform X1	NP_001001535	396725	DES	GO:0045109 [Name: intermediate filament organization]	GO:0005737 [Name: cytoplasm]; GO:0005882 [Name: intermediate filament]; GO:0014704 [Name: intercalated disc]; GO:0042383 [Name: sarcolemma]; GO:0030018 [Name: Z disc]; GO:0005634 [Name: nucleus]	GO:0005198 [Name: structural molecule activity]	ssc05412; ssc05410; ssc05414	Arrhythmogenic right ventricular cardiomyopathy (ARVC); Hypertrophic cardiomyopathy (HCM); Dilated cardiomyopathy
45039000	33880000	57945000	38201000	36478000	39708000	42769000	46217000	32474000	32279000	42439000	34006000	42631000	41904000	33990000	39039000	627860000	67	NP_001001539.1;XP_020934157.1;XP_020934156.1	aldose reductase	NP_001001539	396816	AKR1B1	GO:0055114 [Name: oxidation-reduction process]	GO:0005737 [Name: cytoplasm]	GO:0004032 [Name: alditol:NADP+ 1-oxidoreductase activity]	ssc00052; ssc00561; ssc01100; ssc00040; ssc00051	Fructose and mannose metabolism; Pentose and glucuronate interconversions; Metabolic pathways; Glycerolipid metabolism; Galactose metabolism
107070000	121340000	115840000	101880000	104620000	125720000	93495000	89403000	99540000	114670000	148800000	100860000	125250000	119320000	93653000	139740000	1796000000	88	NP_001001542.1	sodium/potassium-transporting ATPase subunit beta-1	NP_001001542	396898	ATP1B1	GO:0007155 [Name: cell adhesion]; GO:0010882 [Name: regulation of cardiac muscle contraction by calcium ion signaling]; GO:0030007 [Name: cellular potassium ion homeostasis]; GO:1903281 [Name: positive regulation of calcium:sodium antiporter activity]; GO:0010248 [Name: establishment or maintenance of transmembrane electrochemical gradient]; GO:0010468 [Name: regulation of gene expression]; GO:00…	GO:0005890 [Name: sodium:potassium-exchanging ATPase complex]; GO:0014704 [Name: intercalated disc]; GO:0016324 [Name: apical plasma membrane]; GO:0005622 [Name: intracellular]; GO:0042383 [Name: sarcolemma]; GO:0043209 [Name: myelin sheath]; GO:0016323 [Name: basolateral plasma membrane]	GO:0005524 [Name: ATP binding]; GO:0005515 [Name: protein binding]; GO:0001671 [Name: ATPase activator activity]; GO:0005391 [Name: sodium:potassium-exchanging ATPase activity]; GO:0008022 [Name: protein C-terminus binding]; GO:0030955 [Name: potassium ion binding]; GO:0051117 [Name: ATPase binding]; GO:0019901 [Name: protein kinase binding]; GO:0031402 [Name: sodium ion binding]	ssc04976; ssc04918; ssc04961; ssc04974; ssc04022; ssc04260; ssc04024; ssc04960; ssc04964; ssc04911; ssc04971; ssc04261; ssc04973; ssc04919; ssc04978; ssc04970; ssc04972	Thyroid hormone synthesis; Salivary secretion; Proximal tubule bicarbonate reclamation; Carbohydrate digestion and absorption; Bile secretion; Aldosterone-regulated sodium reabsorption; cGMP-PKG signaling pathway; Protein digestion and absorption; Adrenergic signaling in cardiomyocytes; Thyroid hormone signaling pathway; Endocrine and other factor-regulated calcium reabsorption; Pancreatic secret…
99737000	99020000	111510000	94177000	97967000	102960000	112350000	100590000	95046000	85339000	116860000	111080000	90672000	0	105420000	100160000	1554000000	38	XP_013842818.1;NP_001001587.1	40S ribosomal protein S28 isoform X1;40S ribosomal protein S28	XP_013842818	414420	RPS28	GO:0000028 [Name: ribosomal small subunit assembly]; GO:0042254 [Name: ribosome biogenesis]; GO:0002181 [Name: cytoplasmic translation]; GO:0030490 [Name: maturation of SSU-rRNA]	GO:0022627 [Name: cytosolic small ribosomal subunit]; GO:0098556 [Name: cytoplasmic side of rough endoplasmic reticulum membrane]; GO:0042788 [Name: polysomal ribosome]	GO:0003735 [Name: structural constituent of ribosome]; GO:0003723 [Name: RNA binding]	ssc03010	Ribosome
0	0	0	0	0	0	0	0	0	0	0	0	4487800	0	0	0	18609000	4	XP_020935190.1;XP_013846371.1;XP_013846370.1;NP_001001630.1	PDZ domain-containing protein 11 isoform X2;PDZ domain-containing protein 11 isoform X2;PDZ domain-containing protein 11 isoform X1;PDZ domain-containing protein 11	XP_020935190	414386	PDZD11	GO:0007269 [Name: neurotransmitter secretion]; GO:1903361 [Name: protein localization to basolateral plasma membrane]; GO:0045199 [Name: maintenance of epithelial cell apical/basal polarity]	GO:0016323 [Name: basolateral plasma membrane]; GO:0045202 [Name: synapse]; GO:0005911 [Name: cell-cell junction]; GO:0098793 [Name: presynapse]; GO:0005829 [Name: cytosol]	GO:0008022 [Name: protein C-terminus binding]	-	-
0	0	59785000	48968000	78766000	0	43903000	59364000	40498000	59962000	0	75559000	0	0	65168000	0	553000000	24	NP_001001632.1;XP_005663427.1;XP_005663430.1;XP_020944392.1;XP_005663431.1;XP_020944391.1;XP_005663415.1;XP_005663419.1;XP_020944388.1;XP_005663423.1;XP_020944387.1;XP_020944393.1;XP_013852498.1;XP_005663433.1	tropomyosin alpha-3 chain;tropomyosin alpha-3 chain isoform X15;tropomyosin alpha-3 chain isoform X18;tropomyosin alpha-3 chain isoform X11;tropomyosin alpha-3 chain isoform X17;tropomyosin alpha-3 chain isoform X10;tropomyosin alpha-3 chain isoform	NP_001001632	414388	TPM3	GO:0006936 [Name: muscle contraction]; GO:0007015 [Name: actin filament organization]	GO:0005862 [Name: muscle thin filament tropomyosin]; GO:0005884 [Name: actin filament]	GO:0051015 [Name: actin filament binding]; GO:0008307 [Name: structural constituent of muscle]	ssc05410; ssc05216; ssc05200; ssc04260; ssc04261; ssc05414	Adrenergic signaling in cardiomyocytes; Hypertrophic cardiomyopathy (HCM); Thyroid cancer; Pathways in cancer; Cardiac muscle contraction; Dilated cardiomyopathy
46604000	27722000	56656000	51034000	61405000	35107000	61540000	42270000	50750000	40690000	0	83461000	50601000	44663000	64115000	39686000	745460000	40	NP_001001633.2	40S ribosomal protein S29	NP_001001633	414391	RPS29	GO:0002181 [Name: cytoplasmic translation]	GO:0098556 [Name: cytoplasmic side of rough endoplasmic reticulum membrane]; GO:0022627 [Name: cytosolic small ribosomal subunit]; GO:0042788 [Name: polysomal ribosome]	GO:0003735 [Name: structural constituent of ribosome]; GO:0008270 [Name: zinc ion binding]	ssc03010	Ribosome
182410000	216830000	179460000	185900000	164650000	175760000	213290000	174230000	167210000	143870000	234820000	191280000	211280000	198130000	170010000	176610000	2937900000	154	NP_001001634.1	40S ribosomal protein S17	NP_001001634	414392	RPS17	GO:0006412 [Name: translation]; GO:0000028 [Name: ribosomal small subunit assembly]	GO:0098556 [Name: cytoplasmic side of rough endoplasmic reticulum membrane]; GO:0022627 [Name: cytosolic small ribosomal subunit]	GO:0003735 [Name: structural constituent of ribosome]	ssc03010	Ribosome
184310000	215290000	171940000	163810000	124800000	188750000	123660000	108680000	145140000	135960000	165240000	128340000	249350000	150110000	156740000	171530000	2632200000	79	XP_020924241.1;NP_001001636.1;XP_020955745.1	60S ribosomal protein L32 isoform X1;60S ribosomal protein L32	XP_020924241	414419	RPL32	GO:0006412 [Name: translation]	GO:0015934 [Name: large ribosomal subunit]; GO:0098556 [Name: cytoplasmic side of rough endoplasmic reticulum membrane]; GO:0022625 [Name: cytosolic large ribosomal subunit]	GO:0003735 [Name: structural constituent of ribosome]	ssc03010	Ribosome
0	0	5383200	0	0	0	0	0	0	0	0	0	0	0	0	0	5383200	1	XP_005671774.1;XP_005671773.1;NP_001001637.1	PDZ and LIM domain protein 3 isoform X2;PDZ and LIM domain protein 3 isoform X1;PDZ and LIM domain protein 3	XP_005671774	414421	PDLIM3	GO:0007015 [Name: actin filament organization]; GO:0007507 [Name: heart development]	GO:0015629 [Name: actin cytoskeleton]; GO:0030018 [Name: Z disc]	GO:0008092 [Name: cytoskeletal protein binding]; GO:0008307 [Name: structural constituent of muscle]; GO:0046872 [Name: metal ion binding]	-	-
0	0	0	91552000	106360000	72439000	0	60047000	68496000	89542000	79839000	85829000	0	0	109470000	75477000	1157100000	44	NP_001001638.1	60S ribosomal protein L11	NP_001001638	414422	RPL11	GO:0034504 [Name: protein localization to nucleus]; GO:0032435 [Name: negative regulation of proteasomal ubiquitin-dependent protein catabolic process]; GO:0006412 [Name: translation]; GO:0000027 [Name: ribosomal large subunit assembly]; GO:1901798 [Name: positive regulation of signal transduction by p53 class mediator]	GO:0005730 [Name: nucleolus]; GO:0015934 [Name: large ribosomal subunit]; GO:0005654 [Name: nucleoplasm]; GO:0005737 [Name: cytoplasm]; GO:0098556 [Name: cytoplasmic side of rough endoplasmic reticulum membrane]; GO:0022625 [Name: cytosolic large ribosomal subunit]	GO:0003735 [Name: structural constituent of ribosome]; GO:0005515 [Name: protein binding]; GO:0003723 [Name: RNA binding]; GO:0019843 [Name: rRNA binding]	ssc03010	Ribosome
79736000	95150000	94741000	88248000	105140000	109910000	83757000	101090000	113130000	105680000	99673000	111870000	110580000	107300000	111070000	104070000	1601600000	134	NP_001001640.1	amine oxidase	NP_001001640	414424	MAOA	GO:0055114 [Name: oxidation-reduction process]; GO:0042135 [Name: neurotransmitter catabolic process]; GO:0006584 [Name: catecholamine metabolic process]	GO:0005741 [Name: mitochondrial outer membrane]; GO:0016021 [Name: integral component of membrane]	GO:0016491 [Name: oxidoreductase activity]	ssc01100; ssc04728; ssc05031; ssc05034; ssc00350; ssc00360; ssc00380; ssc04726; ssc00260; ssc05030; ssc00340; ssc00982; ssc00330	Histidine metabolism; Amphetamine addiction; Phenylalanine metabolism; Drug metabolism - cytochrome P450; Glycine, serine and threonine metabolism; Metabolic pathways; Serotonergic synapse; Tyrosine metabolism; Arginine and proline metabolism; Tryptophan metabolism; Cocaine addiction; Alcoholism; Dopaminergic synapse
865350000	884720000	810880000	995380000	954790000	1090300000	582350000	1017500000	1148500000	944580000	869930000	761010000	692860000	733150000	629020000	651240000	13479000000	503	NP_001001641.1	bifunctional epoxide hydrolase 2	NP_001001641	414425	EPHX2	GO:0009636 [Name: response to toxic substance]; GO:0019439 [Name: aromatic compound catabolic process]; GO:0046839 [Name: phospholipid dephosphorylation]	GO:0005777 [Name: peroxisome]	GO:0004301 [Name: epoxide hydrolase activity]; GO:0042577 [Name: lipid phosphatase activity]; GO:0000287 [Name: magnesium ion binding]; GO:0033885 [Name: 10-hydroxy-9-(phosphonooxy)octadecanoate phosphatase activity]	ssc00590; ssc04146; ssc01100	Metabolic pathways; Arachidonic acid metabolism; Peroxisome
12203000	14498000	0	0	0	0	0	0	0	0	0	0	0	0	0	0	79851000	19	XP_020946860.1;XP_020946859.1;XP_005655600.1;NP_001001642.1	5-AMP-activated protein kinase subunit gamma-1 isoform X1;5-AMP-activated protein kinase subunit gamma-1 isoform X1;5-AMP-activated protein kinase subunit gamma-1 isoform X1;5-AMP-activated protein kinase subunit gamma-1	XP_020946860	414426	PRKAG1	GO:0006633 [Name: fatty acid biosynthetic process]; GO:0006468 [Name: protein phosphorylation]	GO:0031588 [Name: nucleotide-activated protein kinase complex]	GO:0016208 [Name: AMP binding]; GO:0004679 [Name: AMP-activated protein kinase activity]; GO:0005524 [Name: ATP binding]; GO:0043531 [Name: ADP binding]	ssc04068; ssc04152; ssc04910; ssc04920; ssc04921; ssc04710; ssc05410; ssc04932; ssc04922; ssc04931	Adipocytokine signaling pathway; Insulin resistance; AMPK signaling pathway; Oxytocin signaling pathway; Non-alcoholic fatty liver disease (NAFLD); FoxO signaling pathway; Insulin signaling pathway; Hypertrophic cardiomyopathy (HCM); Circadian rhythm; Glucagon signaling pathway
558180000	568370000	714270000	620900000	585430000	535390000	583670000	556400000	506900000	543020000	591620000	590420000	607770000	590590000	543520000	558470000	9211700000	457	NP_001001643.1	rab GDP dissociation inhibitor beta	NP_001001643	414427	GDI2	GO:0015031 [Name: protein transport]; GO:0043547 [Name: positive regulation of GTPase activity]; GO:0007264 [Name: small GTPase mediated signal transduction]	GO:0016020 [Name: membrane]; GO:0005737 [Name: cytoplasm]	GO:0005096 [Name: GTPase activator activity]; GO:0005093 [Name: Rab GDP-dissociation inhibitor activity]	-	-
0	0	6603400	0	0	0	0	0	0	0	0	0	0	0	0	0	6603400	2	NP_001001649.2	cadherin-5 precursor	NP_001001649	414737	CDH5	GO:2000114 [Name: regulation of establishment of cell polarity]; GO:1903659 [Name: regulation of complement-dependent cytotoxicity]; GO:0007156 [Name: homophilic cell adhesion via plasma membrane adhesion molecules]; GO:0001955 [Name: blood vessel maturation]	GO:0005911 [Name: cell-cell junction]; GO:0016021 [Name: integral component of membrane]; GO:0030054 [Name: cell junction]; GO:0005886 [Name: plasma membrane]	GO:0005509 [Name: calcium ion binding]	ssc04514; ssc04670	Cell adhesion molecules (CAMs); Leukocyte transendothelial migration
5093800000	5442700000	3782900000	4557200000	5582800000	5959400000	4244600000	5141200000	7500900000	6429800000	7744100000	4997100000	5296100000	4751400000	4975400000	4155800000	84167000000	265	NP_001001770.1	cytochrome b5	NP_001001770	414799	CYB5A	GO:0055114 [Name: oxidation-reduction process]	GO:0016021 [Name: integral component of membrane]; GO:0031090 [Name: organelle membrane]; GO:0005789 [Name: endoplasmic reticulum membrane]; GO:0005829 [Name: cytosol]	GO:0046872 [Name: metal ion binding]; GO:0019899 [Name: enzyme binding]; GO:0020037 [Name: heme binding]	-	-
58087000	71543000	318330000	257710000	36123000	136460000	71571000	125320000	75346000	97258000	0	0	749810000	52623000	216690000	336890000	2696100000	257	NP_001001771.1;XP_020940379.1;XP_013850150.2	fibrillin-1 precursor	NP_001001771	414836	FBN1	GO:0010469 [Name: regulation of receptor activity]; GO:0009653 [Name: anatomical structure morphogenesis]; GO:0090287 [Name: regulation of cellular response to growth factor stimulus]	GO:0005576 [Name: extracellular region]	GO:0005201 [Name: extracellular matrix structural constituent]; GO:0008201 [Name: heparin binding]; GO:0005179 [Name: hormone activity]; GO:0005509 [Name: calcium ion binding]	-	-
0	0	17717000	19627000	26734000	14954000	18578000	22969000	18646000	18116000	0	19830000	21986000	17994000	17986000	14124000	250360000	61	NP_001001866.1	copper chaperone for superoxide dismutase	NP_001001866	414913	CCS	GO:0055114 [Name: oxidation-reduction process]; GO:0043085 [Name: positive regulation of catalytic activity]; GO:0006801 [Name: superoxide metabolic process]; GO:0030001 [Name: metal ion transport]	GO:0005615 [Name: extracellular space]; GO:0005737 [Name: cytoplasm]	GO:0004784 [Name: superoxide dismutase activity]; GO:0008270 [Name: zinc ion binding]; GO:0016532 [Name: superoxide dismutase copper chaperone activity]	ssc05014	Amyotrophic lateral sclerosis (ALS)
54516000	45801000	140290000	41959000	35773000	55844000	76606000	52819000	32485000	60062000	0	24326000	68911000	86132000	76815000	106640000	966620000	89	NP_001001867.1	galectin-1	NP_001001867	414915	LGALS1	GO:0006915 [Name: apoptotic process]	GO:0031012 [Name: extracellular matrix]	GO:0030246 [Name: carbohydrate binding]	-	-
29446000	36394000	32787000	29749000	23737000	34037000	33606000	25580000	28457000	22256000	35558000	33825000	25724000	22142000	27586000	19548000	463650000	66	NP_001001869.1	E3 ubiquitin-protein ligase RNF114	NP_001001869	414917	RNF114	GO:0032436 [Name: positive regulation of proteasomal ubiquitin-dependent protein catabolic process]; GO:0007275 [Name: multicellular organism development]; GO:0007283 [Name: spermatogenesis]; GO:0000209 [Name: protein polyubiquitination]; GO:0030154 [Name: cell differentiation]	GO:0005737 [Name: cytoplasm]; GO:0005634 [Name: nucleus]; GO:0005622 [Name: intracellular]	GO:0061630 [Name: ubiquitin protein ligase activity]; GO:0031624 [Name: ubiquitin conjugating enzyme binding]; GO:0046872 [Name: metal ion binding]	-	-
75873000	250600000	133020000	181220000	144940000	0	115440000	0	191770000	197220000	189120000	0	153360000	128390000	0	145430000	2143400000	42	XP_020957907.1;XP_020957906.1;XP_005667429.1;NP_001002801.1	apolipoprotein C-III isoform X1;apolipoprotein C-III isoform X1;apolipoprotein C-III isoform X1;apolipoprotein C-III precursor	XP_020957907	406187	APOC3	GO:0007186 [Name: G-protein coupled receptor signaling pathway]; GO:0010987 [Name: negative regulation of high-density lipoprotein particle clearance]; GO:0033344 [Name: cholesterol efflux]; GO:0070328 [Name: triglyceride homeostasis]; GO:0010903 [Name: negative regulation of very-low-density lipoprotein particle remodeling]; GO:0034375 [Name: high-density lipoprotein particle remodeling]; GO:004…	GO:0034363 [Name: intermediate-density lipoprotein particle]; GO:0034366 [Name: spherical high-density lipoprotein particle]; GO:0042627 [Name: chylomicron]; GO:0034361 [Name: very-low-density lipoprotein particle]	GO:0070653 [Name: high-density lipoprotein particle receptor binding]; GO:0055102 [Name: lipase inhibitor activity]; GO:0005543 [Name: phospholipid binding]	ssc03320	PPAR signaling pathway
0	0	0	0	0	0	0	0	0	0	0	0	0	0	0	24602000	51738000	7	NP_001002817.1;XP_020944152.1;NP_001171994.1	fatty acid-binding protein, adipocyte;myelin P2 protein isoform X2;myelin P2 protein	NP_001002817	399533	FABP4	GO:0071285 [Name: cellular response to lithium ion]; GO:0050873 [Name: brown fat cell differentiation]; GO:0001816 [Name: cytokine production]; GO:0006469 [Name: negative regulation of protein kinase activity]; GO:0042632 [Name: cholesterol homeostasis]; GO:0050872 [Name: white fat cell differentiation]; GO:0071356 [Name: cellular response to tumor necrosis factor]; GO:0045892 [Name: negative reg…	GO:0005737 [Name: cytoplasm]; GO:0005634 [Name: nucleus]	GO:0005504 [Name: fatty acid binding]	ssc04923; ssc03320	PPAR signaling pathway; Regulation of lipolysis in adipocytes
0	0	0	0	0	0	0	8099500	0	0	0	0	0	0	0	0	12009000	2	XP_020949255.1;NP_001003924.1	complement C1q subcomponent subunit A isoform X1;complement C1q subcomponent subunit A precursor	XP_020949255	445461	C1QA	GO:0006958 [Name: complement activation, classical pathway]; GO:0045087 [Name: innate immune response]	GO:0005581 [Name: collagen trimer]; GO:0005576 [Name: extracellular region]	-	ssc05020; ssc05133; ssc04610; ssc05142; ssc05322; ssc05150	Prion diseases; Complement and coagulation cascades; Pertussis; Systemic lupus erythematosus; Chagas disease (American trypanosomiasis); Staphylococcus aureus infection
32119000	38428000	23285000	40308000	0	39477000	28657000	47022000	44333000	33954000	0	35109000	37526000	29940000	39174000	46398000	534010000	49	NP_001003925.1	apolipoprotein F precursor	NP_001003925	445462	APOF	-	-	-	-	-
46651000	44522000	49130000	49866000	51881000	41285000	58809000	54143000	56050000	35154000	56985000	53064000	51224000	60552000	48265000	51109000	793580000	95	NP_001004027.1	heme oxygenase 1	NP_001004027	445512	HMOX1	GO:0042168 [Name: heme metabolic process]; GO:1902042 [Name: negative regulation of extrinsic apoptotic signaling pathway via death domain receptors]; GO:0034101 [Name: erythrocyte homeostasis]; GO:0055072 [Name: iron ion homeostasis]; GO:0043922 [Name: negative regulation by host of viral transcription]; GO:0071243 [Name: cellular response to arsenic-containing substance]; GO:0051260 [Name: prot…	GO:0005783 [Name: endoplasmic reticulum]; GO:0005789 [Name: endoplasmic reticulum membrane]; GO:0048471 [Name: perinuclear region of cytoplasm]; GO:0005634 [Name: nucleus]; GO:0016020 [Name: membrane]	GO:0046872 [Name: metal ion binding]; GO:0020037 [Name: heme binding]; GO:0042803 [Name: protein homodimerization activity]; GO:0004392 [Name: heme oxygenase (decyclizing) activity]	ssc00860; ssc04978	Mineral absorption; Porphyrin and chlorophyll metabolism
44070000	30668000	93683000	46617000	41311000	45035000	51794000	48643000	39267000	44752000	48598000	50803000	48440000	50087000	54975000	41110000	763370000	66	NP_001004031.1;XP_020932974.1	destrin;destrin isoform X1	NP_001004031	445516	DSTN	GO:0030042 [Name: actin filament depolymerization]; GO:0030836 [Name: positive regulation of actin filament depolymerization]; GO:0051014 [Name: actin filament severing]	GO:0030864 [Name: cortical actin cytoskeleton]; GO:0005737 [Name: cytoplasm]	GO:0003779 [Name: actin binding]	-	-
0	0	0	0	0	0	0	0	0	0	0	0	4093700	0	0	0	4580300	1	NP_001107177.1;NP_001004039.1	SLA-DM alpha chain precursor;SLA-DM alpha chain precursor	NP_001107177	445528	SLA-DMA	GO:0002504 [Name: antigen processing and presentation of peptide or polysaccharide antigen via MHC class II]; GO:0006955 [Name: immune response]	GO:0016021 [Name: integral component of membrane]; GO:0042613 [Name: MHC class II protein complex]	-	ssc05168; ssc05321; ssc05322; ssc04145; ssc04940; ssc05140; ssc05310; ssc05323; ssc05166; ssc05330; ssc04672; ssc05152; ssc05164; ssc04514; ssc04612; ssc05150; ssc05320; ssc05145; ssc05332; ssc05416	Staphylococcus aureus infection; HTLV-I infection; Type I diabetes mellitus; Autoimmune thyroid disease; Antigen processing and presentation; Herpes simplex infection; Systemic lupus erythematosus; Rheumatoid arthritis; Allograft rejection; Inflammatory bowel disease (IBD); Viral myocarditis; Cell adhesion molecules (CAMs); Tuberculosis; Graft-versus-host disease; Phagosome; Leishmaniasis; Toxopl…
61339000	63917000	52574000	54664000	68765000	54941000	67688000	57483000	55730000	54437000	57347000	59966000	56177000	68275000	55033000	53116000	941070000	137	NP_001004042.1	V-type proton ATPase catalytic subunit A	NP_001004042	445531	ATP6V1A	GO:0015991 [Name: ATP hydrolysis coupled proton transport]; GO:0036295 [Name: cellular response to increased oxygen levels]; GO:0006879 [Name: cellular iron ion homeostasis]; GO:0046034 [Name: ATP metabolic process]	GO:0005829 [Name: cytosol]; GO:0005886 [Name: plasma membrane]; GO:0033180 [Name: proton-transporting V-type ATPase, V1 domain]; GO:0005765 [Name: lysosomal membrane]	GO:0046961 [Name: proton-transporting ATPase activity, rotational mechanism]; GO:0005524 [Name: ATP binding]	ssc04145; ssc05323; ssc00190; ssc01100; ssc04721; ssc04966	Rheumatoid arthritis; Collecting duct acid secretion; Metabolic pathways; Synaptic vesicle cycle; Oxidative phosphorylation; Phagosome
1440400000	805100000	1099500000	790560000	666590000	865360000	880380000	860760000	706790000	704160000	653030000	755830000	867300000	923830000	926940000	977940000	13817000000	240	NP_001004043.1	cofilin-1	NP_001004043	445532	CFL1	GO:0007010 [Name: cytoskeleton organization]; GO:0022604 [Name: regulation of cell morphogenesis]; GO:0030042 [Name: actin filament depolymerization]	GO:0015629 [Name: actin cytoskeleton]; GO:0016363 [Name: nuclear matrix]; GO:0030027 [Name: lamellipodium]; GO:0032587 [Name: ruffle membrane]; GO:0031258 [Name: lamellipodium membrane]; GO:0005737 [Name: cytoplasm]	GO:0051015 [Name: actin filament binding]	ssc04666; ssc04360; ssc04810; ssc05133	Pertussis; Fc gamma R-mediated phagocytosis; Axon guidance; Regulation of actin cytoskeleton
0	9244000	48581000	38074000	0	16567000	33870000	17755000	17238000	19955000	0	0	19629000	22899000	31091000	26774000	308000000	33	NP_001004045.1	protein S100-A11	NP_001004045	445534	S100A11	GO:0042127 [Name: regulation of cell proliferation]	GO:0005737 [Name: cytoplasm]; GO:0001726 [Name: ruffle]; GO:0005634 [Name: nucleus]	GO:0042803 [Name: protein homodimerization activity]; GO:0044548 [Name: S100 protein binding]; GO:0005509 [Name: calcium ion binding]; GO:0048306 [Name: calcium-dependent protein binding]	-	-
6966300000	6249600000	4777500000	5179000000	4025700000	5876100000	5305300000	4786200000	7818600000	4437700000	5783000000	3554800000	4165000000	4385000000	2943500000	6972100000	83791000000	445	NP_001004046.1	fatty acid-binding protein, liver	NP_001004046	445535	FABP1	-	GO:0005737 [Name: cytoplasm]	GO:0005504 [Name: fatty acid binding]	ssc03320; ssc04975	Fat digestion and absorption; PPAR signaling pathway
14579000	10512000	0	17254000	0	0	0	0	0	20415000	21883000	0	8203500	22569000	0	0	143100000	24	XP_020944403.1;XP_020944402.1;XP_020944401.1;XP_020944400.1;XP_013851917.1;XP_005662895.1;XP_005662894.1;XP_005662893.1;NP_001004047.1	CMP-N-acetylneuraminate-beta-galactosamide-alpha-2,3-sialyltransferase 1 isoform X1;CMP-N-acetylneuraminate-beta-galactosamide-alpha-2,3-sialyltransferase 1 isoform X1;CMP-N-acetylneuraminate-beta-galactosamide-alpha-2,3-sialyltransferase 1 isoform X1;C	XP_020944403	445537	ST3GAL1	GO:0009311 [Name: oligosaccharide metabolic process]; GO:0018279 [Name: protein N-linked glycosylation via asparagine]; GO:0006054 [Name: N-acetylneuraminate metabolic process]; GO:0097503 [Name: sialylation]; GO:0006487 [Name: protein N-linked glycosylation]	GO:0000139 [Name: Golgi membrane]; GO:0005576 [Name: extracellular region]; GO:0016021 [Name: integral component of membrane]; GO:0032580 [Name: Golgi cisterna membrane]	GO:0003836 [Name: beta-galactoside (CMP) alpha-2,3-sialyltransferase activity]	ssc01100; ssc00603; ssc00512; ssc00533; ssc00604	Metabolic pathways; Glycosaminoglycan biosynthesis - keratan sulfate; Glycosphingolipid biosynthesis - ganglio series; Mucin type O-Glycan biosynthesis; Glycosphingolipid biosynthesis - globo series
0	0	0	0	14242000	0	0	0	0	0	0	0	0	0	0	0	16246000	4	XP_013841867.1;XP_005673955.1;NP_001004048.1	xaa-Pro aminopeptidase 2 isoform X1;xaa-Pro aminopeptidase 2 isoform X1;xaa-Pro aminopeptidase 2 precursor	XP_013841867	445538	XPNPEP2	GO:0006508 [Name: proteolysis]	GO:0005886 [Name: plasma membrane]; GO:0031225 [Name: anchored component of membrane]	GO:0070006 [Name: metalloaminopeptidase activity]; GO:0046872 [Name: metal ion binding]	ssc04974	Protein digestion and absorption
144770000	145910000	157720000	281930000	246730000	316710000	112100000	250740000	283160000	256150000	324430000	250330000	231570000	177660000	194300000	149990000	3606700000	179	NP_001004049.1;XP_020944404.1	3 beta-hydroxysteroid dehydrogenase/Delta 5-->4-isomerase;3 beta-hydroxysteroid dehydrogenase/Delta 5-->4-isomerase isoform X1	NP_001004049	445539	HSD3B1	GO:0055114 [Name: oxidation-reduction process]; GO:0006694 [Name: steroid biosynthetic process]	GO:0005789 [Name: endoplasmic reticulum membrane]; GO:0031966 [Name: mitochondrial membrane]; GO:0016021 [Name: integral component of membrane]	GO:0003854 [Name: 3-beta-hydroxy-delta5-steroid dehydrogenase activity]; GO:0004769 [Name: steroid delta-isomerase activity]	ssc00140; ssc04925; ssc01100; ssc04913	Aldosterone synthesis and secretion; Steroid hormone biosynthesis; Ovarian steroidogenesis; Metabolic pathways
102670000	114390000	65968000	77309000	75690000	65984000	41360000	66033000	47091000	75668000	67557000	85070000	94389000	74747000	64468000	50981000	1205300000	168	NP_001004050.1;XP_020939260.1	prolyl endopeptidase;prolyl endopeptidase isoform X1	NP_001004050	445540	PREP	GO:0006508 [Name: proteolysis]	GO:0005737 [Name: cytoplasm]	GO:0004252 [Name: serine-type endopeptidase activity]; GO:0070008 [Name: serine-type exopeptidase activity]	ssc04614	Renin-angiotensin system
160450000	137860000	154820000	129290000	135150000	133580000	126730000	127150000	108260000	141860000	138720000	164130000	130690000	169570000	141110000	152390000	2231700000	177	XP_005665851.1;XP_005665850.1;NP_001005157.1;XP_005665849.1;XP_020954000.1	spliceosome RNA helicase DDX39B isoform X3;spliceosome RNA helicase DDX39B isoform X3;spliceosome RNA helicase DDX39B;spliceosome RNA helicase DDX39B isoform X2;spliceosome RNA helicase DDX39B isoform X1	XP_005665851	448813	DDX39B	GO:0006974 [Name: cellular response to DNA damage stimulus]; GO:0032786 [Name: positive regulation of DNA-templated transcription, elongation]; GO:0006406 [Name: mRNA export from nucleus]; GO:2000002 [Name: negative regulation of DNA damage checkpoint]; GO:0000398 [Name: mRNA splicing, via spliceosome]; GO:0010468 [Name: regulation of gene expression]; GO:0010501 [Name: RNA secondary structure un…	GO:0005681 [Name: spliceosomal complex]; GO:0005730 [Name: nucleolus]; GO:0016607 [Name: nuclear speck]; GO:0005737 [Name: cytoplasm]	GO:0005524 [Name: ATP binding]; GO:0003723 [Name: RNA binding]; GO:0004004 [Name: ATP-dependent RNA helicase activity]	ssc03040; ssc03013; ssc03015; ssc05164	RNA transport; Spliceosome; mRNA surveillance pathway; Influenza A
43306000000	34783000000	20884000000	54529000000	21341000000	50088000000	62462000000	61186000000	71549000000	39078000000	15136000000	17841000000	45155000000	32422000000	34914000000	56603000000	657950000000	2869	NP_001005208.1;CON__P02769	serum albumin precursor	NP_001005208	396960	ALB	GO:0019836 [Name: hemolysis by symbiont of host erythrocytes]; GO:0009267 [Name: cellular response to starvation]; GO:0043066 [Name: negative regulation of apoptotic process]; GO:0051659 [Name: maintenance of mitochondrion location]	GO:0032991 [Name: macromolecular complex]; GO:0005615 [Name: extracellular space]	GO:0046872 [Name: metal ion binding]; GO:0015643 [Name: toxic substance binding]; GO:0036094 [Name: small molecule binding]; GO:0008144 [Name: drug binding]; GO:0005504 [Name: fatty acid binding]; GO:0030170 [Name: pyridoxal phosphate binding]; GO:0003677 [Name: DNA binding]; GO:0019825 [Name: oxygen binding]	-	-
42690000	26481000	19877000	29225000	0	35106000	23604000	41346000	31062000	0	0	41627000	17989000	25119000	0	0	366600000	35	XP_020946776.1;XP_020946775.1;NP_001005348.1;XP_020946774.1	bax inhibitor 1 isoform X2;bax inhibitor 1 isoform X2;bax inhibitor 1;bax inhibitor 1 isoform X1	XP_020946776	396907	TMBIM6	GO:0006986 [Name: response to unfolded protein]; GO:0006915 [Name: apoptotic process]; GO:0043066 [Name: negative regulation of apoptotic process]; GO:0006914 [Name: autophagy]	GO:0005789 [Name: endoplasmic reticulum membrane]; GO:0016021 [Name: integral component of membrane]	-	-	-
14720000	0	10537000	13410000	0	14718000	0	15909000	0	13981000	0	0	12242000	0	18903000	0	176790000	34	XP_020946794.1;NP_001005349.1;XP_020946793.1;XP_020946791.1;XP_020946792.1	complement C1s subcomponent isoform X4;complement C1s subcomponent precursor;complement C1s subcomponent isoform X3;complement C1s subcomponent isoform X1;complement C1s subcomponent isoform X2	XP_020946794	397274	C1S	GO:0006958 [Name: complement activation, classical pathway]; GO:0006508 [Name: proteolysis]; GO:0001867 [Name: complement activation, lectin pathway]	GO:0005615 [Name: extracellular space]	GO:0004252 [Name: serine-type endopeptidase activity]; GO:0005509 [Name: calcium ion binding]	ssc05133; ssc05150; ssc04610; ssc05322	Staphylococcus aureus infection; Complement and coagulation cascades; Pertussis; Systemic lupus erythematosus
0	0	0	17274000	0	0	0	0	0	16240000	0	0	18743000	0	0	0	149930000	23	XP_013852199.1;XP_005663133.1;XP_005663132.1;NP_001005352.2;XP_020944405.1	cholesterol 7-alpha-monooxygenase isoform X2;cholesterol 7-alpha-monooxygenase isoform X2;cholesterol 7-alpha-monooxygenase isoform X2;cholesterol 7-alpha-monooxygenase;cholesterol 7-alpha-monooxygenase isoform X1	XP_013852199	448985	CYP7A1	GO:0071397 [Name: cellular response to cholesterol]; GO:0055114 [Name: oxidation-reduction process]; GO:0042632 [Name: cholesterol homeostasis]; GO:0071333 [Name: cellular response to glucose stimulus]; GO:0006707 [Name: cholesterol catabolic process]; GO:0006699 [Name: bile acid biosynthetic process]; GO:0070857 [Name: regulation of bile acid biosynthetic process]	GO:0005789 [Name: endoplasmic reticulum membrane]; GO:0043231 [Name: intracellular membrane-bounded organelle]; GO:0031090 [Name: organelle membrane]	GO:0008123 [Name: cholesterol 7-alpha-monooxygenase activity]; GO:0020037 [Name: heme binding]; GO:0005506 [Name: iron ion binding]	ssc00140; ssc01100; ssc04976; ssc03320; ssc00120	Steroid hormone biosynthesis; Primary bile acid biosynthesis; Bile secretion; Metabolic pathways; PPAR signaling pathway
676320000	572660000	1351900000	573030000	349350000	749970000	1091800000	527340000	712500000	527390000	647070000	673350000	566180000	718240000	1009100000	752110000	11373000000	391	XP_013848366.1;XP_005659594.1;NP_001005726.1	annexin A2 isoform X1;annexin A2 isoform X1;annexin A2	XP_013848366	406192	ANXA2	GO:1903902 [Name: positive regulation of viral life cycle]; GO:0044794 [Name: positive regulation by host of viral process]; GO:0043086 [Name: negative regulation of catalytic activity]	GO:0042470 [Name: melanosome]; GO:0005604 [Name: basement membrane]; GO:0031012 [Name: extracellular matrix]	GO:0005515 [Name: protein binding]; GO:0044548 [Name: S100 protein binding]; GO:0005544 [Name: calcium-dependent phospholipid binding]; GO:0008092 [Name: cytoskeletal protein binding]; GO:0005509 [Name: calcium ion binding]; GO:0004859 [Name: phospholipase inhibitor activity]	-	-
0	0	0	0	0	7920900	0	0	0	0	0	0	0	0	0	10181000	52867000	12	XP_013852454.1;NP_001005730.1	glucosylceramidase isoform X1;glucosylceramidase precursor	XP_013852454	449572	GBA	GO:0006680 [Name: glucosylceramide catabolic process]	GO:0005764 [Name: lysosome]; GO:0005765 [Name: lysosomal membrane]	GO:0004348 [Name: glucosylceramidase activity]	ssc04142; ssc00511; ssc01100; ssc00600	Lysosome; Other glycan degradation; Sphingolipid metabolism; Metabolic pathways
58045000	36448000	45749000	54669000	49960000	93099000	157400000	43343000	110000000	57255000	0	65474000	32765000	0	45126000	35641000	900820000	46	NP_001007195.1	mannose-binding protein A precursor	NP_001007195	492276	MBL1	GO:0006958 [Name: complement activation, classical pathway]; GO:0044130 [Name: negative regulation of growth of symbiont in host]; GO:0001867 [Name: complement activation, lectin pathway]; GO:0050830 [Name: defense response to Gram-positive bacterium]; GO:0050766 [Name: positive regulation of phagocytosis]; GO:0051873 [Name: killing by host of symbiont cells]	GO:0005615 [Name: extracellular space]; GO:0005581 [Name: collagen trimer]	GO:0005509 [Name: calcium ion binding]; GO:0005537 [Name: mannose binding]	ssc04610; ssc04145; ssc05150	Phagosome; Staphylococcus aureus infection; Complement and coagulation cascades
0	0	0	0	0	0	0	0	0	0	0	0	0	3993900	0	0	20872000	6	XP_020939323.1;XP_020939313.1;XP_020939302.1;XP_020939330.1;XP_020939291.1;XP_020939289.1;NP_001007196.1;XP_020939347.1;XP_020939341.1	protein quaking isoform X5;protein quaking isoform X4;protein quaking isoform X3;protein quaking isoform X6;protein quaking isoform X2;protein quaking isoform X1;protein quaking;protein quaking isoform X8;protein quaking isoform X7	XP_020939323	492277	QKI	GO:0030154 [Name: cell differentiation]; GO:0008380 [Name: RNA splicing]; GO:0006417 [Name: regulation of translation]; GO:0051028 [Name: mRNA transport]; GO:0007275 [Name: multicellular organism development]; GO:0006397 [Name: mRNA processing]	GO:0005737 [Name: cytoplasm]; GO:0005634 [Name: nucleus]	GO:0003723 [Name: RNA binding]; GO:0017124 [Name: SH3 domain binding]	-	-
192330000	104650000	129120000	120000000	190300000	101320000	149620000	102760000	94091000	151460000	120360000	175050000	194020000	200590000	170430000	155370000	2296300000	87	NP_001007518.1	cytochrome c oxidase subunit 5B, mitochondrial precursor	NP_001007518	492822	COX5B	GO:0006123 [Name: mitochondrial electron transport, cytochrome c to oxygen]; GO:0042776 [Name: mitochondrial ATP synthesis coupled proton transport]	GO:0005751 [Name: mitochondrial respiratory chain complex IV]	GO:0004129 [Name: cytochrome-c oxidase activity]; GO:0046872 [Name: metal ion binding]	ssc04260; ssc01100; ssc05016; ssc00190; ssc04932; ssc05010; ssc05012	Alzheimer's disease; Metabolic pathways; Huntington's disease; Non-alcoholic fatty liver disease (NAFLD); Oxidative phosphorylation; Cardiac muscle contraction; Parkinson's disease
1180500000	1167100000	986740000	701790000	527200000	846770000	778340000	683260000	811120000	642060000	749640000	837720000	668610000	505340000	633510000	493130000	12272000000	260	NP_001007519.1	heat shock protein beta-1	NP_001007519	493184	HSPB1	GO:0099641 [Name: anterograde axonal protein transport]; GO:0061077 [Name: chaperone-mediated protein folding]; GO:0001932 [Name: regulation of protein phosphorylation]	GO:0005634 [Name: nucleus]; GO:0005737 [Name: cytoplasm]; GO:0005819 [Name: spindle]; GO:1904115 [Name: axon cytoplasm]	GO:0042802 [Name: identical protein binding]; GO:0044183 [Name: protein binding involved in protein folding]; GO:0042803 [Name: protein homodimerization activity]	ssc04370; ssc05146; ssc05169; ssc04010	Epstein-Barr virus infection; VEGF signaling pathway; Amoebiasis; MAPK signaling pathway
355910000	576290000	249370000	261280000	220840000	2255500000	368040000	482680000	2770800000	405700000	1669300000	436440000	143050000	436080000	493220000	791880000	11955000000	268	NP_001008688.1	carbonic anhydrase 3	NP_001008688	494016	CA3	GO:0006730 [Name: one-carbon metabolic process]	GO:0005829 [Name: cytosol]	GO:0008270 [Name: zinc ion binding]; GO:0004089 [Name: carbonate dehydratase activity]; GO:0016151 [Name: nickel cation binding]	ssc00910	Nitrogen metabolism
312850000	350930000	182540000	293350000	410150000	276150000	236230000	387570000	289930000	355160000	246830000	397040000	267890000	358050000	272960000	282040000	4867800000	130	NP_001008689.1	GTP-binding protein SAR1b	NP_001008689	494017	SAR1B	GO:0006886 [Name: intracellular protein transport]; GO:0016192 [Name: vesicle-mediated transport]	GO:0032580 [Name: Golgi cisterna membrane]; GO:0005789 [Name: endoplasmic reticulum membrane]	GO:0005525 [Name: GTP binding]; GO:0046872 [Name: metal ion binding]	ssc04141; ssc05134	Legionellosis; Protein processing in endoplasmic reticulum
0	0	23406000	0	0	0	12571000	0	0	0	0	0	0	0	9112700	8675000	82009000	19	XP_020924276.1;NP_001008692.1	LIM and cysteine-rich domains protein 1 isoform X1;LIM and cysteine-rich domains protein 1	XP_020924276	494020	LMCD1	GO:0006351 [Name: transcription, DNA-templated]; GO:0000122 [Name: negative regulation of transcription from RNA polymerase II promoter]; GO:0070886 [Name: positive regulation of calcineurin-NFAT signaling cascade]; GO:0010611 [Name: regulation of cardiac muscle hypertrophy]	GO:0005634 [Name: nucleus]; GO:0005737 [Name: cytoplasm]	GO:0008270 [Name: zinc ion binding]; GO:0003714 [Name: transcription corepressor activity]	-	-
80525000	87473000	99444000	81308000	89895000	72520000	82322000	83883000	77210000	74741000	69153000	106710000	72754000	78160000	85044000	92425000	1315900000	126	NP_001009576.1	radixin	NP_001009576	494457	RDX	GO:0051693 [Name: actin filament capping]	GO:0032154 [Name: cleavage furrow]; GO:0005737 [Name: cytoplasm]; GO:0005856 [Name: cytoskeleton]; GO:0005902 [Name: microvillus]	GO:0003779 [Name: actin binding]	ssc05205; ssc05206; ssc04810	Regulation of actin cytoskeleton; Proteoglycans in cancer; MicroRNAs in cancer
10563000	9443600	11940000	0	0	12458000	0	0	0	0	0	0	23439000	12504000	0	17498000	125460000	24	NP_001009581.1	Golgi resident protein GCP60	NP_001009581	494461	ACBD3	-	-	-	-	-
15550000	19380000	21125000	15062000	13524000	23152000	22484000	0	13876000	14341000	0	16655000	0	16117000	0	15213000	248900000	34	NP_001011507.1	lysosome-associated membrane glycoprotein 1 precursor	NP_001011507	494565	LAMP1	-	GO:0016021 [Name: integral component of membrane]; GO:0005765 [Name: lysosomal membrane]	-	ssc05152; ssc04142; ssc04145	Phagosome; Lysosome; Tuberculosis
373230000	252040000	198050000	233160000	225850000	292380000	196930000	258330000	203230000	241840000	213500000	196620000	264610000	232680000	243160000	286420000	3926400000	156	NP_001011509.1	heme-binding protein 1	NP_001011509	494567	HEBP1	-	GO:0005737 [Name: cytoplasm]	GO:0020037 [Name: heme binding]	-	-
1288400000	1499000000	875490000	778430000	1100800000	1087300000	884400000	844710000	837870000	1055100000	1036900000	1312300000	1220300000	1049200000	977080000	1121700000	17073000000	285	NP_001011727.1	adenosylhomocysteinase	NP_001011727	497050	AHCY	GO:0019510 [Name: S-adenosylhomocysteine catabolic process]; GO:0033353 [Name: S-adenosylmethionine cycle]; GO:0006730 [Name: one-carbon metabolic process]	GO:0005829 [Name: cytosol]; GO:0042470 [Name: melanosome]	GO:0051287 [Name: NAD binding]; GO:0004013 [Name: adenosylhomocysteinase activity]	ssc00270; ssc01100	Cysteine and methionine metabolism; Metabolic pathways
0	0	0	0	0	0	0	0	0	0	0	0	0	0	0	5781400	45844000	9	XP_020935218.1;XP_020935217.1;XP_020935216.1;XP_020935215.1;XP_020935214.1;XP_020935213.1;XP_020935212.1;XP_020935210.1;NP_001012408.1;XP_020935209.1;XP_020935208.1;XP_020935207.1;XP_020935206.1;XP_020935205.1;XP_020935204.1;XP_020935203.1;XP_020935202.1;XP_020935224.1;XP_020935223.1;XP_020935221.1;XP_020935220.1;XP_020935219.1	dystrophin isoform X15;dystrophin isoform X14;dystrophin isoform X14;dystrophin isoform X13;dystrophin isoform X12;dystrophin isoform X11;dystrophin isoform X10;dystrophin isoform X9;dystrophin;dystrophin isoform X8;dystrophin isoform X7;dystrop	XP_020935218	497636	DMD	-	GO:0005737 [Name: cytoplasm]; GO:0005856 [Name: cytoskeleton]; GO:0045211 [Name: postsynaptic membrane]; GO:0030054 [Name: cell junction]; GO:0042383 [Name: sarcolemma]	GO:0008270 [Name: zinc ion binding]; GO:0003779 [Name: actin binding]; GO:0002162 [Name: dystroglycan binding]	ssc05414; ssc05410; ssc05412; ssc05416	Hypertrophic cardiomyopathy (HCM); Viral myocarditis; Arrhythmogenic right ventricular cardiomyopathy (ARVC); Dilated cardiomyopathy
0	0	0	0	0	0	0	0	0	0	0	0	0	0	17960000	0	56604000	15	NP_001014971.1	collagen alpha-1(V) chain precursor	NP_001014971	397533	COL5A1	-	GO:0005581 [Name: collagen trimer]	GO:0005201 [Name: extracellular matrix structural constituent]	ssc04151; ssc04974; ssc04611; ssc04510; ssc04512; ssc05146	ECM-receptor interaction; PI3K-Akt signaling pathway; Platelet activation; Focal adhesion; Protein digestion and absorption; Amoebiasis
21953000	18656000	23494000	20432000	23194000	20305000	20610000	23389000	18291000	0	0	24536000	15890000	0	0	18564000	283770000	36	XP_005656356.1;NP_001020386.1	cofilin-2 isoform X1;cofilin-2	XP_005656356	497233	CFL2	GO:0030043 [Name: actin filament fragmentation]; GO:0007519 [Name: skeletal muscle tissue development]; GO:0030836 [Name: positive regulation of actin filament depolymerization]; GO:0046716 [Name: muscle cell cellular homeostasis]; GO:0030042 [Name: actin filament depolymerization]; GO:0045214 [Name: sarcomere organization]	GO:0030018 [Name: Z disc]; GO:0015629 [Name: actin cytoskeleton]; GO:0016363 [Name: nuclear matrix]	GO:0051015 [Name: actin filament binding]	ssc04810; ssc04360; ssc04666; ssc05133	Pertussis; Regulation of actin cytoskeleton; Fc gamma R-mediated phagocytosis; Axon guidance
1647900000	1391900000	2516200000	1529400000	1808100000	1529200000	1717300000	1687000000	1476300000	1403000000	1502600000	2014000000	1473900000	2196300000	2281900000	1826900000	29680000000	211	NP_001020387.1;XP_020954089.1	histone H1.2-like protein	NP_001020387	574051	LOC574051	GO:0006334 [Name: nucleosome assembly]	GO:0005634 [Name: nucleus]; GO:0000786 [Name: nucleosome]	GO:0003677 [Name: DNA binding]	-	-
0	0	0	0	0	0	0	0	0	0	0	0	0	3129900	0	0	34656000	10	XP_005673093.1;XP_005673092.1;XP_005673091.1;NP_001020396.1;XP_020952970.1;XP_020952968.1;XP_020952969.1;XP_020952967.1;XP_020921855.1;XP_013845502.2;NP_999084.2;XP_020932985.1;XP_020932984.1;XP_013844448.1;XP_020921857.1;XP_013845504.2;XP_020921854.1;XP_020921852.1;XP_020921851.1;XP_020921850.1;XP_020921849.1;XP_020921848.1;XP_020921847.1	aurora kinase A isoform X2;aurora kinase A isoform X1;aurora kinase A isoform X1;aurora kinase A;aurora kinase C isoform X2;aurora kinase C isoform X2;aurora kinase C isoform X1;aurora kinase C isoform X1;aurora kinase B isoform X3;aurora kinase B	XP_005673093	574063	AURKA	GO:0051301 [Name: cell division]; GO:0045727 [Name: positive regulation of translation]; GO:1904146 [Name: positive regulation of meiotic cell cycle process involved in oocyte maturation]; GO:0007052 [Name: mitotic spindle organization]; GO:0030030 [Name: cell projection organization]; GO:0032465 [Name: regulation of cytokinesis]; GO:0007100 [Name: mitotic centrosome separation]; GO:0035404 [Name…	GO:0005813 [Name: centrosome]; GO:0005929 [Name: cilium]; GO:0031616 [Name: spindle pole centrosome]; GO:0005814 [Name: centriole]; GO:0097431 [Name: mitotic spindle pole]; GO:0000780 [Name: condensed nuclear chromosome, centromeric region]; GO:0032133 [Name: chromosome passenger complex]; GO:0051233 [Name: spindle midzone]; GO:0005876 [Name: spindle microtubule]	GO:0004672 [Name: protein kinase activity]; GO:0005524 [Name: ATP binding]; GO:0035174 [Name: histone serine kinase activity]; GO:0004712 [Name: protein serine/threonine/tyrosine kinase activity]	ssc04114	Oocyte meiosis
0	5590700	0	0	0	0	0	0	0	0	0	0	0	0	0	0	15632000	4	XP_020946862.1;XP_005664187.1;NP_001025706.1;XP_005664186.1	BH3-interacting domain death agonist isoform X1;BH3-interacting domain death agonist isoform X1;BH3-interacting domain death agonist;BH3-interacting domain death agonist isoform X2	XP_020946862	594852	BID	GO:0043065 [Name: positive regulation of apoptotic process]; GO:0006915 [Name: apoptotic process]	GO:0005737 [Name: cytoplasm]	GO:0046982 [Name: protein heterodimerization activity]; GO:0031625 [Name: ubiquitin protein ligase binding]	ssc04115; ssc04932; ssc05200; ssc05010; ssc05416; ssc05014; ssc04071; ssc04210; ssc04650; ssc05152	Apoptosis; Non-alcoholic fatty liver disease (NAFLD); Pathways in cancer; Sphingolipid signaling pathway; Natural killer cell mediated cytotoxicity; Amyotrophic lateral sclerosis (ALS); p53 signaling pathway; Tuberculosis; Alzheimer's disease; Viral myocarditis
82901000	129560000	35845000	46750000	32692000	49805000	52773000	34512000	40705000	27840000	37032000	36428000	30268000	39684000	40509000	34727000	786340000	95	XP_020937675.1;XP_020937666.1;NP_001026948.1;XP_020937679.1;XP_020937671.1;XP_020937668.1	perilipin-3 isoform X3;perilipin-3 isoform X1;perilipin-3;perilipin-3 isoform X4;perilipin-3 isoform X2;perilipin-3 isoform X2	XP_020937675	595103	PLIN3	-	GO:0005811 [Name: lipid particle]; GO:0010008 [Name: endosome membrane]	-	-	-
11571000	12577000	0	13502000	0	0	0	0	0	0	12006000	13279000	0	0	14658000	0	212590000	42	XP_020946863.1;NP_001026954.1	ADP-ribosylation factor-like protein 1 isoform X1;ADP-ribosylation factor-like protein 1	XP_020946863	595113	ARL1	GO:0031584 [Name: activation of phospholipase D activity]; GO:0042147 [Name: retrograde transport, endosome to Golgi]; GO:0007030 [Name: Golgi organization]; GO:0009404 [Name: toxin metabolic process]; GO:0034067 [Name: protein localization to Golgi apparatus]	GO:0005802 [Name: trans-Golgi network]; GO:0005737 [Name: cytoplasm]; GO:0005829 [Name: cytosol]; GO:0005794 [Name: Golgi apparatus]	GO:0008047 [Name: enzyme activator activity]; GO:0005525 [Name: GTP binding]; GO:0003924 [Name: GTPase activity]; GO:0019904 [Name: protein domain specific binding]	-	-
21633000	30280000	16896000	30924000	0	18087000	20102000	0	23612000	27316000	20971000	20275000	22821000	24095000	35769000	15849000	352100000	58	NP_001026955.1	ADP-ribosylation factor-like protein 3	NP_001026955	595114	ARL3	GO:0015031 [Name: protein transport]; GO:0007264 [Name: small GTPase mediated signal transduction]; GO:0001822 [Name: kidney development]; GO:0042461 [Name: photoreceptor cell development]; GO:0060271 [Name: cilium assembly]; GO:0000281 [Name: mitotic cytokinesis]	GO:0000139 [Name: Golgi membrane]; GO:0005634 [Name: nucleus]; GO:0005929 [Name: cilium]; GO:0030496 [Name: midbody]; GO:0005794 [Name: Golgi apparatus]; GO:0005813 [Name: centrosome]; GO:0032391 [Name: photoreceptor connecting cilium]; GO:0005876 [Name: spindle microtubule]; GO:0005881 [Name: cytoplasmic microtubule]	GO:0005525 [Name: GTP binding]; GO:0046872 [Name: metal ion binding]; GO:0019003 [Name: GDP binding]; GO:0003924 [Name: GTPase activity]; GO:0008017 [Name: microtubule binding]	-	-
0	27406000	25989000	0	18519000	35390000	0	30218000	33463000	21001000	33933000	0	29880000	0	25314000	0	405550000	28	XP_005657451.1;XP_005657450.1;NP_001026956.1	GTP-binding protein SAR1a isoform X1;GTP-binding protein SAR1a isoform X1;GTP-binding protein SAR1a	XP_005657451	595115	SAR1A	GO:0006886 [Name: intracellular protein transport]; GO:0090110 [Name: cargo loading into COPII-coated vesicle]	GO:0005783 [Name: endoplasmic reticulum]; GO:0030127 [Name: COPII vesicle coat]; GO:0000139 [Name: Golgi membrane]	GO:0005525 [Name: GTP binding]	ssc05134; ssc04141	Protein processing in endoplasmic reticulum; Legionellosis
0	0	0	0	0	0	0	0	0	0	0	0	13407000	0	0	0	60212000	13	NP_001026957.1	ras-related protein Rab-1A	NP_001026957	595116	RAB1A	GO:0006888 [Name: ER to Golgi vesicle-mediated transport]; GO:0000045 [Name: autophagosome assembly]; GO:0047496 [Name: vesicle transport along microtubule]; GO:0072606 [Name: interleukin-8 secretion]; GO:0006897 [Name: endocytosis]; GO:0042742 [Name: defense response to bacterium]; GO:0016477 [Name: cell migration]; GO:0006914 [Name: autophagy]; GO:0030252 [Name: growth hormone secretion]	GO:0005829 [Name: cytosol]; GO:0042470 [Name: melanosome]; GO:0005789 [Name: endoplasmic reticulum membrane]; GO:0000139 [Name: Golgi membrane]; GO:0005769 [Name: early endosome]	GO:0005525 [Name: GTP binding]; GO:0003924 [Name: GTPase activity]	ssc05134	Legionellosis
40220000	33879000	31133000	34879000	37428000	21063000	26537000	32371000	25212000	26020000	20744000	46472000	23554000	44557000	37526000	52775000	529230000	82	NP_001026959.1;XP_005669939.1	retinol-binding protein 1;retinol-binding protein 1 isoform X1	NP_001026959	100156666	RBP1	GO:0006776 [Name: vitamin A metabolic process]; GO:0002138 [Name: retinoic acid biosynthetic process]	GO:0005829 [Name: cytosol]	GO:0008289 [Name: lipid binding]	-	-
0	0	0	0	0	0	0	0	0	0	0	0	0	0	0	124740000	1456600000	31	NP_001026962.1	histone H1.3-like protein	NP_001026962	595122	LOC595122	GO:0006334 [Name: nucleosome assembly]	GO:0005634 [Name: nucleus]; GO:0000786 [Name: nucleosome]	GO:0003677 [Name: DNA binding]	-	-
27289000	34184000	33200000	30942000	33768000	0	0	34025000	0	33044000	22347000	32785000	39953000	31601000	32241000	26309000	428720000	76	XP_020957916.1;NP_001026963.1	nicotinamide phosphoribosyltransferase isoform X1;nicotinamide phosphoribosyltransferase	XP_020957916	595123	NAMPT	GO:0010469 [Name: regulation of receptor activity]; GO:0009435 [Name: NAD biosynthetic process]; GO:0032922 [Name: circadian regulation of gene expression]	GO:0005615 [Name: extracellular space]; GO:0005737 [Name: cytoplasm]; GO:0005634 [Name: nucleus]	GO:0047280 [Name: nicotinamide phosphoribosyltransferase activity]; GO:0004514 [Name: nicotinate-nucleotide diphosphorylase (carboxylating) activity]; GO:0005125 [Name: cytokine activity]	ssc00760; ssc01100	Metabolic pathways; Nicotinate and nicotinamide metabolism
0	0	0	0	0	0	0	0	0	0	0	0	0	6119000	0	0	32082000	7	NP_001026964.1	SPARC precursor	NP_001026964	595124	SPARC	GO:0048856 [Name: anatomical structure development]; GO:0007165 [Name: signal transduction]	GO:0005604 [Name: basement membrane]; GO:0005615 [Name: extracellular space]	GO:0005518 [Name: collagen binding]; GO:0050840 [Name: extracellular matrix binding]; GO:0005509 [Name: calcium ion binding]	-	-
234460000	182360000	29904000	51462000	68898000	133140000	91092000	42292000	98347000	130800000	95818000	30251000	7202300	24239000	0	28288000	1287400000	133	NP_001026966.1;XP_020927841.1	2-5-oligoadenylate synthase 2;2-5-oligoadenylate synthase 2 isoform X1	NP_001026966	595128	OAS2	GO:0051607 [Name: defense response to virus]; GO:0006955 [Name: immune response]	-	GO:0005524 [Name: ATP binding]; GO:0016779 [Name: nucleotidyltransferase activity]; GO:0003725 [Name: double-stranded RNA binding]	ssc05160; ssc05162; ssc05164; ssc05168	Hepatitis C; Herpes simplex infection; Influenza A; Measles
58968000	49100000	75024000	70804000	58234000	54161000	63754000	47063000	53938000	56155000	53493000	61701000	73715000	57764000	50934000	65047000	949870000	88	NP_001026967.1	FAS-associated death domain protein	NP_001026967	595129	FADD	GO:0006915 [Name: apoptotic process]; GO:0070236 [Name: negative regulation of activation-induced cell death of T cells]; GO:0097192 [Name: extrinsic apoptotic signaling pathway in absence of ligand]; GO:0045087 [Name: innate immune response]; GO:0097527 [Name: necroptotic signaling pathway]; GO:0060546 [Name: negative regulation of necroptotic process]; GO:0033077 [Name: T cell differentiation i…	GO:0031265 [Name: CD95 death-inducing signaling complex]; GO:0097342 [Name: ripoptosome]	GO:0032813 [Name: tumor necrosis factor receptor superfamily binding]; GO:0089720 [Name: caspase binding]; GO:0035877 [Name: death effector domain binding]; GO:0042802 [Name: identical protein binding]	ssc04620; ssc05142; ssc05161; ssc05200; ssc04668; ssc05152; ssc04210; ssc04622; ssc05168; ssc05010	TNF signaling pathway; Herpes simplex infection; Alzheimer's disease; Apoptosis; Tuberculosis; Pathways in cancer; RIG-I-like receptor signaling pathway; Toll-like receptor signaling pathway; Chagas disease (American trypanosomiasis); Hepatitis B
889830000	822280000	613150000	656360000	452300000	775240000	766320000	443440000	828790000	502680000	797420000	500550000	412230000	417110000	407520000	382760000	9696400000	253	NP_001027548.1;XP_020935163.1;XP_020935162.1	hypoxanthine-guanine phosphoribosyltransferase;hypoxanthine-guanine phosphoribosyltransferase isoform X2;hypoxanthine-guanine phosphoribosyltransferase isoform X1	NP_001027548	397351	HPRT1	GO:0051289 [Name: protein homotetramerization]; GO:0006166 [Name: purine ribonucleoside salvage]; GO:0046100 [Name: hypoxanthine metabolic process]; GO:0032264 [Name: IMP salvage]; GO:0006178 [Name: guanine salvage]; GO:0046038 [Name: GMP catabolic process]; GO:0043103 [Name: hypoxanthine salvage]; GO:0046040 [Name: IMP metabolic process]; GO:0045964 [Name: positive regulation of dopamine metabol…	GO:0005737 [Name: cytoplasm]	GO:0000287 [Name: magnesium ion binding]; GO:0042803 [Name: protein homodimerization activity]; GO:0052657 [Name: guanine phosphoribosyltransferase activity]; GO:0000166 [Name: nucleotide binding]; GO:0004422 [Name: hypoxanthine phosphoribosyltransferase activity]	ssc00230; ssc01100; ssc00983	Purine metabolism; Drug metabolism - other enzymes; Metabolic pathways
0	0	0	0	0	0	0	0	0	0	0	0	0	4110700	0	0	27906000	4	NP_001027551.1	mps one binder kinase activator-like 3	NP_001027551	613127	MOBKL3	-	-	-	-	-
449300000	500050000	574940000	487580000	506510000	544820000	550250000	468820000	479010000	460390000	506730000	611420000	549100000	486960000	535070000	499640000	8137500000	210	NP_001032223.1;XP_020933343.1	40S ribosomal protein SA	NP_001032223	641351	RPSA	GO:0006407 [Name: rRNA export from nucleus]; GO:0006412 [Name: translation]; GO:0000461 [Name: endonucleolytic cleavage to generate mature 3'-end of SSU-rRNA from (SSU-rRNA, 5.8S rRNA, LSU-rRNA)]; GO:0046718 [Name: viral entry into host cell]; GO:0000447 [Name: endonucleolytic cleavage in ITS1 to separate SSU-rRNA from 5.8S rRNA and LSU-rRNA from tricistronic rRNA transcript (SSU-rRNA, 5.8S rRNA,…	GO:0005886 [Name: plasma membrane]; GO:0022627 [Name: cytosolic small ribosomal subunit]; GO:0030686 [Name: 90S preribosome]; GO:0005634 [Name: nucleus]; GO:0098556 [Name: cytoplasmic side of rough endoplasmic reticulum membrane]	GO:0001618 [Name: virus receptor activity]; GO:0005055 [Name: laminin receptor activity]; GO:0003735 [Name: structural constituent of ribosome]	ssc03010	Ribosome
545050000	443270000	746160000	755590000	1199000000	894690000	541770000	1552100000	909370000	1138100000	1194300000	1061100000	959240000	798500000	873820000	1380200000	14530000000	371	NP_001032227.1;XP_005664701.1	bile salt sulfotransferase;bile salt sulfotransferase isoform X1	NP_001032227	641359	SULT2A1	GO:0051923 [Name: sulfation]; GO:0050427 [Name: 3'-phosphoadenosine 5'-phosphosulfate metabolic process]; GO:0006068 [Name: ethanol catabolic process]; GO:0008202 [Name: steroid metabolic process]	GO:0005829 [Name: cytosol]	GO:0047704 [Name: bile-salt sulfotransferase activity]; GO:0050294 [Name: steroid sulfotransferase activity]	ssc05204; ssc00980; ssc04976	Chemical carcinogenesis; Metabolism of xenobiotics by cytochrome P450; Bile secretion
836510000	824630000	1108400000	952910000	1093300000	965340000	812820000	941220000	1185300000	923010000	1254000000	1072300000	1075100000	781080000	900420000	1051200000	15526000000	246	NP_001032228.1	triosephosphate isomerase	NP_001032228	100157582	TPI1	GO:0006096 [Name: glycolytic process]; GO:0006094 [Name: gluconeogenesis]; GO:0019563 [Name: glycerol catabolic process]; GO:0046166 [Name: glyceraldehyde-3-phosphate biosynthetic process]	GO:0005829 [Name: cytosol]	GO:0004807 [Name: triose-phosphate isomerase activity]	ssc01100; ssc01230; ssc00010; ssc00562; ssc01200; ssc00051; ssc01130	Biosynthesis of antibiotics; Fructose and mannose metabolism; Carbon metabolism; Biosynthesis of amino acids; Glycolysis / Gluconeogenesis; Inositol phosphate metabolism; Metabolic pathways
387430000	313990000	290510000	327080000	302030000	306540000	345260000	267880000	311640000	277430000	339280000	342900000	324500000	274530000	358310000	367570000	5086100000	215	NP_001032810.1	cathepsin D precursor	NP_001032810	494568	CTSD	GO:0006914 [Name: autophagy]; GO:0006508 [Name: proteolysis]; GO:0030163 [Name: protein catabolic process]	GO:0005615 [Name: extracellular space]; GO:0042470 [Name: melanosome]; GO:0005764 [Name: lysosome]	GO:0004190 [Name: aspartic-type endopeptidase activity]	ssc04071; ssc04142; ssc05152	Lysosome; Tuberculosis; Sphingolipid signaling pathway
0	0	14098000	13038000	0	0	0	0	0	0	0	0	0	0	0	0	61907000	13	NP_001033050.1	proteasome subunit beta type-9	NP_001033050	654294	PSMB9	GO:0051603 [Name: proteolysis involved in cellular protein catabolic process]; GO:0002376 [Name: immune system process]; GO:2000116 [Name: regulation of cysteine-type endopeptidase activity]	GO:0005634 [Name: nucleus]; GO:0005829 [Name: cytosol]; GO:0005839 [Name: proteasome core complex]	GO:0004298 [Name: threonine-type endopeptidase activity]	ssc03050	Proteasome
624130000	742060000	634610000	492990000	504890000	756690000	667900000	492020000	632430000	528810000	818020000	565960000	445610000	452100000	445190000	463640000	9345400000	147	NP_001033089.1;XP_020932989.1;XP_020932988.1	peptidyl-prolyl cis-trans isomerase FKBP1A;peptidyl-prolyl cis-trans isomerase FKBP1A isoform X1;peptidyl-prolyl cis-trans isomerase FKBP1A isoform X1	NP_001033089	654323	FKBP1A	GO:0061077 [Name: chaperone-mediated protein folding]	GO:0005737 [Name: cytoplasm]	GO:0003755 [Name: peptidyl-prolyl cis-trans isomerase activity]; GO:0005528 [Name: FK506 binding]	-	-
59116000	57330000	65414000	52529000	59810000	59524000	65541000	59392000	47036000	48334000	62171000	64504000	63213000	57501000	66414000	67376000	950350000	69	NP_001033096.1	serine/arginine-rich splicing factor 1	NP_001033096	654327	SRSF1	GO:0000395 [Name: mRNA 5'-splice site recognition]	GO:0005654 [Name: nucleoplasm]; GO:0005681 [Name: spliceosomal complex]; GO:0016607 [Name: nuclear speck]; GO:0005737 [Name: cytoplasm]	GO:0003723 [Name: RNA binding]	ssc05168; ssc03040	Spliceosome; Herpes simplex infection
0	0	16042000	14185000	11496000	0	0	0	11259000	0	11670000	0	10837000	13578000	11215000	13047000	133570000	34	NP_001033712.1	guanine nucleotide-binding protein G(q) subunit alpha	NP_001033712	654405	GNAQ	GO:0001501 [Name: skeletal system development]; GO:0042711 [Name: maternal behavior]; GO:0043547 [Name: positive regulation of GTPase activity]; GO:0021884 [Name: forebrain neuron development]; GO:0007189 [Name: adenylate cyclase-activating G-protein coupled receptor signaling pathway]; GO:0007215 [Name: glutamate receptor signaling pathway]; GO:0009649 [Name: entrainment of circadian clock]; GO:…	GO:0001750 [Name: photoreceptor outer segment]; GO:0031965 [Name: nuclear membrane]; GO:0030425 [Name: dendrite]; GO:0044297 [Name: cell body]; GO:0005834 [Name: heterotrimeric G-protein complex]; GO:0016020 [Name: membrane]	GO:0031826 [Name: type 2A serotonin receptor binding]; GO:0003924 [Name: GTPase activity]; GO:0005525 [Name: GTP binding]; GO:0031683 [Name: G-protein beta/gamma-subunit complex binding]; GO:0046872 [Name: metal ion binding]; GO:0005096 [Name: GTPase activator activity]	ssc04015; ssc04022; ssc04971; ssc04912; ssc04915; ssc04924; ssc04916; ssc04918; ssc04961; ssc04970; ssc04020; ssc04270; ssc05146; ssc04071; ssc04720; ssc04723; ssc04730; ssc04925; ssc05010; ssc04540; ssc04728; ssc04750; ssc04911; ssc04921; ssc05200; ssc04724; ssc05016; ssc05142; ssc04261; ssc04611; ssc04713; ssc04725; ssc04726; ssc04922; ssc04972; ssc05143	Sphingolipid signaling pathway; Serotonergic synapse; Long-term depression; Oxytocin signaling pathway; Endocrine and other factor-regulated calcium reabsorption; Salivary secretion; Pathways in cancer; Rap1 signaling pathway; Gap junction; Circadian entrainment; Glucagon signaling pathway; Gastric acid secretion; Chagas disease (American trypanosomiasis); African trypanosomiasis; Platelet activa…
1503400000	822840000	875330000	815580000	1831600000	2203200000	1096500000	2324600000	986240000	946710000	863590000	1494700000	807670000	962320000	1904200000	1294600000	20380000000	347	NP_001116547.1;NP_001033715.2	aldo-keto reductase family 1 member C4;aldo-keto reductase family 1, member C-like 1	NP_001116547	654406	AKR1C4	GO:0001516 [Name: prostaglandin biosynthetic process]	-	GO:0016491 [Name: oxidoreductase activity]	-	-
0	0	15470000	0	19093000	0	0	0	0	0	30596000	61118000	217180000	112390000	37291000	11638000	577070000	62	XP_020935200.1;XP_020935199.1;XP_013841784.1;XP_005673879.1;XP_005673878.1;NP_001033783.1;XP_005673877.1;XP_005673876.1	long-chain-fatty-acid--CoA ligase 4 isoform X2;long-chain-fatty-acid--CoA ligase 4 isoform X2;long-chain-fatty-acid--CoA ligase 4 isoform X2;long-chain-fatty-acid--CoA ligase 4 isoform X2;long-chain-fatty-acid--CoA ligase 4 isoform X2;long-chain-fatty	XP_020935200	448980	ACSL4	GO:0030182 [Name: neuron differentiation]; GO:0060136 [Name: embryonic process involved in female pregnancy]; GO:0008152 [Name: metabolic process]	GO:0016021 [Name: integral component of membrane]; GO:0044233 [Name: ER-mitochondrion membrane contact site]; GO:0005739 [Name: mitochondrion]; GO:0005811 [Name: lipid particle]	GO:0031957 [Name: very long-chain fatty acid-CoA ligase activity]; GO:0047676 [Name: arachidonate-CoA ligase activity]; GO:0004467 [Name: long-chain fatty acid-CoA ligase activity]; GO:0003824 [Name: catalytic activity]	ssc00071; ssc01100; ssc04920; ssc03320; ssc00061; ssc01212; ssc04146	Metabolic pathways; Peroxisome; Fatty acid biosynthesis; Fatty acid metabolism; Fatty acid degradation; PPAR signaling pathway; Adipocytokine signaling pathway
0	0	41669000	0	0	18174000	16736000	0	0	0	0	0	21168000	0	28764000	41662000	194180000	30	NP_001034835.1	fatty acid-binding protein, epidermal	NP_001034835	574074	FABP5	-	-	GO:0008289 [Name: lipid binding]	ssc03320	PPAR signaling pathway
16722000	19972000	19750000	14763000	14903000	0	12373000	12101000	14958000	17062000	0	18713000	0	14883000	0	0	213630000	37	NP_001034839.1	metaxin-1	NP_001034839	664654	MTX1	GO:0006626 [Name: protein targeting to mitochondrion]	GO:0005741 [Name: mitochondrial outer membrane]; GO:0016021 [Name: integral component of membrane]	-	-	-
0	0	0	0	0	3520000	0	0	0	0	0	0	0	0	0	0	24403000	5	NP_001038003.1;NP_001090987.1;XP_005654564.1	guanine nucleotide-binding protein subunit alpha-11;guanine nucleotide-binding protein subunit alpha-14	NP_001038003	733588	GNA11	GO:0007188 [Name: adenylate cyclase-modulating G-protein coupled receptor signaling pathway]; GO:0007213 [Name: G-protein coupled acetylcholine receptor signaling pathway]; GO:0060158 [Name: phospholipase C-activating dopamine receptor signaling pathway]; GO:0007603 [Name: phototransduction, visible light]; GO:0009649 [Name: entrainment of circadian clock]; GO:0001508 [Name: action potential]	GO:0005737 [Name: cytoplasm]; GO:0016020 [Name: membrane]; GO:0005834 [Name: heterotrimeric G-protein complex]; GO:0001750 [Name: photoreceptor outer segment]	GO:0031683 [Name: G-protein beta/gamma-subunit complex binding]; GO:0046872 [Name: metal ion binding]; GO:0003924 [Name: GTPase activity]; GO:0005525 [Name: GTP binding]; GO:0031826 [Name: type 2A serotonin receptor binding]	ssc04540; ssc05200; ssc05146; ssc04270; ssc04925; ssc04911; ssc04912; ssc05142; ssc04725; ssc04022; ssc04020; ssc04730	Calcium signaling pathway; GnRH signaling pathway; Chagas disease (American trypanosomiasis); Insulin secretion; cGMP-PKG signaling pathway; Long-term depression; Aldosterone synthesis and secretion; Amoebiasis; Gap junction; Vascular smooth muscle contraction; Pathways in cancer; Cholinergic synapse
24519000	23612000	22769000	18055000	0	17030000	0	0	17998000	19200000	18166000	0	22163000	0	23064000	16678000	274940000	33	NP_001038006.1;XP_020930378.1;XP_013839744.1	metaxin-2;metaxin-2 isoform X2;metaxin-2 isoform X1	NP_001038006	733591	MTX2	GO:0006626 [Name: protein targeting to mitochondrion]	GO:0005730 [Name: nucleolus]; GO:0005741 [Name: mitochondrial outer membrane]	-	-	-
257520000	260800000	180590000	220820000	199270000	190820000	150850000	171190000	178210000	188610000	192210000	184170000	190830000	235950000	189690000	177480000	3159700000	162	NP_001038007.1	60S ribosomal protein L6	NP_001038007	733592	RPL6	GO:0002181 [Name: cytoplasmic translation]; GO:0000027 [Name: ribosomal large subunit assembly]	GO:0022625 [Name: cytosolic large ribosomal subunit]; GO:0015934 [Name: large ribosomal subunit]; GO:0042788 [Name: polysomal ribosome]; GO:0098556 [Name: cytoplasmic side of rough endoplasmic reticulum membrane]	GO:0003723 [Name: RNA binding]; GO:0003735 [Name: structural constituent of ribosome]	ssc03010	Ribosome
116980000	98902000	124370000	141120000	140100000	109560000	121980000	118020000	135170000	118510000	102960000	163430000	183270000	137380000	150390000	123130000	2048600000	96	NP_001038008.1;XP_003121835.2	60S ribosomal protein L10;60S ribosomal protein L10-like	NP_001038008	733593	RPL10	GO:1990403 [Name: embryonic brain development]; GO:0006417 [Name: regulation of translation]; GO:0006412 [Name: translation]; GO:0000027 [Name: ribosomal large subunit assembly]	GO:0015934 [Name: large ribosomal subunit]; GO:0098556 [Name: cytoplasmic side of rough endoplasmic reticulum membrane]; GO:0022625 [Name: cytosolic large ribosomal subunit]	GO:0045182 [Name: translation regulator activity]; GO:0003735 [Name: structural constituent of ribosome]; GO:0003723 [Name: RNA binding]	ssc03010	Ribosome
12283000	0	0	13988000	0	13916000	0	0	0	14919000	9440700	0	0	12349000	16924000	15906000	147280000	23	NP_001038019.1	NADH dehydrogenase	NP_001038019	733605	NDUFB6	GO:0032981 [Name: mitochondrial respiratory chain complex I assembly]; GO:0055114 [Name: oxidation-reduction process]	GO:0016021 [Name: integral component of membrane]; GO:0005747 [Name: mitochondrial respiratory chain complex I]	-	ssc04932; ssc01100; ssc05010; ssc00190; ssc05012; ssc05016	Oxidative phosphorylation; Parkinson's disease; Alzheimer's disease; Huntington's disease; Metabolic pathways; Non-alcoholic fatty liver disease (NAFLD)
343710000	263530000	115810000	197850000	176530000	276330000	139660000	265970000	200250000	240220000	192390000	299260000	227680000	153690000	185040000	158310000	3624600000	142	XP_013852265.1;XP_005663204.1;NP_001038021.1	microsomal glutathione S-transferase 3 isoform X1;microsomal glutathione S-transferase 3 isoform X1;microsomal glutathione S-transferase 3	XP_013852265	733607	MGST3	GO:0006629 [Name: lipid metabolic process]; GO:0019370 [Name: leukotriene biosynthetic process]	GO:0005635 [Name: nuclear envelope]; GO:0005783 [Name: endoplasmic reticulum]; GO:0016021 [Name: integral component of membrane]	GO:0004602 [Name: glutathione peroxidase activity]; GO:0004364 [Name: glutathione transferase activity]; GO:0004464 [Name: leukotriene-C4 synthase activity]	ssc00982; ssc00480; ssc00980; ssc05204	Chemical carcinogenesis; Metabolism of xenobiotics by cytochrome P450; Glutathione metabolism; Drug metabolism - cytochrome P450
0	0	0	0	0	0	0	0	0	0	0	0	0	0	0	14343000	84253000	9	XP_020944412.1;XP_020944411.1;NP_001038022.1	protein S100-A6 isoform X1;protein S100-A6 isoform X1;protein S100-A6	XP_020944412	733608	S100A6	GO:0098586 [Name: cellular response to virus]	GO:0005634 [Name: nucleus]; GO:0005635 [Name: nuclear envelope]; GO:0005737 [Name: cytoplasm]; GO:0005829 [Name: cytosol]; GO:0031234 [Name: extrinsic component of cytoplasmic side of plasma membrane]	GO:0005509 [Name: calcium ion binding]	-	-
60833000	51213000	73556000	60819000	58932000	63643000	52650000	60729000	54066000	62142000	57529000	56482000	65409000	63676000	63578000	78420000	978900000	119	NP_001038024.1	serine/threonine-protein phosphatase PP1-alpha catalytic subunit	NP_001038024	733611	PPP1CA	-	GO:0000164 [Name: protein phosphatase type 1 complex]; GO:0072357 [Name: PTW/PP1 phosphatase complex]	GO:0046872 [Name: metal ion binding]; GO:0004722 [Name: protein serine/threonine phosphatase activity]	ssc04510; ssc04611; ssc04390; ssc05168; ssc04022; ssc04114; ssc05205; ssc05031; ssc03015; ssc04270; ssc04728; ssc04921; ssc04931; ssc04261; ssc05034; ssc04024; ssc04720; ssc04750; ssc04810; ssc04910	Focal adhesion; Dopaminergic synapse; Amphetamine addiction; Insulin signaling pathway; Alcoholism; Proteoglycans in cancer; Oocyte meiosis; Herpes simplex infection; Oxytocin signaling pathway; mRNA surveillance pathway; cAMP signaling pathway; Regulation of actin cytoskeleton; Vascular smooth muscle contraction; Inflammatory mediator regulation of TRP channels; cGMP-PKG signaling pathway; Adren…
0	0	0	12683000	0	11808000	0	0	0	13626000	0	0	12671000	0	0	0	101650000	15	NP_001038025.1	serine/threonine-protein phosphatase PP1-gamma catalytic subunit	NP_001038025	733612	PPP1CC	-	GO:0000164 [Name: protein phosphatase type 1 complex]	GO:0004722 [Name: protein serine/threonine phosphatase activity]; GO:0046872 [Name: metal ion binding]	ssc04114; ssc04270; ssc04510; ssc05031; ssc05034; ssc04261; ssc04611; ssc04720; ssc04022; ssc04810; ssc05205; ssc04390; ssc04750; ssc04024; ssc04910; ssc03015; ssc04921; ssc04931; ssc04728; ssc05168	mRNA surveillance pathway; Oocyte meiosis; Inflammatory mediator regulation of TRP channels; Proteoglycans in cancer; Hippo signaling pathway; Focal adhesion; Regulation of actin cytoskeleton; Insulin resistance; Amphetamine addiction; Insulin signaling pathway; Vascular smooth muscle contraction; Alcoholism; Adrenergic signaling in cardiomyocytes; cGMP-PKG signaling pathway; cAMP signaling pathw…
16345000	0	18205000	0	0	13278000	0	17667000	0	0	0	0	14221000	0	14340000	0	173110000	21	NP_001038030.1	proteasome subunit beta type-10	NP_001038030	733626	PSMB10	GO:0051603 [Name: proteolysis involved in cellular protein catabolic process]; GO:0002376 [Name: immune system process]	GO:0005839 [Name: proteasome core complex]; GO:0005737 [Name: cytoplasm]; GO:0005634 [Name: nucleus]	GO:0004298 [Name: threonine-type endopeptidase activity]	ssc03050	Proteasome
91463000	139190000	169610000	145730000	75579000	17811000	129090000	0	182660000	103830000	146670000	86717000	106900000	107330000	0	84041000	1587000000	118	XP_020919735.1;XP_020919734.1;XP_013835806.1;XP_013835805.1;NP_001038033.2	1,5-anhydro-D-fructose reductase isoform X1;1,5-anhydro-D-fructose reductase isoform X1;1,5-anhydro-D-fructose reductase isoform X1;1,5-anhydro-D-fructose reductase isoform X1;1,5-anhydro-D-fructose reductase	XP_020919735	733633	AKR1E2	GO:0055114 [Name: oxidation-reduction process]	GO:0005794 [Name: Golgi apparatus]; GO:0005829 [Name: cytosol]; GO:0005654 [Name: nucleoplasm]	GO:0050571 [Name: 1,5-anhydro-D-fructose reductase activity]	-	-
129200000	112020000	148750000	123060000	85850000	89263000	151620000	90502000	107110000	88839000	106620000	85566000	149170000	156170000	122730000	136980000	1863900000	83	NP_001231180.1;NP_001038037.3	myosin regulatory light chain 2 protein isoform 2;myosin regulatory light chain 2 protein isoform 1	NP_001231180	733637	LOC733637	-	-	GO:0005509 [Name: calcium ion binding]	ssc04611; ssc04510; ssc04810; ssc04530; ssc04670	Tight junction; Leukocyte transendothelial migration; Regulation of actin cytoskeleton; Focal adhesion; Platelet activation
30149000	40445000	31022000	0	47334000	35706000	0	29954000	0	36751000	0	37595000	42058000	41742000	0	43488000	511560000	54	NP_001038040.1;XP_020932991.1	isocitrate dehydrogenase;isocitrate dehydrogenase	NP_001038040	733641	IDH3B	GO:0006099 [Name: tricarboxylic acid cycle]	GO:0005739 [Name: mitochondrion]	GO:0004449 [Name: isocitrate dehydrogenase (NAD+) activity]; GO:0051287 [Name: NAD binding]; GO:0000287 [Name: magnesium ion binding]	ssc01130; ssc01200; ssc01100; ssc00020; ssc01230; ssc01210	Biosynthesis of antibiotics; Citrate cycle (TCA cycle); Biosynthesis of amino acids; Metabolic pathways; Carbon metabolism; 2-Oxocarboxylic acid metabolism
0	0	0	0	0	0	0	0	0	0	0	0	11092000	0	0	14982000	72454000	16	NP_001038043.1	granulins precursor	NP_001038043	733645	GRN	-	-	-	-	-
143640000	138350000	172560000	153560000	201770000	134760000	328440000	158220000	169860000	181370000	223600000	152470000	143190000	156920000	175370000	118740000	2671500000	263	NP_001038045.1	signal transducer and activator of transcription 3	NP_001038045	733648	STAT3	GO:0001754 [Name: eye photoreceptor cell differentiation]; GO:0006355 [Name: regulation of transcription, DNA-templated]; GO:0097009 [Name: energy homeostasis]; GO:0016310 [Name: phosphorylation]; GO:0045747 [Name: positive regulation of Notch signaling pathway]; GO:0001659 [Name: temperature homeostasis]; GO:0019953 [Name: sexual reproduction]; GO:0042593 [Name: glucose homeostasis]; GO:0048708 …	GO:0005634 [Name: nucleus]; GO:0005886 [Name: plasma membrane]; GO:0005737 [Name: cytoplasm]	GO:0042803 [Name: protein homodimerization activity]; GO:0003700 [Name: transcription factor activity, sequence-specific DNA binding]; GO:0003677 [Name: DNA binding]; GO:0046983 [Name: protein dimerization activity]; GO:0019901 [Name: protein kinase binding]; GO:0031490 [Name: chromatin DNA binding]	ssc05145; ssc05161; ssc05200; ssc04630; ssc04550; ssc04917; ssc04062; ssc04066; ssc04068; ssc05203; ssc05206; ssc05212; ssc05321; ssc05169; ssc04920; ssc05160; ssc05205; ssc05162; ssc05221; ssc04931	Epstein-Barr virus infection; Viral carcinogenesis; Inflammatory bowel disease (IBD); HIF-1 signaling pathway; Measles; Proteoglycans in cancer; Chemokine signaling pathway; Pancreatic cancer; FoxO signaling pathway; Signaling pathways regulating pluripotency of stem cells; Prolactin signaling pathway; Hepatitis C; Pathways in cancer; MicroRNAs in cancer; Jak-STAT signaling pathway; Insulin resis…
0	0	0	0	0	0	0	0	0	0	0	0	13713000	0	0	0	81096000	10	XP_013844321.1;NP_001038047.1	zinc finger Ran-binding domain-containing protein 2 isoform X1;zinc finger Ran-binding domain-containing protein 2	XP_013844321	733651	ZRANB2	GO:0006397 [Name: mRNA processing]; GO:0008380 [Name: RNA splicing]	GO:0005654 [Name: nucleoplasm]	GO:0003723 [Name: RNA binding]; GO:0046872 [Name: metal ion binding]	-	-
1670200000	1546900000	1557200000	1649100000	1610600000	1648900000	1868900000	1421200000	1933600000	1378200000	1350900000	1720400000	1231900000	1227900000	1408700000	1186500000	25107000000	321	XP_020949263.1;NP_001038049.1;XP_020949264.1	quinone oxidoreductase isoform X1;quinone oxidoreductase;quinone oxidoreductase isoform X2	XP_020949263	733653	CRYZ	GO:0042178 [Name: xenobiotic catabolic process]; GO:0055114 [Name: oxidation-reduction process]	GO:0005829 [Name: cytosol]	GO:0003960 [Name: NADPH:quinone reductase activity]; GO:0008270 [Name: zinc ion binding]; GO:0003730 [Name: mRNA 3'-UTR binding]; GO:0070404 [Name: NADH binding]; GO:0070402 [Name: NADPH binding]	-	-
1766900000	1637300000	870550000	838280000	3024100000	1488600000	1340700000	2504700000	1107700000	2522600000	1139900000	2514500000	2551800000	2554800000	2633700000	2960400000	31017000000	393	NP_001038050.1	cystathionine gamma-lyase	NP_001038050	733654	CTH	GO:0071266 [Name: 'de novo' L-methionine biosynthetic process]; GO:0051092 [Name: positive regulation of NF-kappaB transcription factor activity]; GO:0070814 [Name: hydrogen sulfide biosynthetic process]; GO:0019346 [Name: transsulfuration]; GO:0044524 [Name: protein sulfhydration]; GO:0043066 [Name: negative regulation of apoptotic process]; GO:0043123 [Name: positive regulation of I-kappaB kina…	GO:0005737 [Name: cytoplasm]	GO:0003962 [Name: cystathionine gamma-synthase activity]; GO:0004123 [Name: cystathionine gamma-lyase activity]; GO:0080146 [Name: L-cysteine desulfhydrase activity]; GO:0044540 [Name: L-cystine L-cysteine-lyase (deaminating)]; GO:0005516 [Name: calmodulin binding]; GO:0030170 [Name: pyridoxal phosphate binding]	ssc01230; ssc00450; ssc00270; ssc01100; ssc01130; ssc00260	Cysteine and methionine metabolism; Selenocompound metabolism; Metabolic pathways; Glycine, serine and threonine metabolism; Biosynthesis of antibiotics; Biosynthesis of amino acids
338850000	293100000	313150000	408580000	159800000	414910000	660480000	314610000	475850000	238820000	83717000	55706000	383770000	249640000	364040000	362210000	5053600000	399	NP_001038055.1;CON__P06868	plasminogen precursor	NP_001038055	733660	PLG	GO:0007596 [Name: blood coagulation]; GO:0006508 [Name: proteolysis]; GO:0042730 [Name: fibrinolysis]; GO:0048771 [Name: tissue remodeling]; GO:0052213 [Name: interaction with symbiont via secreted substance involved in symbiotic interaction]	GO:0005576 [Name: extracellular region]	GO:0004252 [Name: serine-type endopeptidase activity]	ssc05150; ssc04610; ssc04080; ssc05164	Staphylococcus aureus infection; Neuroactive ligand-receptor interaction; Influenza A; Complement and coagulation cascades
0	0	0	0	0	0	0	0	0	0	0	0	0	0	0	7370800	32660000	9	NP_001038057.1	coagulation factor X precursor	NP_001038057	733662	F10	GO:0007596 [Name: blood coagulation]	GO:0005576 [Name: extracellular region]	GO:0004252 [Name: serine-type endopeptidase activity]; GO:0005509 [Name: calcium ion binding]	ssc04610	Complement and coagulation cascades
346570000	347240000	375390000	382160000	351940000	322220000	353310000	322500000	324880000	339220000	332390000	379470000	321240000	357880000	373650000	324300000	5466800000	198	XP_020957928.1;XP_020957927.1;XP_020957926.1;NP_001038066.1	40S ribosomal protein S3 isoform X1;40S ribosomal protein S3 isoform X1;40S ribosomal protein S3 isoform X1;40S ribosomal protein S3	XP_020957928	733671	RPS3	GO:0031397 [Name: negative regulation of protein ubiquitination]; GO:0045738 [Name: negative regulation of DNA repair]; GO:0051092 [Name: positive regulation of NF-kappaB transcription factor activity]; GO:0031116 [Name: positive regulation of microtubule polymerization]; GO:0042104 [Name: positive regulation of activated T cell proliferation]; GO:0051225 [Name: spindle assembly]; GO:1902231 [Nam…	GO:0032587 [Name: ruffle membrane]; GO:0071159 [Name: NF-kappaB complex]; GO:0072686 [Name: mitotic spindle]; GO:0005844 [Name: polysome]; GO:0098556 [Name: cytoplasmic side of rough endoplasmic reticulum membrane]; GO:1990904 [Name: ribonucleoprotein complex]; GO:0005759 [Name: mitochondrial matrix]; GO:0005730 [Name: nucleolus]; GO:0005634 [Name: nucleus]; GO:0005743 [Name: mitochondrial inner …	GO:0000977 [Name: RNA polymerase II regulatory region sequence-specific DNA binding]; GO:0003684 [Name: damaged DNA binding]; GO:0032358 [Name: oxidized pyrimidine DNA binding]; GO:0070181 [Name: small ribosomal subunit rRNA binding]; GO:0097100 [Name: supercoiled DNA binding]; GO:0019901 [Name: protein kinase binding]; GO:0008534 [Name: oxidized purine nucleobase lesion DNA N-glycosylase activit…	ssc03010	Ribosome
0	0	0	0	0	0	0	0	0	0	0	0	0	0	0	5343800	24079000	4	NP_001038067.1	cystatin-C precursor	NP_001038067	733672	CST3	GO:0006952 [Name: defense response]; GO:0097435 [Name: supramolecular fiber organization]; GO:2000117 [Name: negative regulation of cysteine-type endopeptidase activity]; GO:0010716 [Name: negative regulation of extracellular matrix disassembly]; GO:0010711 [Name: negative regulation of collagen catabolic process]; GO:0060311 [Name: negative regulation of elastin catabolic process]; GO:0060313 [N…	GO:0005615 [Name: extracellular space]	GO:0042802 [Name: identical protein binding]; GO:0002020 [Name: protease binding]; GO:0004869 [Name: cysteine-type endopeptidase inhibitor activity]; GO:0001540 [Name: beta-amyloid binding]	ssc04970	Salivary secretion
443850000	471660000	463070000	525570000	602570000	481090000	466910000	451170000	446930000	524580000	522700000	495980000	533900000	555410000	509080000	498630000	7822800000	151	NP_001038071.1	ATP synthase subunit O, mitochondrial precursor	NP_001038071	733678	ATP5PO	GO:0099132 [Name: ATP hydrolysis coupled cation transmembrane transport]; GO:0015986 [Name: ATP synthesis coupled proton transport]	GO:0005753 [Name: mitochondrial proton-transporting ATP synthase complex]	GO:0046933 [Name: proton-transporting ATP synthase activity, rotational mechanism]	ssc01100; ssc00190; ssc05010; ssc05012; ssc05016	Metabolic pathways; Parkinson's disease; Alzheimer's disease; Oxidative phosphorylation; Huntington's disease
377030000	462800000	339670000	335200000	432030000	371780000	359450000	349300000	311640000	403930000	355520000	372980000	442640000	426670000	311460000	305200000	5956000000	244	XP_020949269.1;XP_020949268.1;NP_001038072.1	delta(3,5)-Delta(2,4)-dienoyl-CoA isomerase, mitochondrial isoform X2;delta(3,5)-Delta(2,4)-dienoyl-CoA isomerase, mitochondrial isoform X1;delta(3,5)-Delta(2,4)-dienoyl-CoA isomerase, mitochondrial	XP_020949269	733679	ECH1	GO:0008152 [Name: metabolic process]	-	GO:0003824 [Name: catalytic activity]	ssc04146	Peroxisome
171360000	180860000	194370000	162420000	174510000	162100000	170480000	152750000	122290000	186700000	159750000	146920000	164440000	203170000	199890000	162640000	2685900000	111	NP_001038075.1	nucleoside diphosphate kinase B	NP_001038075	733683	NME2	GO:0018106 [Name: peptidyl-histidine phosphorylation]; GO:0006165 [Name: nucleoside diphosphate phosphorylation]; GO:0042981 [Name: regulation of apoptotic process]; GO:0006241 [Name: CTP biosynthetic process]; GO:0045944 [Name: positive regulation of transcription from RNA polymerase II promoter]; GO:0006228 [Name: UTP biosynthetic process]; GO:0007229 [Name: integrin-mediated signaling pathway]…	GO:0001726 [Name: ruffle]; GO:0005622 [Name: intracellular]; GO:0071944 [Name: cell periphery]; GO:0030027 [Name: lamellipodium]; GO:0005925 [Name: focal adhesion]; GO:0005634 [Name: nucleus]; GO:0005737 [Name: cytoplasm]	GO:0005524 [Name: ATP binding]; GO:0004673 [Name: protein histidine kinase activity]; GO:0046872 [Name: metal ion binding]; GO:0004550 [Name: nucleoside diphosphate kinase activity]	ssc00240; ssc01130; ssc00230; ssc01100	Purine metabolism; Metabolic pathways; Biosynthesis of antibiotics; Pyrimidine metabolism
6498500000	6257300000	4990800000	6685300000	7583100000	7642500000	6069000000	6960700000	6209800000	7988800000	6238400000	7684400000	6733700000	6892000000	6094200000	7181600000	107040000000	903	NP_001038076.1;XP_020950268.1;XP_020950265.1;XP_020950257.1	aldehyde dehydrogenase, mitochondrial precursor	NP_001038076	733685	ALDH2	GO:0006068 [Name: ethanol catabolic process]; GO:0055114 [Name: oxidation-reduction process]	GO:0005759 [Name: mitochondrial matrix]	GO:0004029 [Name: aldehyde dehydrogenase (NAD) activity]	ssc00380; ssc00561; ssc00071; ssc01100; ssc00053; ssc00280; ssc00310; ssc00620; ssc00010; ssc00040; ssc00340; ssc00330; ssc00410; ssc01130	Glycolysis / Gluconeogenesis; Arginine and proline metabolism; Tryptophan metabolism; Glycerolipid metabolism; Valine, leucine and isoleucine degradation; Histidine metabolism; Fatty acid degradation; beta-Alanine metabolism; Pentose and glucuronate interconversions; Pyruvate metabolism; Biosynthesis of antibiotics; Lysine degradation; Ascorbate and aldarate metabolism; Metabolic pathways
928050000	1018600000	846210000	700360000	802220000	830320000	717340000	728560000	694030000	773500000	890540000	790640000	768150000	861150000	791530000	845740000	12913000000	172	NP_001038077.1	tubulin beta chain	NP_001038077	733686	TUBB	GO:0007010 [Name: cytoskeleton organization]; GO:0007017 [Name: microtubule-based process]	GO:0005737 [Name: cytoplasm]; GO:0005874 [Name: microtubule]	GO:0005525 [Name: GTP binding]; GO:0005515 [Name: protein binding]; GO:0003924 [Name: GTPase activity]; GO:0005200 [Name: structural constituent of cytoskeleton]	ssc04145; ssc04540	Gap junction; Phagosome
9098000	0	0	0	0	0	0	0	0	0	0	0	0	12038000	0	0	256960000	19	XP_020932993.1;XP_020932992.1;XP_005672893.1;NP_001038078.1	microtubule-associated protein RP/EB family member 1 isoform X1;microtubule-associated protein RP/EB family member 1 isoform X1;microtubule-associated protein RP/EB family member 1 isoform X1;microtubule-associated protein RP/EB family member 1	XP_020932993	733687	MAPRE1	GO:0031115 [Name: negative regulation of microtubule polymerization]	GO:0030981 [Name: cortical microtubule cytoskeleton]; GO:0005874 [Name: microtubule]	GO:0051010 [Name: microtubule plus-end binding]	-	-
19167000	34156000	19331000	17135000	0	19985000	20389000	0	19058000	0	19795000	20989000	20023000	21187000	19709000	0	262270000	42	NP_001038082.1;XP_020954032.1	solute carrier family 22 member 7;solute carrier family 22 member 7 isoform X1	NP_001038082	733693	SLC22A7	GO:0043252 [Name: sodium-independent organic anion transport]; GO:0055085 [Name: transmembrane transport]; GO:0015698 [Name: inorganic anion transport]	GO:0005887 [Name: integral component of plasma membrane]; GO:0016323 [Name: basolateral plasma membrane]	GO:0005452 [Name: inorganic anion exchanger activity]; GO:0015347 [Name: sodium-independent organic anion transmembrane transporter activity]	ssc04976	Bile secretion
0	12931000	0	0	0	16904000	0	19591000	0	18078000	0	0	0	12057000	0	0	185270000	21	NP_001038084.1	mannose-P-dolichol utilization defect 1 protein	NP_001038084	733696	MPDU1	GO:0006488 [Name: dolichol-linked oligosaccharide biosynthetic process]; GO:0009312 [Name: oligosaccharide biosynthetic process]	-	-	-	-
0	0	17978000	0	17034000	12525000	19171000	0	0	0	0	0	16606000	0	15359000	0	166010000	26	NP_001041535.1	hematological and neurological expressed 1-like protein	NP_001041535	474165	JPT2	-	-	-	-	-
55400000	59790000	68257000	64431000	89944000	45252000	69249000	62716000	50029000	57786000	55582000	66682000	57689000	58221000	77731000	55103000	977440000	58	NP_001041537.1;XP_020924286.1	ADP-ribosylation factor 4	NP_001041537	595108	ARF4	GO:0045176 [Name: apical protein localization]; GO:0043066 [Name: negative regulation of apoptotic process]; GO:0060996 [Name: dendritic spine development]; GO:0061512 [Name: protein localization to cilium]; GO:0016477 [Name: cell migration]; GO:2000377 [Name: regulation of reactive oxygen species metabolic process]; GO:0031584 [Name: activation of phospholipase D activity]; GO:0045197 [Name: est…	GO:0032587 [Name: ruffle membrane]; GO:0005794 [Name: Golgi apparatus]; GO:0005829 [Name: cytosol]; GO:0043197 [Name: dendritic spine]	GO:0005525 [Name: GTP binding]; GO:0005154 [Name: epidermal growth factor receptor binding]	-	-
0	0	0	0	0	0	8800100	0	0	0	0	0	0	0	0	0	31779000	7	NP_001041538.1	PRA1 family protein 3	NP_001041538	595127	ARL6IP5	GO:0015813 [Name: L-glutamate transport]; GO:0002037 [Name: negative regulation of L-glutamate transport]	GO:0016021 [Name: integral component of membrane]; GO:0005856 [Name: cytoskeleton]; GO:0005886 [Name: plasma membrane]; GO:0005789 [Name: endoplasmic reticulum membrane]	-	-	-
0	0	18370000	0	0	12810000	0	0	15121000	16008000	0	0	0	0	12117000	14300000	151670000	21	NP_001041697.1	nuclear factor NF-kappa-B p105 subunit	NP_001041697	751869	NFKB1	GO:0007165 [Name: signal transduction]; GO:0006357 [Name: regulation of transcription from RNA polymerase II promoter]	GO:0005634 [Name: nucleus]; GO:0005737 [Name: cytoplasm]	GO:0003700 [Name: transcription factor activity, sequence-specific DNA binding]; GO:0003677 [Name: DNA binding]	ssc04062; ssc04621; ssc04623; ssc05145; ssc05161; ssc05215; ssc04010; ssc04151; ssc04210; ssc04380; ssc05140; ssc05164; ssc05212; ssc04066; ssc04668; ssc04722; ssc04917; ssc04931; ssc05160; ssc05169; ssc05220; ssc04064; ssc04662; ssc05166; ssc05202; ssc04620; ssc04622; ssc04920; ssc04932; ssc05142; ssc05221; ssc04014; ssc04071; ssc04660; ssc05134; ssc05203; ssc05030; ssc05132; ssc05133; ssc05146;…	Ras signaling pathway; PI3K-Akt signaling pathway; Cocaine addiction; Herpes simplex infection; Chronic myeloid leukemia; TNF signaling pathway; Prolactin signaling pathway; Adipocytokine signaling pathway; Toxoplasmosis; Hepatitis C; Measles; Epstein-Barr virus infection; Pathways in cancer; Small cell lung cancer; Cytosolic DNA-sensing pathway; T cell receptor signaling pathway; Insulin resista…
718920000	627010000	695830000	600560000	678230000	577230000	539810000	622950000	601760000	502220000	550200000	722760000	562100000	467930000	547870000	553210000	9599200000	108	NP_001070681.1	macrophage migration inhibitory factor	NP_001070681	397412	MIF	GO:0050715 [Name: positive regulation of cytokine secretion]; GO:0045087 [Name: innate immune response]; GO:0010760 [Name: negative regulation of macrophage chemotaxis]; GO:0007569 [Name: cell aging]; GO:0043406 [Name: positive regulation of MAP kinase activity]; GO:0010469 [Name: regulation of receptor activity]; GO:0032760 [Name: positive regulation of tumor necrosis factor production]; GO:0071…	GO:0009986 [Name: cell surface]; GO:0005615 [Name: extracellular space]; GO:0043209 [Name: myelin sheath]; GO:0005654 [Name: nucleoplasm]; GO:0005829 [Name: cytosol]	GO:0002020 [Name: protease binding]; GO:0042056 [Name: chemoattractant activity]; GO:0042802 [Name: identical protein binding]; GO:0050178 [Name: phenylpyruvate tautomerase activity]; GO:0004167 [Name: dopachrome isomerase activity]; GO:0005125 [Name: cytokine activity]; GO:0005126 [Name: cytokine receptor binding]	ssc00360; ssc00350	Phenylalanine metabolism; Tyrosine metabolism
0	34511000	0	0	0	0	0	0	0	0	0	0	34109000	0	0	0	246290000	31	NP_001070685.1	serine/arginine-rich splicing factor 6	NP_001070685	768102	SRSF6	GO:0000380 [Name: alternative mRNA splicing, via spliceosome]; GO:0006376 [Name: mRNA splice site selection]; GO:0060548 [Name: negative regulation of cell death]; GO:0045617 [Name: negative regulation of keratinocyte differentiation]; GO:0048025 [Name: negative regulation of mRNA splicing, via spliceosome]; GO:0010837 [Name: regulation of keratinocyte proliferation]; GO:0060501 [Name: positive r…	GO:0016607 [Name: nuclear speck]	GO:0036002 [Name: pre-mRNA binding]	ssc03040; ssc05168	Spliceosome; Herpes simplex infection
134090000	125460000	177240000	135010000	141610000	148410000	135580000	135150000	123680000	128210000	135720000	146000000	144090000	130180000	162890000	163390000	2224400000	170	XP_005663912.1;NP_001070686.1;XP_005663911.1	heterogeneous nuclear ribonucleoprotein A1 isoform X2;heterogeneous nuclear ribonucleoprotein A1;heterogeneous nuclear ribonucleoprotein A1 isoform X1	XP_005663912	768103	HNRNPA1	-	-	GO:0003723 [Name: RNA binding]	ssc03040	Spliceosome
20847000	19730000	29293000	25978000	0	20699000	25972000	22534000	0	0	21244000	19754000	21786000	23471000	24229000	22746000	317710000	40	XP_020924292.1;XP_020924291.1;NP_001070689.1;XP_020924289.1	transformer-2 protein homolog beta isoform X2;transformer-2 protein homolog beta isoform X2;transformer-2 protein homolog beta;transformer-2 protein homolog beta isoform X1	XP_020924292	768108	TRA2B	GO:0071333 [Name: cellular response to glucose stimulus]; GO:0048025 [Name: negative regulation of mRNA splicing, via spliceosome]; GO:0000381 [Name: regulation of alternative mRNA splicing, via spliceosome]; GO:1990403 [Name: embryonic brain development]; GO:0000398 [Name: mRNA splicing, via spliceosome]; GO:0048026 [Name: positive regulation of mRNA splicing, via spliceosome]; GO:0021796 [Name:…	GO:0005637 [Name: nuclear inner membrane]; GO:0005681 [Name: spliceosomal complex]; GO:0005654 [Name: nucleoplasm]	GO:0070717 [Name: poly-purine tract binding]; GO:0036002 [Name: pre-mRNA binding]; GO:0019904 [Name: protein domain specific binding]; GO:0042802 [Name: identical protein binding]; GO:0003729 [Name: mRNA binding]	ssc03040	Spliceosome
0	0	0	0	16415000	14107000	12996000	0	0	15078000	15224000	0	19354000	0	19361000	16827000	176120000	27	NP_001070690.1;XP_020932999.1;XP_020932998.1;XP_020932997.1;XP_020932996.1;XP_020932995.1;XP_020932994.1;NP_001070696.1	U1 small nuclear ribonucleoprotein A	NP_001070690	768109	SNRPA	GO:0000398 [Name: mRNA splicing, via spliceosome]	GO:0005685 [Name: U1 snRNP]; GO:0005681 [Name: spliceosomal complex]	GO:0030619 [Name: U1 snRNA binding]; GO:0035614 [Name: snRNA stem-loop binding]; GO:0003723 [Name: RNA binding]	ssc03040	Spliceosome
0	0	0	0	0	0	0	0	0	0	0	0	0	4756900	0	0	11274000	2	XP_013853281.1;XP_005664127.1;NP_001070694.1	tetraspanin-9 isoform X1;tetraspanin-9 isoform X1;tetraspanin-9	XP_013853281	768114	TSPAN9	GO:0007166 [Name: cell surface receptor signaling pathway]	GO:0005887 [Name: integral component of plasma membrane]	-	-	-
42891000	46747000	57714000	48815000	0	50255000	40729000	57283000	47841000	52230000	58383000	0	56750000	61012000	60560000	57515000	776290000	40	XP_020921922.1;XP_020921921.1;NP_001070697.1	serine/arginine-rich splicing factor 2 isoform X1;serine/arginine-rich splicing factor 2 isoform X1;serine/arginine-rich splicing factor 2	XP_020921922	768117	SRSF2	GO:0006397 [Name: mRNA processing]; GO:0000381 [Name: regulation of alternative mRNA splicing, via spliceosome]; GO:0008380 [Name: RNA splicing]	GO:0005829 [Name: cytosol]; GO:0005681 [Name: spliceosomal complex]; GO:0016607 [Name: nuclear speck]	GO:0036002 [Name: pre-mRNA binding]	ssc03040; ssc05168	Spliceosome; Herpes simplex infection
37950000	43513000	52444000	51812000	0	37563000	79522000	30633000	32389000	36174000	14819000	0	45291000	35773000	63152000	71829000	634030000	95	XP_020921924.1;XP_020921923.1;NP_001072130.1;CON__Q95121	pigment epithelium-derived factor isoform X1;pigment epithelium-derived factor isoform X1;pigment epithelium-derived factor precursor	XP_020921924	780402	SERPINF1	GO:0060770 [Name: negative regulation of epithelial cell proliferation involved in prostate gland development]; GO:0016525 [Name: negative regulation of angiogenesis]; GO:0050769 [Name: positive regulation of neurogenesis]	GO:0005615 [Name: extracellular space]	-	-	-
1032600000	935530000	1173800000	1055100000	969220000	1001700000	983770000	1000600000	1103400000	801870000	989820000	893570000	892250000	794440000	935690000	795510000	15742000000	254	NP_001072131.1	protein DJ-1	NP_001072131	780404	PARK7	GO:0007005 [Name: mitochondrion organization]; GO:2001268 [Name: negative regulation of cysteine-type endopeptidase activity involved in apoptotic signaling pathway]; GO:0036471 [Name: cellular response to glyoxal]; GO:0036527 [Name: peptidyl-arginine deglycation]; GO:1905259 [Name: negative regulation of nitrosative stress-induced intrinsic apoptotic signaling pathway]; GO:0051444 [Name: negativ…	GO:0043005 [Name: neuron projection]; GO:0016605 [Name: PML body]; GO:0098793 [Name: presynapse]; GO:0044297 [Name: cell body]; GO:0005829 [Name: cytosol]; GO:0005747 [Name: mitochondrial respiratory chain complex I]; GO:0005783 [Name: endoplasmic reticulum]; GO:0005759 [Name: mitochondrial matrix]; GO:0048471 [Name: perinuclear region of cytoplasm]; GO:0000785 [Name: chromatin]; GO:0005758 [Name…	GO:0016532 [Name: superoxide dismutase copper chaperone activity]; GO:0044390 [Name: ubiquitin-like protein conjugating enzyme binding]; GO:1903135 [Name: cupric ion binding]; GO:0036524 [Name: protein deglycase activity]; GO:1990381 [Name: ubiquitin-specific protease binding]; GO:0036478 [Name: L-dopa decarboxylase activator activity]; GO:0070491 [Name: repressing transcription factor binding]; …	ssc05012	Parkinson's disease
96540000	104340000	67124000	58841000	60566000	88774000	44919000	62498000	72363000	86519000	73377000	58193000	87434000	46929000	60732000	85933000	1176700000	76	NP_001072132.1	NAD(P)H-hydrate epimerase precursor	NP_001072132	780405	NAXE	GO:0006739 [Name: NADP metabolic process]; GO:0006734 [Name: NADH metabolic process]; GO:0046496 [Name: nicotinamide nucleotide metabolic process]	GO:0005739 [Name: mitochondrion]; GO:0005615 [Name: extracellular space]	GO:0000166 [Name: nucleotide binding]; GO:0052856 [Name: NADHX epimerase activity]; GO:0046872 [Name: metal ion binding]; GO:0052857 [Name: NADPHX epimerase activity]	-	-
0	0	0	0	0	0	0	0	0	0	0	0	0	5521500	0	0	9262800	5	XP_020938058.1;XP_020938048.1;XP_020938042.1;XP_020938040.1;XP_020938038.1;XP_020938037.1;XP_020938035.1;XP_013847267.1;XP_013847261.1;XP_013847259.1;XP_013847255.1;XP_005653026.1;NP_001072136.1	alpha-1,3-mannosyl-glycoprotein 2-beta-N-acetylglucosaminyltransferase isoform X1;alpha-1,3-mannosyl-glycoprotein 2-beta-N-acetylglucosaminyltransferase isoform X1;alpha-1,3-mannosyl-glycoprotein 2-beta-N-acetylglucosaminyltransferase isoform X1;alpha-1	XP_020938058	780412	MGAT1	GO:0006486 [Name: protein glycosylation]; GO:0001701 [Name: in utero embryonic development]; GO:0006049 [Name: UDP-N-acetylglucosamine catabolic process]	GO:0016021 [Name: integral component of membrane]	GO:0008375 [Name: acetylglucosaminyltransferase activity]	ssc00510; ssc01100	N-Glycan biosynthesis; Metabolic pathways
15137000	15383000	16425000	0	14084000	12880000	0	18765000	15099000	16072000	0	14848000	14941000	0	15509000	14630000	202980000	35	NP_001072139.1;XP_020956180.1;XP_013834060.1	ubiquitin-conjugating enzyme E2 K;ubiquitin-conjugating enzyme E2 K isoform X1;ubiquitin-conjugating enzyme E2 K isoform X1	NP_001072139	780416	UBE2K	GO:0010800 [Name: positive regulation of peptidyl-threonine phosphorylation]; GO:0060340 [Name: positive regulation of type I interferon-mediated signaling pathway]; GO:0010994 [Name: free ubiquitin chain polymerization]; GO:0043161 [Name: proteasome-mediated ubiquitin-dependent protein catabolic process]; GO:0032434 [Name: regulation of proteasomal ubiquitin-dependent protein catabolic process];…	GO:0005737 [Name: cytoplasm]; GO:0005634 [Name: nucleus]; GO:0032433 [Name: filopodium tip]	GO:0005524 [Name: ATP binding]; GO:0031625 [Name: ubiquitin protein ligase binding]; GO:0061630 [Name: ubiquitin protein ligase activity]; GO:0034450 [Name: ubiquitin-ubiquitin ligase activity]	ssc04120	Ubiquitin mediated proteolysis
0	39740000	0	0	0	32535000	0	0	0	0	0	0	51947000	0	0	0	290530000	14	XP_005661779.2;NP_001072141.1	ubiquitin-conjugating enzyme E2 D2;ubiquitin-conjugating enzyme E2 D2	XP_005661779	396580	UBE2D2	-	-	-	ssc04120; ssc04141	Ubiquitin mediated proteolysis; Protein processing in endoplasmic reticulum
152620000	135880000	139570000	119490000	109310000	106050000	101770000	120300000	111460000	97155000	125390000	152190000	83003000	79419000	103270000	107910000	1831700000	101	XP_020939992.1;XP_005659996.1;NP_001072145.1	ADP-ribosylation factor 6 isoform X1;ADP-ribosylation factor 6 isoform X1;ADP-ribosylation factor 6	XP_020939992	780425	ARF6	GO:0030838 [Name: positive regulation of actin filament polymerization]; GO:0035020 [Name: regulation of Rac protein signal transduction]; GO:2000009 [Name: negative regulation of protein localization to cell surface]; GO:0001889 [Name: liver development]; GO:0036010 [Name: protein localization to endosome]; GO:0032456 [Name: endocytic recycling]; GO:0090162 [Name: establishment of epithelial cel…	GO:0005886 [Name: plasma membrane]; GO:0005938 [Name: cell cortex]; GO:0032154 [Name: cleavage furrow]; GO:0055038 [Name: recycling endosome membrane]; GO:0005768 [Name: endosome]; GO:0005829 [Name: cytosol]; GO:0031527 [Name: filopodium membrane]; GO:0001726 [Name: ruffle]; GO:0043209 [Name: myelin sheath]; GO:0005794 [Name: Golgi apparatus]; GO:0030139 [Name: endocytic vesicle]; GO:0090543 [Nam…	GO:0047485 [Name: protein N-terminus binding]; GO:0005525 [Name: GTP binding]; GO:0031996 [Name: thioesterase binding]	ssc04014; ssc04144; ssc04666	Ras signaling pathway; Endocytosis; Fc gamma R-mediated phagocytosis
56339000	51884000	46468000	49910000	34290000	58145000	40991000	46308000	49019000	56608000	46437000	45425000	69943000	54782000	50303000	73984000	840640000	66	NP_001072147.1	CD81 antigen	NP_001072147	780427	CD81	-	GO:0016021 [Name: integral component of membrane]	-	ssc05144; ssc04662; ssc05160	Malaria; Hepatitis C; B cell receptor signaling pathway
1114300000	1416400000	715940000	1036600000	931850000	1333600000	745480000	1246500000	1089500000	1206900000	1288100000	1061700000	1217500000	904400000	976600000	1018000000	17493000000	372	XP_020954051.1;XP_020954050.1;XP_020954049.1;XP_020954048.1;XP_020954047.1;XP_020954045.1;NP_001072151.1;XP_020954044.1;XP_020954043.1;XP_020954042.1;XP_020954041.1;XP_020954040.1;XP_020954053.1;XP_020954052.1;XP_020954054.1	protein NDRG2 isoform X2;protein NDRG2 isoform X2;protein NDRG2 isoform X2;protein NDRG2 isoform X2;protein NDRG2 isoform X2;protein NDRG2 isoform X2;protein NDRG2;protein NDRG2 isoform X1;protein NDRG2 isoform X1;protein NDRG2 isoform X1;protein	XP_020954051	780431	NDRG2	-	-	-	-	-
1323500000	795030000	311850000	461910000	1060600000	610170000	0	1575300000	985590000	1973600000	746450000	631760000	1468300000	0	858170000	1094400000	14303000000	93	NP_001072152.1;XP_020944414.1;XP_020945722.1;XP_020945721.1	glutathione S-transferase mu 2;glutathione S-transferase mu 2 isoform X1;glutathione S-transferase Mu 1-like	NP_001072152	780435	LOC780435	GO:0008152 [Name: metabolic process]	-	GO:0004364 [Name: glutathione transferase activity]	ssc00480; ssc00980; ssc00982; ssc05204	Metabolism of xenobiotics by cytochrome P450; Drug metabolism - cytochrome P450; Chemical carcinogenesis; Glutathione metabolism
39490000	32769000	34143000	23364000	0	36593000	0	0	0	27410000	29495000	29349000	26796000	30074000	33730000	56879000	476570000	38	NP_001072156.1;XP_020956182.1	extracellular superoxide dismutase;extracellular superoxide dismutase	NP_001072156	780439	SOD3	-	-	GO:0046872 [Name: metal ion binding]; GO:0004784 [Name: superoxide dismutase activity]	-	-
0	0	0	0	0	0	0	0	0	0	0	0	0	0	0	21108000	66568000	16	XP_020930347.1;NP_001077401.1;XP_020930346.1;XP_020930345.1;XP_020930349.1;XP_020930348.1	integrin alpha-V isoform X3;integrin alpha-V precursor;integrin alpha-V isoform X2;integrin alpha-V isoform X1;integrin alpha-V isoform X5;integrin alpha-V isoform X4	XP_020930347	397285	ITGAV	GO:0035987 [Name: endodermal cell differentiation]; GO:0097192 [Name: extrinsic apoptotic signaling pathway in absence of ligand]; GO:0010888 [Name: negative regulation of lipid storage]; GO:0032369 [Name: negative regulation of lipid transport]; GO:0001525 [Name: angiogenesis]; GO:0034113 [Name: heterotypic cell-cell adhesion]; GO:0007229 [Name: integrin-mediated signaling pathway]; GO:2000536 […	GO:0009897 [Name: external side of plasma membrane]; GO:0034685 [Name: integrin alphav-beta6 complex]; GO:0035868 [Name: alphav-beta3 integrin-HMGB1 complex]; GO:0032587 [Name: ruffle membrane]; GO:0005925 [Name: focal adhesion]; GO:0035867 [Name: alphav-beta3 integrin-IGF-1-IGF1R complex]; GO:0034684 [Name: integrin alphav-beta5 complex]; GO:0034686 [Name: integrin alphav-beta8 complex]; GO:0031…	GO:0005518 [Name: collagen binding]; GO:0005178 [Name: integrin binding]; GO:0005245 [Name: voltage-gated calcium channel activity]; GO:0019960 [Name: C-X3-C chemokine binding]; GO:1990430 [Name: extracellular matrix protein binding]; GO:0050840 [Name: extracellular matrix binding]; GO:0031994 [Name: insulin-like growth factor I binding]; GO:0002020 [Name: protease binding]; GO:0005080 [Name: pro…	ssc04512; ssc04151; ssc05410; ssc05412; ssc05205; ssc05414; ssc05200; ssc05222; ssc04510; ssc04810; ssc04145; ssc04514; ssc04919	PI3K-Akt signaling pathway; Small cell lung cancer; Dilated cardiomyopathy; Arrhythmogenic right ventricular cardiomyopathy (ARVC); Focal adhesion; Regulation of actin cytoskeleton; ECM-receptor interaction; Proteoglycans in cancer; Hypertrophic cardiomyopathy (HCM); Phagosome; Cell adhesion molecules (CAMs); Thyroid hormone signaling pathway; Pathways in cancer
15247000	8743200	0	9694300	0	10778000	14597000	0	10941000	0	0	9646700	0	11911000	9878600	8805100	138610000	27	NP_001078912.1	selenoprotein F precursor	NP_001078912	100038009	SELENOF	-	GO:0005788 [Name: endoplasmic reticulum lumen]	-	-	-
40385000	54809000	27167000	39638000	31297000	37585000	38394000	24409000	38729000	35079000	41993000	39446000	28267000	38062000	37546000	31500000	593050000	84	NP_001087204.1	selenide, water dikinase 2	NP_001087204	100037302	SEPHS2	GO:0016260 [Name: selenocysteine biosynthetic process]; GO:0016310 [Name: phosphorylation]	-	GO:0004756 [Name: selenide, water dikinase activity]; GO:0005524 [Name: ATP binding]	ssc00450; ssc01100	Selenocompound metabolism; Metabolic pathways
0	0	11827000	0	12232000	0	0	0	0	0	0	0	0	0	0	0	122480000	17	XP_020957807.1;XP_020957806.1;XP_020957805.1;XP_020957803.1;NP_001090881.1	porphobilinogen deaminase isoform X2;porphobilinogen deaminase isoform X2;porphobilinogen deaminase isoform X2;porphobilinogen deaminase isoform X1;porphobilinogen deaminase	XP_020957807	396581	HMBS	GO:0033014 [Name: tetrapyrrole biosynthetic process]; GO:0018160 [Name: peptidyl-pyrromethane cofactor linkage]	-	GO:0004418 [Name: hydroxymethylbilane synthase activity]	ssc00860; ssc01100	Porphyrin and chlorophyll metabolism; Metabolic pathways
235490000	193740000	157980000	179410000	273790000	215680000	148070000	166150000	209450000	271160000	195280000	214980000	196800000	137920000	184810000	252000000	3183100000	91	NP_001090886.1	solute carrier family 2, facilitated glucose transporter member 2	NP_001090886	397429	SLC2A2	GO:0055085 [Name: transmembrane transport]; GO:0008643 [Name: carbohydrate transport]	GO:0016021 [Name: integral component of membrane]	GO:0022857 [Name: transmembrane transporter activity]	ssc04911; ssc04950; ssc04922; ssc04917; ssc04931; ssc04973; ssc04930; ssc05230	Insulin secretion; Glucagon signaling pathway; Type II diabetes mellitus; Insulin resistance; Maturity onset diabetes of the young; Carbohydrate digestion and absorption; Prolactin signaling pathway; Central carbon metabolism in cancer
6022900000	6428600000	5935500000	5676600000	5833000000	6198000000	5629500000	4949200000	5113000000	5110100000	5824400000	6484900000	5337100000	5266100000	6025700000	5260800000	93954000000	554	XP_005654459.1;NP_001090887.1	elongation factor 1-alpha 1 isoform X1;elongation factor 1-alpha 1	XP_005654459	574059	EEF1A1	-	GO:0005737 [Name: cytoplasm]; GO:0005622 [Name: intracellular]	GO:0005525 [Name: GTP binding]; GO:0003924 [Name: GTPase activity]; GO:0003746 [Name: translation elongation factor activity]	ssc03013; ssc05134	RNA transport; Legionellosis
29940000	0	0	0	0	29341000	0	0	39385000	0	0	0	0	0	0	0	159330000	22	NP_001090895.1	D-aspartate oxidase	NP_001090895	100037287	DDO	GO:0055114 [Name: oxidation-reduction process]; GO:0046416 [Name: D-amino acid metabolic process]	GO:0005777 [Name: peroxisome]	GO:0008445 [Name: D-aspartate oxidase activity]; GO:0071949 [Name: FAD binding]	ssc04146; ssc00250	Peroxisome; Alanine, aspartate and glutamate metabolism
59878000	43210000	0	0	0	0	0	0	0	68847000	0	0	0	0	0	0	275460000	21	NP_001090896.1;XP_020953509.1;XP_020953508.1	MHC class I antigen 3 precursor;MHC class I antigen 3 isoform X2;MHC class I antigen 3 isoform X1	NP_001090896	100037288	SLA-3	GO:0002474 [Name: antigen processing and presentation of peptide antigen via MHC class I]; GO:0006955 [Name: immune response]	GO:0016021 [Name: integral component of membrane]; GO:0042612 [Name: MHC class I protein complex]	-	ssc04514; ssc05169; ssc05330; ssc04144; ssc05320; ssc04940; ssc05168; ssc04612; ssc05332; ssc05416; ssc04145; ssc05166; ssc05203	Endocytosis; Phagosome; Cell adhesion molecules (CAMs); Viral carcinogenesis; Type I diabetes mellitus; Herpes simplex infection; Antigen processing and presentation; Graft-versus-host disease; Epstein-Barr virus infection; Autoimmune thyroid disease; Viral myocarditis; HTLV-I infection; Allograft rejection
0	18115000	14911000	0	18787000	16274000	14333000	0	16009000	16107000	16365000	16391000	15798000	14176000	16815000	16215000	240220000	46	XP_020932805.1;XP_020932804.1;XP_005672820.1;NP_001090898.1	mitochondrial antiviral-signaling protein isoform X3;mitochondrial antiviral-signaling protein isoform X2;mitochondrial antiviral-signaling protein isoform X1;mitochondrial antiviral-signaling protein	XP_020932805	100037290	MAVS	GO:0002218 [Name: activation of innate immune response]; GO:0045071 [Name: negative regulation of viral genome replication]; GO:0002230 [Name: positive regulation of defense response to virus by host]; GO:0033160 [Name: positive regulation of protein import into nucleus, translocation]; GO:0071360 [Name: cellular response to exogenous dsRNA]; GO:0042742 [Name: defense response to bacterium]; GO:0…	GO:0016021 [Name: integral component of membrane]; GO:0005741 [Name: mitochondrial outer membrane]; GO:0031966 [Name: mitochondrial membrane]; GO:0005778 [Name: peroxisomal membrane]; GO:0005737 [Name: cytoplasm]	GO:0050700 [Name: CARD domain binding]; GO:0004871 [Name: signal transducer activity]; GO:0019901 [Name: protein kinase binding]	ssc05168; ssc05161; ssc05162; ssc05160; ssc04622; ssc04623; ssc05164	Cytosolic DNA-sensing pathway; Hepatitis C; Herpes simplex infection; Hepatitis B; RIG-I-like receptor signaling pathway; Measles; Influenza A
48597000	0	0	0	0	0	0	0	0	0	0	0	0	0	0	0	86948000	8	NP_001090900.1	MHC class I antigen 1 precursor	NP_001090900	100037293	SLA-1	GO:0006955 [Name: immune response]; GO:0002474 [Name: antigen processing and presentation of peptide antigen via MHC class I]	GO:0042612 [Name: MHC class I protein complex]; GO:0016021 [Name: integral component of membrane]	-	ssc04144; ssc04514; ssc04145; ssc05332; ssc05416; ssc05203; ssc04940; ssc05168; ssc05169; ssc04612; ssc05166; ssc05320; ssc05330	Endocytosis; Allograft rejection; Antigen processing and presentation; Epstein-Barr virus infection; Viral carcinogenesis; Phagosome; Cell adhesion molecules (CAMs); HTLV-I infection; Herpes simplex infection; Autoimmune thyroid disease; Graft-versus-host disease; Viral myocarditis; Type I diabetes mellitus
0	0	14306000	0	0	0	0	0	0	0	0	0	0	0	0	0	74181000	13	XP_005671109.1;NP_001090904.1	prolyl 4-hydroxylase subunit alpha-1 isoform X1;prolyl 4-hydroxylase subunit alpha-1 precursor	XP_005671109	100037299	P4HA1	-	GO:0005783 [Name: endoplasmic reticulum]	GO:0005506 [Name: iron ion binding]; GO:0016702 [Name: oxidoreductase activity, acting on single donors with incorporation of molecular oxygen, incorporation of two atoms of oxygen]; GO:0004656 [Name: procollagen-proline 4-dioxygenase activity]; GO:0031418 [Name: L-ascorbic acid binding]	ssc00330; ssc01100	Metabolic pathways; Arginine and proline metabolism
0	0	0	0	0	0	0	0	0	0	0	0	0	0	0	9752600	96474000	15	XP_020930148.1;XP_020930147.1;XP_020930146.1;NP_001090909.1;XP_020930144.1;XP_020930143.1;XP_020930142.1;XP_020930141.1;XP_020930140.1;XP_020930139.1;XP_020930138.1;XP_020930137.1;XP_020930136.1;XP_020930135.1;XP_020930134.1;XP_020930133.1;XP_020930132.1;XP_020930131.1;XP_020930130.1;XP_020930129.1;XP_020930128.1;XP_020930127.1;XP_020930126.1;XP_020930125.1;XP_020930124.1;XP_020930123.1;XP_020930…	myc box-dependent-interacting protein 1 isoform X34;myc box-dependent-interacting protein 1 isoform X33;myc box-dependent-interacting protein 1 isoform X32;myc box-dependent-interacting protein 1;myc box-dependent-interacting protein 1 isoform X31;myc	XP_020930148	100037305	BIN1	GO:0030100 [Name: regulation of endocytosis]	GO:0005737 [Name: cytoplasm]	-	ssc04666; ssc04144	Fc gamma R-mediated phagocytosis; Endocytosis
0	0	0	0	0	0	0	0	0	0	0	0	0	0	2805600	0	28391000	13	XP_020948828.1;XP_020948827.1;XP_020948826.1;XP_020948825.1;XP_020948824.1;XP_020948823.1;XP_020948820.1;XP_020948819.1;XP_020948818.1;XP_020948817.1;XP_020948816.1;XP_020948815.1;XP_020948814.1;XP_020948813.1;XP_020948812.1;XP_020948811.1;XP_020948810.1;XP_020948809.1;NP_001090911.1;XP_020948808.1;XP_020948807.1;XP_020948805.1;XP_020948804.1;XP_020948803.1;XP_020948802.1;XP_020948801.1;XP_020948…	disabled homolog 1 isoform X20;disabled homolog 1 isoform X19;disabled homolog 1 isoform X17;disabled homolog 1 isoform X17;disabled homolog 1 isoform X18;disabled homolog 1 isoform X17;disabled homolog 1 isoform X15;disabled homolog 1 isoform X14;	XP_020948828	100037307	DAB1	-	-	-	-	-
9086400	0	0	0	0	0	0	0	0	0	0	0	0	0	0	0	77803000	20	NP_001090914.2	monocyte differentiation antigen CD14 precursor	NP_001090914	100037938	CD14	GO:0045087 [Name: innate immune response]; GO:0006954 [Name: inflammatory response]	GO:0005886 [Name: plasma membrane]	-	ssc04810; ssc04620; ssc05132; ssc05134; ssc05202; ssc04640; ssc04145; ssc05146; ssc04064; ssc05152; ssc04010; ssc05133	Salmonella infection; Legionellosis; NF-kappa B signaling pathway; Pertussis; MAPK signaling pathway; Transcriptional misregulation in cancer; Hematopoietic cell lineage; Tuberculosis; Phagosome; Regulation of actin cytoskeleton; Amoebiasis; Toll-like receptor signaling pathway
9860700	0	0	0	0	0	0	0	0	0	0	0	0	0	0	0	36954000	12	NP_001090917.1	complement component C9 precursor	NP_001090917	100037951	C9	GO:0045087 [Name: innate immune response]	GO:0005579 [Name: membrane attack complex]	-	ssc05020; ssc05146; ssc05322; ssc04610	Amoebiasis; Prion diseases; Complement and coagulation cascades; Systemic lupus erythematosus
0	0	0	0	0	0	71856000	0	0	0	0	0	0	0	0	0	96673000	24	NP_001090918.1	complement component C6 precursor	NP_001090918	100037952	C6	GO:0006956 [Name: complement activation]	GO:0005579 [Name: membrane attack complex]	-	ssc05322; ssc05020; ssc04610	Systemic lupus erythematosus; Prion diseases; Complement and coagulation cascades
28427000	32220000	26506000	24584000	0	29279000	42356000	20392000	35301000	20730000	15476000	0	19743000	0	27644000	35796000	362330000	60	NP_001090919.2;XP_020948834.1	complement component C8 alpha chain precursor;complement component C8 alpha chain isoform X1	NP_001090919	100037953	C8A	GO:0006956 [Name: complement activation]	GO:0005579 [Name: membrane attack complex]	-	ssc05322; ssc05146; ssc04610; ssc05020	Amoebiasis; Prion diseases; Systemic lupus erythematosus; Complement and coagulation cascades
23888000	17509000	23931000	0	0	21247000	21921000	0	28070000	0	0	0	0	18818000	0	21046000	212560000	40	NP_001090920.2	complement component C8 beta chain precursor	NP_001090920	100037954	C8B	GO:0006956 [Name: complement activation]	GO:0005579 [Name: membrane attack complex]	-	ssc05322; ssc04610; ssc05020; ssc05146	Complement and coagulation cascades; Amoebiasis; Systemic lupus erythematosus; Prion diseases
0	0	0	0	0	0	0	0	0	0	0	0	0	0	11649000	10084000	59312000	12	NP_001090921.1;XP_013844502.1;XP_005652771.1;XP_013844498.1	complement component C8 gamma chain precursor;complement component C8 gamma chain isoform X3;complement component C8 gamma chain isoform X2;complement component C8 gamma chain isoform X1	NP_001090921	100037955	C8G	-	-	GO:0036094 [Name: small molecule binding]	ssc04610; ssc05322; ssc05146; ssc05020	Amoebiasis; Complement and coagulation cascades; Prion diseases; Systemic lupus erythematosus
174920000	183190000	189160000	144320000	148310000	158140000	178470000	134710000	159040000	144030000	190030000	176250000	136410000	178560000	144460000	160310000	2574800000	164	NP_001090923.1	F-actin-capping protein subunit alpha-1	NP_001090923	100037957	CAPZA1	GO:0034329 [Name: cell junction assembly]; GO:0051016 [Name: barbed-end actin filament capping]	GO:0008290 [Name: F-actin capping protein complex]; GO:0071203 [Name: WASH complex]	GO:0003779 [Name: actin binding]	ssc04144	Endocytosis
60711000	66661000	70809000	55884000	61640000	60601000	59761000	59683000	60621000	59639000	62388000	65814000	58734000	70791000	65717000	65132000	1010400000	124	NP_001090924.1	F-actin-capping protein subunit alpha-2	NP_001090924	100037958	CAPZA2	GO:0051016 [Name: barbed-end actin filament capping]	GO:0005903 [Name: brush border]; GO:0008290 [Name: F-actin capping protein complex]; GO:0030863 [Name: cortical cytoskeleton]; GO:0016020 [Name: membrane]	GO:0003779 [Name: actin binding]	ssc04144	Endocytosis
659300000	604710000	781860000	451470000	865770000	613890000	523460000	810240000	617560000	556190000	404840000	863370000	1152900000	918360000	792050000	1094100000	11821000000	206	XP_020927423.1;XP_020927422.1;XP_013845747.1;XP_005657324.1;XP_005657323.1;NP_001090927.1;XP_005657322.3;XP_020927424.1	cathepsin B isoform X2;cathepsin B isoform X2;cathepsin B isoform X2;cathepsin B isoform X2;cathepsin B isoform X2;cathepsin B precursor;cathepsin B isoform X1;cathepsin B isoform X3	XP_020927423	100037961	CTSB	GO:0050790 [Name: regulation of catalytic activity]; GO:0051603 [Name: proteolysis involved in cellular protein catabolic process]	GO:0005615 [Name: extracellular space]; GO:0005764 [Name: lysosome]; GO:0042470 [Name: melanosome]	GO:0004197 [Name: cysteine-type endopeptidase activity]	ssc04142; ssc04612; ssc04924	Lysosome; Antigen processing and presentation; Renin secretion
0	0	0	0	0	0	0	0	0	0	0	0	0	0	5908800	0	14105000	6	NP_001090931.2	reactive oxygen species modulator 1	NP_001090931	100154394	ROMO1	GO:0042742 [Name: defense response to bacterium]; GO:0001302 [Name: replicative cell aging]; GO:0008284 [Name: positive regulation of cell proliferation]; GO:0034614 [Name: cellular response to reactive oxygen species]; GO:2000379 [Name: positive regulation of reactive oxygen species metabolic process]	GO:0016021 [Name: integral component of membrane]; GO:0005739 [Name: mitochondrion]; GO:0005743 [Name: mitochondrial inner membrane]	GO:0003674 [Name: molecular_function]	-	-
0	0	0	0	8510000	0	0	0	0	0	0	0	0	0	0	0	47531000	10	NP_001090932.1	MICOS complex subunit MIC13 precursor	NP_001090932	100037978	C2H19orf70	GO:0042407 [Name: cristae formation]	GO:0044284 [Name: mitochondrial crista junction]; GO:0061617 [Name: MICOS complex]; GO:0005743 [Name: mitochondrial inner membrane]	-	-	-
0	0	22199000	19471000	17883000	16825000	17739000	17211000	15617000	0	0	0	18412000	0	19557000	21118000	250240000	26	NP_001090934.1	small nuclear ribonucleoprotein E	NP_001090934	100038330	SNRPE	GO:0000387 [Name: spliceosomal snRNP assembly]; GO:0042633 [Name: hair cycle]	GO:0005634 [Name: nucleus]; GO:0071011 [Name: precatalytic spliceosome]; GO:0005829 [Name: cytosol]; GO:0034715 [Name: pICln-Sm protein complex]; GO:0005685 [Name: U1 snRNP]; GO:0005682 [Name: U5 snRNP]; GO:0005686 [Name: U2 snRNP]; GO:0034709 [Name: methylosome]; GO:0005683 [Name: U7 snRNP]; GO:0005687 [Name: U4 snRNP]; GO:0034719 [Name: SMN-Sm protein complex]; GO:0046540 [Name: U4/U6 x U5 tri-…	GO:0003723 [Name: RNA binding]	ssc03040	Spliceosome
67701000	62101000	57235000	80267000	90014000	67586000	53583000	75551000	43743000	118330000	0	0	98246000	58712000	79995000	101510000	1108000000	42	NP_001090937.1;XP_013835180.1	cytochrome c oxidase subunit NDUFA4;cytochrome c oxidase subunit NDUFA4 isoform X1	NP_001090937	100579141	NDUFA4	GO:1902600 [Name: hydrogen ion transmembrane transport]; GO:0022900 [Name: electron transport chain]	GO:0005751 [Name: mitochondrial respiratory chain complex IV]	-	ssc05016; ssc00190; ssc05012; ssc01100; ssc05010; ssc04932	Oxidative phosphorylation; Metabolic pathways; Non-alcoholic fatty liver disease (NAFLD); Parkinson's disease; Alzheimer's disease; Huntington's disease
38094000	50964000	55222000	53358000	0	58513000	52796000	46732000	0	0	48373000	35284000	68535000	44239000	40327000	0	642060000	48	XP_020928261.1;NP_001090940.1	methylmalonyl-CoA epimerase, mitochondrial isoform X1;methylmalonyl-CoA epimerase, mitochondrial	XP_020928261	100037986	MCEE	GO:0046491 [Name: L-methylmalonyl-CoA metabolic process]	-	GO:0004493 [Name: methylmalonyl-CoA epimerase activity]	ssc00630; ssc01100; ssc00640; ssc01200; ssc00280	Valine, leucine and isoleucine degradation; Propanoate metabolism; Glyoxylate and dicarboxylate metabolism; Carbon metabolism; Metabolic pathways
28374000	0	0	0	0	0	0	0	0	0	0	0	0	0	0	0	93832000	8	NP_001090941.1	SRA stem-loop-interacting RNA-binding protein, mitochondrial	NP_001090941	100037987	SLIRP	-	-	GO:0003723 [Name: RNA binding]	-	-
167910000	229740000	131570000	169880000	246050000	158940000	143610000	176940000	115270000	257460000	184180000	0	209190000	171570000	210880000	255190000	2851700000	63	XP_013852024.1;NP_001090942.2;XP_005669185.1	cytochrome c oxidase subunit 6C isoform X1;cytochrome c oxidase subunit 6C;cytochrome c oxidase subunit 6C-like	XP_013852024	100037989	COX6C	GO:0022900 [Name: electron transport chain]; GO:1902600 [Name: hydrogen ion transmembrane transport]	GO:0016021 [Name: integral component of membrane]; GO:0005743 [Name: mitochondrial inner membrane]	GO:0004129 [Name: cytochrome-c oxidase activity]	ssc05010; ssc04260; ssc04932; ssc05016; ssc00190; ssc01100; ssc05012	Alzheimer's disease; Oxidative phosphorylation; Cardiac muscle contraction; Parkinson's disease; Metabolic pathways; Non-alcoholic fatty liver disease (NAFLD); Huntington's disease
47467000	42224000	39991000	46658000	61002000	44404000	43413000	53004000	39979000	46927000	31059000	45574000	56507000	56111000	48107000	54923000	749250000	94	NP_001090944.2	NADH dehydrogenase	NP_001090944	100037991	NDUFV2	-	-	GO:0046872 [Name: metal ion binding]; GO:0051537 [Name: 2 iron, 2 sulfur cluster binding]; GO:0016491 [Name: oxidoreductase activity]	ssc05010; ssc05012; ssc04932; ssc00190; ssc05016; ssc01100	Parkinson's disease; Huntington's disease; Oxidative phosphorylation; Metabolic pathways; Non-alcoholic fatty liver disease (NAFLD); Alzheimer's disease
65549000	53066000	75708000	86084000	79900000	69127000	85796000	69947000	99660000	67483000	55415000	72258000	61028000	69035000	70141000	63972000	1110700000	68	NP_001090945.1	proteasome subunit beta type-7 precursor	NP_001090945	100037992	PSMB7	GO:0051603 [Name: proteolysis involved in cellular protein catabolic process]	GO:0005654 [Name: nucleoplasm]; GO:0019774 [Name: proteasome core complex, beta-subunit complex]; GO:0005839 [Name: proteasome core complex]; GO:0005829 [Name: cytosol]	GO:0004298 [Name: threonine-type endopeptidase activity]	ssc03050	Proteasome
111460000	100670000	130110000	115310000	110220000	97374000	152050000	91500000	97173000	101420000	97969000	113660000	144210000	153490000	99419000	116870000	1811500000	112	XP_020953511.1;NP_001090946.2	60S ribosomal protein L10a isoform X1;60S ribosomal protein L10a	XP_020953511	100037993	RPL10A	GO:0006412 [Name: translation]; GO:0000470 [Name: maturation of LSU-rRNA]	GO:0022625 [Name: cytosolic large ribosomal subunit]	GO:0003723 [Name: RNA binding]	ssc03010	Ribosome
233210000	231280000	247590000	202340000	197620000	230310000	199620000	180040000	159220000	195710000	240930000	231810000	238340000	203970000	206320000	206810000	3383300000	78	XP_020923829.1;NP_001090947.1;XP_003480329.1	60S ribosomal protein L14 isoform X1;60S ribosomal protein L14;60S ribosomal protein L14-like	XP_020923829	100037994	RPL14	GO:0042273 [Name: ribosomal large subunit biogenesis]; GO:0006412 [Name: translation]	GO:0098556 [Name: cytoplasmic side of rough endoplasmic reticulum membrane]; GO:0022625 [Name: cytosolic large ribosomal subunit]; GO:0015934 [Name: large ribosomal subunit]	GO:0003723 [Name: RNA binding]; GO:0003735 [Name: structural constituent of ribosome]	ssc03010	Ribosome
238640000	208330000	255100000	209060000	215410000	226700000	200320000	240650000	219090000	195020000	210740000	304240000	274020000	148330000	230930000	222780000	3563100000	114	NP_001090948.1	60S ribosomal protein L27	NP_001090948	100037995	RPL27	GO:0006412 [Name: translation]; GO:0006364 [Name: rRNA processing]	GO:0098556 [Name: cytoplasmic side of rough endoplasmic reticulum membrane]; GO:0022625 [Name: cytosolic large ribosomal subunit]; GO:0015934 [Name: large ribosomal subunit]	GO:0003735 [Name: structural constituent of ribosome]	ssc03010	Ribosome
154020000	135730000	122510000	116470000	122670000	119580000	168070000	110240000	116310000	104420000	126290000	142410000	140760000	123670000	132390000	131870000	2028300000	106	XP_003128784.1;NP_001090949.1	40S ribosomal protein S21;40S ribosomal protein S21	XP_003128784	100518848	LOC100518848	GO:0000461 [Name: endonucleolytic cleavage to generate mature 3'-end of SSU-rRNA from (SSU-rRNA, 5.8S rRNA, LSU-rRNA)]; GO:0002181 [Name: cytoplasmic translation]; GO:0000447 [Name: endonucleolytic cleavage in ITS1 to separate SSU-rRNA from 5.8S rRNA and LSU-rRNA from tricistronic rRNA transcript (SSU-rRNA, 5.8S rRNA, LSU-rRNA)]	GO:0022627 [Name: cytosolic small ribosomal subunit]; GO:0098556 [Name: cytoplasmic side of rough endoplasmic reticulum membrane]; GO:0042788 [Name: polysomal ribosome]	GO:0047485 [Name: protein N-terminus binding]; GO:0003735 [Name: structural constituent of ribosome]; GO:0043022 [Name: ribosome binding]	ssc03010	Ribosome
0	41014000	92761000	70746000	105980000	128910000	87145000	0	94715000	68384000	0	0	127390000	49185000	81731000	140700000	1204100000	30	NP_001090950.1	40S ribosomal protein S26	NP_001090950	100037997	RPS26	GO:0002181 [Name: cytoplasmic translation]	GO:0098556 [Name: cytoplasmic side of rough endoplasmic reticulum membrane]; GO:0042788 [Name: polysomal ribosome]; GO:0022627 [Name: cytosolic small ribosomal subunit]	GO:0003729 [Name: mRNA binding]; GO:0003735 [Name: structural constituent of ribosome]	ssc03010	Ribosome
0	0	77746000	0	0	0	0	0	0	0	101190000	0	0	0	0	87816000	1015500000	19	NP_001090951.1;CON__P21752	thymosin beta-10;	NP_001090951	100037998	TMSB10	GO:0007015 [Name: actin filament organization]	GO:0005737 [Name: cytoplasm]; GO:0005856 [Name: cytoskeleton]	GO:0003785 [Name: actin monomer binding]	-	-
0	0	0	0	0	0	0	0	0	15191000	0	0	0	0	0	17892000	109840000	14	NP_001090953.1	cytochrome c oxidase subunit 7A2, mitochondrial	NP_001090953	100038000	COX7A2	-	GO:0005746 [Name: mitochondrial respiratory chain]	GO:0004129 [Name: cytochrome-c oxidase activity]	ssc05016; ssc00190; ssc04932; ssc05010; ssc04260; ssc05012	Oxidative phosphorylation; Cardiac muscle contraction; Non-alcoholic fatty liver disease (NAFLD); Alzheimer's disease; Parkinson's disease; Huntington's disease
0	0	0	0	0	0	0	0	0	0	0	0	0	0	0	3203600	44300000	11	NP_001090954.1	heat shock factor-binding protein 1	NP_001090954	100579143	HSBP1	-	-	GO:0003714 [Name: transcription corepressor activity]	-	-
0	0	0	0	0	0	0	0	0	0	0	0	3177300	0	0	0	15954000	5	XP_013850368.1;NP_001090963.1;XP_013850363.1;XP_020948837.1;XP_005653335.1	nectin-2 isoform X4;nectin-2 precursor;nectin-2 isoform X3;nectin-2 isoform X2;nectin-2 isoform X1	XP_013850368	100038012	NECTIN2	GO:0008037 [Name: cell recognition]; GO:0030382 [Name: sperm mitochondrion organization]; GO:0032990 [Name: cell part morphogenesis]; GO:0046596 [Name: regulation of viral entry into host cell]; GO:0019064 [Name: fusion of virus membrane with host plasma membrane]; GO:0009566 [Name: fertilization]; GO:0044782 [Name: cilium organization]; GO:0007156 [Name: homophilic cell adhesion via plasma membr…	GO:0009986 [Name: cell surface]; GO:0005887 [Name: integral component of plasma membrane]; GO:0005913 [Name: cell-cell adherens junction]; GO:0044291 [Name: cell-cell contact zone]; GO:0005915 [Name: zonula adherens]; GO:0016021 [Name: integral component of membrane]	GO:0050839 [Name: cell adhesion molecule binding]; GO:0005102 [Name: receptor binding]; GO:0042803 [Name: protein homodimerization activity]	ssc04520; ssc04514; ssc05168	Cell adhesion molecules (CAMs); Herpes simplex infection; Adherens junction
0	7628500	11003000	10250000	0	8773500	10214000	0	0	8800700	0	11597000	0	0	0	0	101180000	18	NP_001090964.1;XP_020941196.1;XP_020941197.1	ribose-5-phosphate isomerase;ribose-5-phosphate isomerase isoform X1;ribose-5-phosphate isomerase isoform X2	NP_001090964	100038014	RPIA	GO:0009052 [Name: pentose-phosphate shunt, non-oxidative branch]; GO:0006014 [Name: D-ribose metabolic process]	GO:0043231 [Name: intracellular membrane-bounded organelle]; GO:0005829 [Name: cytosol]	GO:0004751 [Name: ribose-5-phosphate isomerase activity]	ssc01100; ssc00030; ssc01200; ssc01130; ssc01230	Biosynthesis of antibiotics; Pentose phosphate pathway; Metabolic pathways; Biosynthesis of amino acids; Carbon metabolism
98126000	86226000	113170000	70332000	91029000	93645000	89683000	92237000	60184000	53638000	110660000	83229000	82829000	72716000	64240000	85286000	1301800000	59	NP_001090965.1	cystatin-B	NP_001090965	100038020	CSTB	GO:0008344 [Name: adult locomotory behavior]; GO:0010951 [Name: negative regulation of endopeptidase activity]	GO:0005829 [Name: cytosol]; GO:0005615 [Name: extracellular space]; GO:0005730 [Name: nucleolus]	GO:0004869 [Name: cysteine-type endopeptidase inhibitor activity]; GO:0002020 [Name: protease binding]	-	-
0	0	9375000	0	0	0	0	0	0	0	0	0	0	0	0	0	42043000	10	XP_020920751.1;NP_001090973.1	heat shock protein 105 kDa isoform X1;heat shock protein 105 kDa	XP_020920751	100048931	HSPH1	-	-	GO:0005524 [Name: ATP binding]	ssc04141	Protein processing in endoplasmic reticulum
12418000	10446000	0	10196000	10434000	10149000	0	0	0	0	9825200	17333000	10492000	0	0	0	147180000	25	NP_001090985.1	succinate dehydrogenase	NP_001090985	100048954	SDHD	GO:0006099 [Name: tricarboxylic acid cycle]; GO:0006121 [Name: mitochondrial electron transport, succinate to ubiquinone]	GO:0005743 [Name: mitochondrial inner membrane]; GO:0005749 [Name: mitochondrial respiratory chain complex II, succinate dehydrogenase complex (ubiquinone)]; GO:0016021 [Name: integral component of membrane]	GO:0046872 [Name: metal ion binding]; GO:0020037 [Name: heme binding]; GO:0048039 [Name: ubiquinone binding]; GO:0005515 [Name: protein binding]; GO:0008177 [Name: succinate dehydrogenase (ubiquinone) activity]	ssc01130; ssc00190; ssc01200; ssc04932; ssc05012; ssc00020; ssc01100; ssc05010; ssc05016	Parkinson's disease; Non-alcoholic fatty liver disease (NAFLD); Huntington's disease; Metabolic pathways; Alzheimer's disease; Oxidative phosphorylation; Carbon metabolism; Citrate cycle (TCA cycle); Biosynthesis of antibiotics
11409000	9503200	0	0	0	0	0	0	0	10243000	0	0	0	0	0	0	79253000	19	NP_001090989.1	N-acetylglutamate synthase, mitochondrial	NP_001090989	100048960	NAGS	GO:0006526 [Name: arginine biosynthetic process]	GO:0005737 [Name: cytoplasm]	GO:0003991 [Name: acetylglutamate kinase activity]	ssc00220; ssc01230; ssc01100; ssc01210	2-Oxocarboxylic acid metabolism; Biosynthesis of amino acids; Metabolic pathways; Arginine biosynthesis
66827000	73003000	50495000	51082000	45465000	53465000	47317000	50581000	53578000	40714000	57744000	60370000	40010000	26313000	33959000	35237000	774460000	92	NP_001090990.2	membrane-associated progesterone receptor component 2	NP_001090990	100048965	PGRMC2	-	GO:0016021 [Name: integral component of membrane]; GO:0016020 [Name: membrane]; GO:0012505 [Name: endomembrane system]	GO:0020037 [Name: heme binding]	-	-
0	0	0	0	0	0	0	0	0	0	0	0	13518000	19049000	0	0	106040000	18	XP_020957579.1;XP_020957578.1;XP_020957577.1;NP_001092054.1	transmembrane glycoprotein NMB isoform X3;transmembrane glycoprotein NMB isoform X2;transmembrane glycoprotein NMB isoform X1;transmembrane glycoprotein NMB precursor	XP_020957579	100049669	GPNMB	GO:0032720 [Name: negative regulation of tumor necrosis factor production]; GO:0007165 [Name: signal transduction]; GO:0007155 [Name: cell adhesion]; GO:0070374 [Name: positive regulation of ERK1 and ERK2 cascade]; GO:1901215 [Name: negative regulation of neuron death]; GO:0030335 [Name: positive regulation of cell migration]; GO:0031954 [Name: positive regulation of protein autophosphorylation];…	GO:0031410 [Name: cytoplasmic vesicle]; GO:0005887 [Name: integral component of plasma membrane]	GO:0048018 [Name: receptor agonist activity]; GO:0008201 [Name: heparin binding]; GO:0005178 [Name: integrin binding]; GO:0045545 [Name: syndecan binding]	-	-
0	0	0	0	0	0	0	0	0	0	0	0	0	0	0	0	0	5	NP_001092055.1;XP_020932130.1	AP-3 complex subunit beta-1;AP-3 complex subunit beta-1 isoform X1	NP_001092055	100049670	AP3B1	GO:0006886 [Name: intracellular protein transport]; GO:0016192 [Name: vesicle-mediated transport]	GO:0030123 [Name: AP-3 adaptor complex]; GO:0030131 [Name: clathrin adaptor complex]	-	ssc04142	Lysosome
203310000	208300000	270720000	239200000	228940000	232630000	197340000	214710000	205000000	223280000	234120000	262080000	244650000	194640000	269590000	259910000	3648500000	130	NP_001092068.1	60S acidic ribosomal protein P0	NP_001092068	100049695	RPLP0	GO:0042254 [Name: ribosome biogenesis]	GO:0005634 [Name: nucleus]; GO:0005840 [Name: ribosome]; GO:0005737 [Name: cytoplasm]; GO:1990904 [Name: ribonucleoprotein complex]	-	ssc03010	Ribosome
205910000	255440000	165150000	170460000	159120000	209320000	192030000	155010000	152820000	139400000	141950000	170710000	155100000	171740000	140210000	142580000	2725600000	158	XP_020932172.1;XP_013843010.1;XP_020932170.1;XP_020932161.1;XP_005655035.1;XP_005655033.1;XP_005655032.1;NP_001092072.1;XP_020932177.1	sideroflexin-1 isoform X2;sideroflexin-1 isoform X2;sideroflexin-1 isoform X1;sideroflexin-1 isoform X1;sideroflexin-1 isoform X1;sideroflexin-1 isoform X1;sideroflexin-1 isoform X1;sideroflexin-1;sideroflexin-1 isoform X3	XP_020932172	100049699	SFXN1	GO:0006826 [Name: iron ion transport]; GO:0055072 [Name: iron ion homeostasis]; GO:0030218 [Name: erythrocyte differentiation]; GO:0034220 [Name: ion transmembrane transport]	GO:0016021 [Name: integral component of membrane]; GO:0031966 [Name: mitochondrial membrane]	GO:0015075 [Name: ion transmembrane transporter activity]	-	-
3389100000	8151500000	4875500000	7019000000	6705700000	3882700000	1914900000	7217600000	4051800000	8591000000	4335900000	8584100000	16165000000	9308100000	6935100000	8100800000	109890000000	2171	NP_001093400.1	fatty acid synthase	NP_001093400	397561	FASN	GO:0009058 [Name: biosynthetic process]	-	GO:0000166 [Name: nucleotide binding]; GO:0016788 [Name: hydrolase activity, acting on ester bonds]; GO:0004312 [Name: fatty acid synthase activity]; GO:0016491 [Name: oxidoreductase activity]; GO:0031177 [Name: phosphopantetheine binding]	ssc01212; ssc04152; ssc04910; ssc00061; ssc01100	AMPK signaling pathway; Fatty acid metabolism; Insulin signaling pathway; Fatty acid biosynthesis; Metabolic pathways
11743000	16569000	29441000	0	0	18343000	11119000	16636000	25229000	13728000	24062000	44106000	30425000	34034000	17712000	0	305200000	42	NP_001093401.1	fatty acid-binding protein, heart	NP_001093401	399532	FABP3	-	GO:0005737 [Name: cytoplasm]	GO:0008289 [Name: lipid binding]	ssc03320	PPAR signaling pathway
1323000000	1221400000	1527500000	1323900000	1339300000	1411400000	1186200000	1232700000	1458500000	1214400000	1434300000	1450300000	1300500000	1227700000	1164400000	1222400000	20965000000	500	NP_001093402.1;NP_998947.1	phosphoglycerate kinase 1	NP_001093402	407608	PGK1	GO:0006096 [Name: glycolytic process]; GO:0016310 [Name: phosphorylation]	GO:0005737 [Name: cytoplasm]	GO:0004618 [Name: phosphoglycerate kinase activity]; GO:0005524 [Name: ATP binding]	ssc00010; ssc01200; ssc01230; ssc01100; ssc01130	Carbon metabolism; Glycolysis / Gluconeogenesis; Metabolic pathways; Biosynthesis of amino acids; Biosynthesis of antibiotics
24412000	0	29252000	0	17734000	16550000	18881000	16955000	0	0	19946000	16365000	25238000	23692000	0	29415000	266900000	50	NP_001093658.1	calpain-2 catalytic subunit	NP_001093658	397393	CAPN2	GO:0071230 [Name: cellular response to amino acid stimulus]; GO:0006508 [Name: proteolysis]; GO:0051493 [Name: regulation of cytoskeleton organization]	GO:0005886 [Name: plasma membrane]; GO:0005737 [Name: cytoplasm]; GO:0030425 [Name: dendrite]	GO:0004198 [Name: calcium-dependent cysteine-type endopeptidase activity]; GO:0005509 [Name: calcium ion binding]	ssc04141; ssc04210; ssc05010; ssc04510	Apoptosis; Protein processing in endoplasmic reticulum; Focal adhesion; Alzheimer's disease
0	0	0	0	0	0	0	0	0	0	0	12180000	11141000	0	0	13203000	86553000	20	NP_001093662.1	serine/threonine-protein phosphatase 2A 56 kDa regulatory subunit alpha isoform	NP_001093662	100101925	PPP2R5A	GO:0007165 [Name: signal transduction]	GO:0000159 [Name: protein phosphatase type 2A complex]	GO:0019888 [Name: protein phosphatase regulator activity]	ssc04114; ssc04152; ssc04151; ssc04261; ssc04728; ssc03015; ssc04071	AMPK signaling pathway; Adrenergic signaling in cardiomyocytes; PI3K-Akt signaling pathway; Dopaminergic synapse; Sphingolipid signaling pathway; mRNA surveillance pathway; Oocyte meiosis
46662000	49109000	52998000	42117000	50646000	44445000	33347000	38306000	33236000	46456000	42958000	52848000	42983000	46598000	44663000	48442000	708400000	99	NP_001093663.1	eukaryotic initiation factor 4A-III	NP_001093663	100101926	EIF4A3	GO:0000381 [Name: regulation of alternative mRNA splicing, via spliceosome]; GO:0045727 [Name: positive regulation of translation]; GO:0010468 [Name: regulation of gene expression]; GO:0048701 [Name: embryonic cranial skeleton morphogenesis]; GO:0051028 [Name: mRNA transport]; GO:0000184 [Name: nuclear-transcribed mRNA catabolic process, nonsense-mediated decay]; GO:0006364 [Name: rRNA processing…	GO:0035145 [Name: exon-exon junction complex]; GO:0071013 [Name: catalytic step 2 spliceosome]; GO:0005730 [Name: nucleolus]; GO:0005737 [Name: cytoplasm]; GO:0016607 [Name: nuclear speck]	GO:0003729 [Name: mRNA binding]; GO:0008143 [Name: poly(A) binding]; GO:0004004 [Name: ATP-dependent RNA helicase activity]; GO:0005524 [Name: ATP binding]	ssc03015; ssc03040; ssc03013	RNA transport; Spliceosome; mRNA surveillance pathway
139060000	152400000	150020000	124940000	105400000	131480000	142600000	129520000	134460000	118120000	155730000	120700000	146620000	100860000	128280000	135790000	2095200000	145	NP_001093665.1;XP_020923835.1	eukaryotic initiation factor 4A-II;eukaryotic initiation factor 4A-II isoform X1	NP_001093665	100101928	EIF4A2	GO:1990830 [Name: cellular response to leukemia inhibitory factor]; GO:0006413 [Name: translational initiation]; GO:0010468 [Name: regulation of gene expression]; GO:0010501 [Name: RNA secondary structure unwinding]	GO:0005730 [Name: nucleolus]; GO:0005737 [Name: cytoplasm]	GO:0003743 [Name: translation initiation factor activity]; GO:0005524 [Name: ATP binding]; GO:0004004 [Name: ATP-dependent RNA helicase activity]	ssc03013	RNA transport
340350000	366430000	340740000	312990000	278500000	248040000	278600000	306430000	263870000	317650000	316360000	347340000	374320000	331680000	323870000	327920000	5029400000	282	NP_001093666.1;XP_020921673.1	eukaryotic initiation factor 4A-I;eukaryotic initiation factor 4A-I isoform X1	NP_001093666	100101929	EIF4A1	GO:0010501 [Name: RNA secondary structure unwinding]; GO:0006413 [Name: translational initiation]; GO:0010468 [Name: regulation of gene expression]	GO:0005737 [Name: cytoplasm]; GO:0005730 [Name: nucleolus]	GO:0003725 [Name: double-stranded RNA binding]; GO:0004004 [Name: ATP-dependent RNA helicase activity]; GO:0003743 [Name: translation initiation factor activity]; GO:0005524 [Name: ATP binding]	ssc03013	RNA transport
33605000	33895000	31241000	36492000	35700000	33406000	25338000	40481000	32529000	37422000	28717000	25772000	40087000	39890000	34855000	37410000	555180000	70	XP_005662910.1;NP_001094496.1	squalene monooxygenase isoform X1;squalene monooxygenase	XP_005662910	100113409	SQLE	-	GO:0016021 [Name: integral component of membrane]	GO:0004506 [Name: squalene monooxygenase activity]; GO:0050660 [Name: flavin adenine dinucleotide binding]	ssc01100; ssc01130; ssc00100	Metabolic pathways; Biosynthesis of antibiotics; Steroid biosynthesis
0	25105000	0	26924000	0	33176000	22262000	34869000	34544000	25434000	30640000	0	24527000	20527000	25641000	27983000	337930000	48	NP_001094497.1	24-hydroxycholesterol 7-alpha-hydroxylase	NP_001094497	100113410	CYP39A1	-	GO:0016021 [Name: integral component of membrane]	GO:0020037 [Name: heme binding]; GO:0005506 [Name: iron ion binding]; GO:0004497 [Name: monooxygenase activity]; GO:0016705 [Name: oxidoreductase activity, acting on paired donors, with incorporation or reduction of molecular oxygen]	ssc00120	Primary bile acid biosynthesis
303940000	325910000	210260000	209150000	156950000	301960000	187430000	196860000	189880000	210930000	231480000	209900000	252830000	249530000	157410000	214370000	3721000000	79	NP_001094498.1;XP_020921675.1;XP_020921679.1;XP_020921678.1;XP_020921677.1	peroxisomal acyl-coenzyme A oxidase 1;peroxisomal acyl-coenzyme A oxidase 1 isoform X2;peroxisomal acyl-coenzyme A oxidase 1 isoform X4;peroxisomal acyl-coenzyme A oxidase 1 isoform X4;peroxisomal acyl-coenzyme A oxidase 1 isoform X4	NP_001094498	100113422	ACOX1	GO:0006635 [Name: fatty acid beta-oxidation]	GO:0005777 [Name: peroxisome]	GO:0003997 [Name: acyl-CoA oxidase activity]; GO:0071949 [Name: FAD binding]	ssc03320; ssc00592; ssc01100; ssc04024; ssc01212; ssc01040; ssc00071; ssc04146	Fatty acid metabolism; cAMP signaling pathway; Fatty acid degradation; Peroxisome; alpha-Linolenic acid metabolism; Biosynthesis of unsaturated fatty acids; Metabolic pathways; PPAR signaling pathway
0	0	0	0	0	0	0	0	0	0	3526300	0	0	0	0	0	14623000	3	NP_001095287.1	helicase SKI2W	NP_001095287	100124376	SKIV2L	GO:0006401 [Name: RNA catabolic process]	-	GO:0005524 [Name: ATP binding]; GO:0003723 [Name: RNA binding]; GO:0003724 [Name: RNA helicase activity]	ssc03018	RNA degradation
12579000	13430000	0	0	0	12914000	0	0	0	11199000	14166000	0	0	12048000	0	0	109740000	27	NP_001095290.1;XP_013840911.1	dolichol-phosphate mannosyltransferase subunit 1;dolichol-phosphate mannosyltransferase subunit 1 isoform X1	NP_001095290	100124379	DPM1	GO:0035268 [Name: protein mannosylation]; GO:0006506 [Name: GPI anchor biosynthetic process]; GO:0035269 [Name: protein O-linked mannosylation]	GO:0005789 [Name: endoplasmic reticulum membrane]	GO:0004169 [Name: dolichyl-phosphate-mannose-protein mannosyltransferase activity]; GO:0004582 [Name: dolichyl-phosphate beta-D-mannosyltransferase activity]	ssc01100; ssc00510	Metabolic pathways; N-Glycan biosynthesis
217350000	205140000	151660000	242470000	102560000	264560000	416760000	253720000	346560000	192460000	225900000	79622000	195260000	152770000	206730000	231040000	3392700000	263	XP_020953515.1;NP_001095294.1;CON__Q3KUS7	complement factor B isoform X1;complement factor B precursor	XP_020953515	100124383	CFB	GO:0006508 [Name: proteolysis]; GO:0006957 [Name: complement activation, alternative pathway]	GO:0005576 [Name: extracellular region]	GO:0008236 [Name: serine-type peptidase activity]	ssc04610; ssc05150	Complement and coagulation cascades; Staphylococcus aureus infection
27844000	16571000	36881000	22188000	21048000	0	31160000	46945000	0	0	32861000	0	17577000	0	0	23366000	305140000	39	XP_013838851.1;XP_013838850.1;NP_001096681.1	gamma-synuclein isoform X1;gamma-synuclein isoform X1;gamma-synuclein	XP_013838851	100125343	SNCG	GO:0007268 [Name: chemical synaptic transmission]; GO:0009306 [Name: protein secretion]; GO:0050808 [Name: synapse organization]; GO:0008344 [Name: adult locomotory behavior]; GO:0046928 [Name: regulation of neurotransmitter secretion]; GO:0014059 [Name: regulation of dopamine secretion]	GO:0005737 [Name: cytoplasm]; GO:0043025 [Name: neuronal cell body]; GO:0030424 [Name: axon]	-	-	-
294370000	285450000	253910000	289900000	369510000	323680000	334610000	299140000	290310000	335190000	277030000	359560000	362070000	323310000	296510000	334880000	5009400000	165	NP_001098423.1	succinate dehydrogenase	NP_001098423	414412	SDHB	GO:0006099 [Name: tricarboxylic acid cycle]; GO:0009060 [Name: aerobic respiration]; GO:0022904 [Name: respiratory electron transport chain]	GO:0005743 [Name: mitochondrial inner membrane]; GO:0005749 [Name: mitochondrial respiratory chain complex II, succinate dehydrogenase complex (ubiquinone)]	GO:0046872 [Name: metal ion binding]; GO:0009055 [Name: electron carrier activity]; GO:0008177 [Name: succinate dehydrogenase (ubiquinone) activity]; GO:0051537 [Name: 2 iron, 2 sulfur cluster binding]; GO:0051539 [Name: 4 iron, 4 sulfur cluster binding]; GO:0005515 [Name: protein binding]; GO:0051538 [Name: 3 iron, 4 sulfur cluster binding]; GO:0048039 [Name: ubiquinone binding]	ssc01100; ssc01200; ssc05016; ssc00020; ssc01130; ssc05010; ssc05012; ssc04932; ssc00190	Oxidative phosphorylation; Biosynthesis of antibiotics; Citrate cycle (TCA cycle); Metabolic pathways; Non-alcoholic fatty liver disease (NAFLD); Parkinson's disease; Huntington's disease; Carbon metabolism; Alzheimer's disease
9295100	10683000	0	0	0	9452200	0	0	0	12784000	9763700	0	0	0	10660000	0	113270000	28	NP_001098768.1;XP_020925778.1	torsin-1A precursor	NP_001098768	100125953	TOR1A	GO:0045104 [Name: intermediate filament cytoskeleton organization]; GO:0006998 [Name: nuclear envelope organization]; GO:0051085 [Name: chaperone mediated protein folding requiring cofactor]; GO:0007155 [Name: cell adhesion]; GO:0072321 [Name: chaperone-mediated protein transport]; GO:0031175 [Name: neuron projection development]; GO:0048489 [Name: synaptic vesicle transport]	GO:0045202 [Name: synapse]; GO:0005788 [Name: endoplasmic reticulum lumen]; GO:0005635 [Name: nuclear envelope]	GO:0008092 [Name: cytoskeletal protein binding]; GO:0005524 [Name: ATP binding]; GO:0051082 [Name: unfolded protein binding]	-	-
12759000	10572000	16281000	13914000	0	15592000	0	0	12828000	13156000	0	0	8784000	9728100	12638000	10570000	160850000	29	NP_001098769.1	COP9 signalosome complex subunit 6	NP_001098769	100125954	COPS6	GO:0000338 [Name: protein deneddylation]	GO:0005737 [Name: cytoplasm]; GO:0008180 [Name: COP9 signalosome]	-	-	-
12714000	13151000	0	0	0	0	0	0	0	0	11594000	0	0	0	0	0	78425000	14	NP_001098770.1;XP_005663091.1;XP_013852148.1	COP9 signalosome complex subunit 5;COP9 signalosome complex subunit 5 isoform X1;COP9 signalosome complex subunit 5 isoform X2	NP_001098770	100125955	COPS5	GO:0043065 [Name: positive regulation of apoptotic process]; GO:0008635 [Name: activation of cysteine-type endopeptidase activity involved in apoptotic process by cytochrome c]	GO:0005739 [Name: mitochondrion]; GO:0008180 [Name: COP9 signalosome]; GO:0005737 [Name: cytoplasm]	GO:0004222 [Name: metalloendopeptidase activity]	-	-
9691100	15777000	17552000	16596000	14198000	12561000	15317000	14790000	13492000	12265000	11974000	17436000	0	17760000	12866000	15255000	220580000	47	NP_001098771.1;XP_020927742.1	COP9 signalosome complex subunit 2;COP9 signalosome complex subunit 2 isoform X1	NP_001098771	100125956	COPS2	GO:0000338 [Name: protein deneddylation]; GO:0008283 [Name: cell proliferation]; GO:0045892 [Name: negative regulation of transcription, DNA-templated]; GO:0035914 [Name: skeletal muscle cell differentiation]	GO:0008180 [Name: COP9 signalosome]; GO:0005737 [Name: cytoplasm]	GO:0003714 [Name: transcription corepressor activity]	-	-
38992000	39045000	42276000	34352000	40288000	36348000	26559000	29877000	32911000	34808000	43436000	44875000	30878000	36279000	39939000	32083000	586040000	98	XP_005656621.1;NP_001098774.1;XP_020955925.1;XP_013844865.1;XP_013844866.1	COP9 signalosome complex subunit 4 isoform X4;COP9 signalosome complex subunit 4;COP9 signalosome complex subunit 4 isoform X1;COP9 signalosome complex subunit 4 isoform X2;COP9 signalosome complex subunit 4 isoform X3	XP_005656621	100125960	COPS4	GO:0000338 [Name: protein deneddylation]	GO:0008021 [Name: synaptic vesicle]; GO:0030054 [Name: cell junction]; GO:0005829 [Name: cytosol]; GO:0008180 [Name: COP9 signalosome]	GO:0019784 [Name: NEDD8-specific protease activity]	-	-
0	0	10276000	14052000	12943000	0	15861000	0	0	10771000	0	12317000	0	0	13783000	0	126810000	27	NP_001098775.1	translocation protein SEC62	NP_001098775	100125961	SEC62	GO:0015031 [Name: protein transport]	GO:0030176 [Name: integral component of endoplasmic reticulum membrane]; GO:0005791 [Name: rough endoplasmic reticulum]	-	ssc03060; ssc04141	Protein export; Protein processing in endoplasmic reticulum
27276000	48251000	0	0	28314000	39763000	0	0	0	32785000	40734000	0	36314000	25062000	0	27401000	400930000	38	NP_001098778.1	NAD-dependent protein deacylase sirtuin-5, mitochondrial	NP_001098778	100125966	SIRT5	-	GO:0005739 [Name: mitochondrion]; GO:0005634 [Name: nucleus]; GO:0005829 [Name: cytosol]	GO:0034979 [Name: NAD-dependent protein deacetylase activity]; GO:0036055 [Name: protein-succinyllysine desuccinylase activity]; GO:0008270 [Name: zinc ion binding]; GO:0036054 [Name: protein-malonyllysine demalonylase activity]; GO:0070403 [Name: NAD+ binding]	-	-
0	0	0	0	0	0	0	0	0	0	0	0	0	0	0	9492500	38611000	9	NP_001103415.1	cadherin-13 precursor	NP_001103415	100126163	CDH13	GO:0007156 [Name: homophilic cell adhesion via plasma membrane adhesion molecules]	GO:0005886 [Name: plasma membrane]	GO:0042803 [Name: protein homodimerization activity]; GO:0005509 [Name: calcium ion binding]	-	-
0	15162000	0	0	0	0	0	0	0	12146000	0	0	0	0	0	10816000	83675000	16	NP_001103527.1;XP_005653035.1;XP_005653034.1;XP_005653033.2	NAD-dependent protein deacetylase sirtuin-3, mitochondrial precursor;NAD-dependent protein deacetylase sirtuin-3, mitochondrial isoform X1;NAD-dependent protein deacetylase sirtuin-3, mitochondrial isoform X1;NAD-dependent protein deacetylase sirtuin-3,	NP_001103527	100125971	SIRT3	-	-	GO:0070403 [Name: NAD+ binding]; GO:0017136 [Name: NAD-dependent histone deacetylase activity]; GO:0008270 [Name: zinc ion binding]	ssc05230	Central carbon metabolism in cancer
283350000	188680000	38434000	0	637660000	135590000	173200000	412740000	88478000	468520000	60801000	697820000	384190000	533210000	347370000	408860000	4683400000	146	NP_001103889.2	glycine N-methyltransferase	NP_001103889	397444	GNMT	GO:0046500 [Name: S-adenosylmethionine metabolic process]; GO:0032259 [Name: methylation]	GO:0005737 [Name: cytoplasm]	GO:0005542 [Name: folic acid binding]; GO:0016594 [Name: glycine binding]; GO:0017174 [Name: glycine N-methyltransferase activity]	ssc00260	Glycine, serine and threonine metabolism
0	0	0	0	0	0	0	0	0	0	0	0	9775100	0	0	0	49213000	10	NP_001103895.1	CD302 antigen precursor	NP_001103895	100126280	CD302	GO:0006909 [Name: phagocytosis]	GO:0005938 [Name: cell cortex]; GO:0016021 [Name: integral component of membrane]; GO:0030175 [Name: filopodium]	GO:0030246 [Name: carbohydrate binding]	-	-
25488000	28611000	30255000	28317000	29673000	47957000	33029000	36248000	34571000	25103000	0	32000000	32937000	31724000	30646000	25799000	492560000	57	XP_020953524.1;NP_001103898.1;XP_020953525.1	protein canopy homolog 3 isoform X1;protein canopy homolog 3 precursor;protein canopy homolog 3 isoform X2	XP_020953524	100126290	CNPY3	GO:0045087 [Name: innate immune response]	GO:0005783 [Name: endoplasmic reticulum]	GO:0005102 [Name: receptor binding]	-	-
32732000	24833000	53010000	39031000	20092000	14249000	19515000	33221000	25491000	23509000	23741000	23450000	25259000	19841000	25921000	38843000	437560000	84	NP_001104726.1;NP_999452.1	serpin B9	NP_001104726	100126851	SERPINB9	GO:0071391 [Name: cellular response to estrogen stimulus]; GO:0006955 [Name: immune response]; GO:0033668 [Name: negative regulation by symbiont of host apoptotic process]; GO:0010628 [Name: positive regulation of gene expression]; GO:0042270 [Name: protection from natural killer cell mediated cytotoxicity]; GO:0002448 [Name: mast cell mediated immunity]; GO:0009617 [Name: response to bacterium]	GO:0005829 [Name: cytosol]; GO:0005615 [Name: extracellular space]; GO:0005654 [Name: nucleoplasm]; GO:0005794 [Name: Golgi apparatus]	GO:0004867 [Name: serine-type endopeptidase inhibitor activity]; GO:0002020 [Name: protease binding]; GO:0043027 [Name: cysteine-type endopeptidase inhibitor activity involved in apoptotic process]; GO:0008233 [Name: peptidase activity]	ssc05146	Amoebiasis
909980000	743270000	1205700000	722660000	783110000	760990000	1040300000	769570000	661660000	721290000	827430000	1017000000	786520000	1215000000	1073700000	1071800000	14068000000	522	XP_020944105.1;XP_020944104.1;XP_020944103.1;XP_020944102.1;XP_020944101.1;XP_020944100.1;XP_020944099.1;XP_020944098.1;XP_013852415.1;XP_005663329.1;NP_001104727.2	prelamin-A/C isoform X1;prelamin-A/C isoform X1;prelamin-A/C isoform X1;prelamin-A/C isoform X1;prelamin-A/C isoform X1;prelamin-A/C isoform X1;prelamin-A/C isoform X1;prelamin-A/C isoform X1;prelamin-A/C isoform X1;prelamin-A/C isoform X1;prelam	XP_020944105	100126859	LMNA	GO:1903243 [Name: negative regulation of cardiac muscle hypertrophy in response to stress]; GO:0090343 [Name: positive regulation of cell aging]; GO:0034504 [Name: protein localization to nucleus]	GO:0005635 [Name: nuclear envelope]; GO:0005882 [Name: intermediate filament]; GO:0005634 [Name: nucleus]; GO:0005652 [Name: nuclear lamina]; GO:0005654 [Name: nucleoplasm]	GO:0005198 [Name: structural molecule activity]	ssc05414; ssc05412; ssc05410	Dilated cardiomyopathy; Arrhythmogenic right ventricular cardiomyopathy (ARVC); Hypertrophic cardiomyopathy (HCM)
0	0	21882000	0	0	0	0	0	0	0	19509000	0	0	0	0	0	134250000	17	NP_001106146.1;XP_005659547.1	small ubiquitin-related modifier 1 precursor;small ubiquitin-related modifier 1-like	NP_001106146	100127139	SUMO1	GO:0050821 [Name: protein stabilization]; GO:0045892 [Name: negative regulation of transcription, DNA-templated]; GO:0034605 [Name: cellular response to heat]; GO:0043392 [Name: negative regulation of DNA binding]; GO:0043433 [Name: negative regulation of sequence-specific DNA binding transcription factor activity]; GO:0071276 [Name: cellular response to cadmium ion]; GO:1901896 [Name: positive r…	GO:0005730 [Name: nucleolus]; GO:0005886 [Name: plasma membrane]; GO:0097165 [Name: nuclear stress granule]; GO:0001741 [Name: XY body]; GO:0005634 [Name: nucleus]; GO:0005737 [Name: cytoplasm]; GO:0008076 [Name: voltage-gated potassium channel complex]; GO:0016605 [Name: PML body]; GO:0016607 [Name: nuclear speck]; GO:0031510 [Name: SUMO activating enzyme complex]; GO:0031965 [Name: nuclear memb…	GO:0030674 [Name: protein binding, bridging]; GO:0031625 [Name: ubiquitin protein ligase binding]; GO:0005515 [Name: protein binding]; GO:0035259 [Name: glucocorticoid receptor binding]; GO:0044388 [Name: small protein activating enzyme binding]; GO:0001222 [Name: transcription corepressor binding]; GO:0031386 [Name: protein tag]; GO:0008022 [Name: protein C-terminus binding]; GO:0008134 [Name: t…	ssc03013	RNA transport
2522300000	2638700000	3021400000	2854000000	2882900000	3299000000	2984800000	2731500000	2668700000	2572400000	2779600000	2878900000	2842500000	2709400000	2984000000	3114300000	45692000000	659	NP_001106151.1;XP_020923847.1	transketolase;transketolase isoform X1	NP_001106151	100127150	TKT	GO:0040008 [Name: regulation of growth]; GO:0046166 [Name: glyceraldehyde-3-phosphate biosynthetic process]	GO:0043209 [Name: myelin sheath]; GO:0016607 [Name: nuclear speck]	GO:0042803 [Name: protein homodimerization activity]; GO:0004802 [Name: transketolase activity]; GO:0048037 [Name: cofactor binding]	ssc01100; ssc01130; ssc01200; ssc00030; ssc01230	Biosynthesis of amino acids; Metabolic pathways; Pentose phosphate pathway; Biosynthesis of antibiotics; Carbon metabolism
0	0	0	0	0	0	0	0	0	0	0	0	3307100	0	0	0	3700200	1	NP_001106162.1	alpha-ketoglutarate-dependent dioxygenase FTO	NP_001106162	100127165	FTO	GO:0035553 [Name: oxidative single-stranded RNA demethylation]; GO:0035552 [Name: oxidative single-stranded DNA demethylation]; GO:0006307 [Name: DNA dealkylation involved in DNA repair]; GO:0040014 [Name: regulation of multicellular organism growth]; GO:0042245 [Name: RNA repair]	-	GO:0035515 [Name: oxidative RNA demethylase activity]; GO:0035516 [Name: oxidative DNA demethylase activity]	-	-
95257000	108170000	112440000	79802000	90002000	89036000	151090000	90108000	75888000	81341000	95679000	106930000	143630000	148280000	102970000	122810000	1679900000	115	NP_001106165.1;XP_020932286.1	heterogeneous nuclear ribonucleoprotein A/B;heterogeneous nuclear ribonucleoprotein A/B isoform X1	NP_001106165	100127170	HNRNPAB	-	-	GO:0003723 [Name: RNA binding]	-	-
13164000	17317000	0	0	24480000	0	0	31662000	0	0	0	16590000	39386000	35258000	14326000	27392000	228010000	39	NP_001106512.1	fatty acid desaturase 1	NP_001106512	444995	FADS1	GO:0006629 [Name: lipid metabolic process]	GO:0016021 [Name: integral component of membrane]	GO:0016491 [Name: oxidoreductase activity]	ssc01212; ssc01040	Biosynthesis of unsaturated fatty acids; Fatty acid metabolism
216580000	206950000	114320000	113150000	113820000	148850000	113880000	111770000	105960000	147220000	112220000	144310000	158860000	157200000	133440000	166710000	2335000000	202	XP_020933449.1;XP_005660542.2;NP_001106518.1;XP_020933955.1	carnitine O-acetyltransferase isoform X1;carnitine O-acetyltransferase isoform X1;carnitine O-acetyltransferase;carnitine O-acetyltransferase isoform X2	XP_020933449	100127351	CRAT	-	-	GO:0016746 [Name: transferase activity, transferring acyl groups]	ssc04146	Peroxisome
210840000	211720000	148930000	170870000	126780000	157370000	161440000	156830000	136270000	146750000	175410000	195820000	185520000	143330000	150740000	156620000	2659200000	126	NP_001106688.1	60S ribosomal protein L7	NP_001106688	414418	RPL7	-	GO:0005840 [Name: ribosome]	-	ssc03010	Ribosome
383790000	405070000	739710000	722830000	1030800000	523430000	335490000	838020000	466980000	863620000	546490000	968060000	961100000	903950000	1023200000	868980000	11210000000	256	XP_020947911.1;NP_001106758.1;XP_013843801.1	L-lactate dehydrogenase B chain isoform X2;L-lactate dehydrogenase B chain;L-lactate dehydrogenase B chain isoform X1	XP_020947911	102161427	LDHB	GO:0005975 [Name: carbohydrate metabolic process]; GO:0019752 [Name: carboxylic acid metabolic process]	GO:0005829 [Name: cytosol]; GO:0043209 [Name: myelin sheath]; GO:0045121 [Name: membrane raft]	GO:0042802 [Name: identical protein binding]; GO:0004459 [Name: L-lactate dehydrogenase activity]	-	-
49518000	33948000	35552000	35224000	47651000	58362000	35930000	39859000	50047000	46472000	34681000	40895000	35436000	35901000	39679000	40132000	648430000	59	NP_001106907.1	alpha-2-macroglobulin receptor-associated protein precursor	NP_001106907	399654	LRPAP1	-	GO:0005783 [Name: endoplasmic reticulum]; GO:0005576 [Name: extracellular region]	GO:0048019 [Name: receptor antagonist activity]; GO:0008201 [Name: heparin binding]; GO:0050750 [Name: low-density lipoprotein particle receptor binding]	-	-
153090000	119560000	154490000	180490000	168780000	179180000	117320000	160980000	170460000	191160000	199170000	137380000	174050000	135630000	173250000	159490000	2542400000	182	NP_001106914.1	enoyl-CoA delta isomerase 2, mitochondrial	NP_001106914	100134957	ECI2	GO:0008152 [Name: metabolic process]	-	GO:0016853 [Name: isomerase activity]; GO:0000062 [Name: fatty-acyl-CoA binding]	ssc04146; ssc00071	Fatty acid degradation; Peroxisome
166740000	143770000	214070000	184310000	177460000	199320000	200960000	166660000	183800000	168960000	204830000	201960000	180440000	151400000	189510000	192590000	2901600000	212	NP_001106915.1;XP_020948867.1;NP_001090922.1;XP_005656086.1;NP_001090925.1;XP_020948865.1	F-actin-capping protein subunit beta;F-actin-capping protein subunit beta isoform X3;F-actin capping protein subunit beta 2;F-actin-capping protein subunit beta isoform X2;F-actin-capping protein subunit beta;F-actin-capping protein subunit beta isofo	NP_001106915	100134958	CAPZB	GO:0000902 [Name: cell morphogenesis]; GO:0030036 [Name: actin cytoskeleton organization]; GO:0010591 [Name: regulation of lamellipodium assembly]; GO:0022604 [Name: regulation of cell morphogenesis]; GO:0051016 [Name: barbed-end actin filament capping]; GO:0007010 [Name: cytoskeleton organization]; GO:0051490 [Name: negative regulation of filopodium assembly]	GO:0071203 [Name: WASH complex]; GO:0030017 [Name: sarcomere]; GO:0005884 [Name: actin filament]; GO:0008290 [Name: F-actin capping protein complex]	GO:0003779 [Name: actin binding]; GO:0051015 [Name: actin filament binding]	ssc04144	Endocytosis
32965000	27090000	0	33908000	0	29576000	0	30049000	25898000	34835000	29802000	35721000	34861000	27645000	24273000	43000000	447580000	38	NP_001106916.1	glucose-6-phosphatase	NP_001106916	100134959	G6PC	GO:0006094 [Name: gluconeogenesis]	GO:0005789 [Name: endoplasmic reticulum membrane]; GO:0016021 [Name: integral component of membrane]	GO:0004346 [Name: glucose-6-phosphatase activity]	ssc01100; ssc04152; ssc04922; ssc04931; ssc04973; ssc04068; ssc04151; ssc00052; ssc00010; ssc04920; ssc00500; ssc04910	Insulin signaling pathway; Glucagon signaling pathway; Metabolic pathways; AMPK signaling pathway; Carbohydrate digestion and absorption; Starch and sucrose metabolism; Insulin resistance; Glycolysis / Gluconeogenesis; FoxO signaling pathway; PI3K-Akt signaling pathway; Adipocytokine signaling pathway; Galactose metabolism
0	0	0	0	0	0	0	0	0	0	0	0	0	8986400	0	0	21985000	9	NP_001106922.1;XP_020953530.1;XP_013833378.1;XP_020937265.1;XP_020937264.1;XP_020937263.1;XP_020937262.1;XP_020937261.1	serine/threonine-protein phosphatase 2A 56 kDa regulatory subunit delta isoform;serine/threonine-protein phosphatase 2A 56 kDa regulatory subunit delta isoform isoform X1;serine/threonine-protein phosphatase 2A 56 kDa regulatory subunit delta isoform iso	NP_001106922	100134967	PPP2R5D	GO:0007165 [Name: signal transduction]	GO:0000159 [Name: protein phosphatase type 2A complex]	GO:0019888 [Name: protein phosphatase regulator activity]	ssc04151; ssc04152; ssc04261; ssc04728; ssc03015; ssc04071; ssc04114	Oocyte meiosis; PI3K-Akt signaling pathway; Adrenergic signaling in cardiomyocytes; Sphingolipid signaling pathway; AMPK signaling pathway; mRNA surveillance pathway; Dopaminergic synapse
16735000	11232000	26303000	15769000	15365000	0	0	0	0	16175000	0	0	0	0	17566000	0	168940000	25	NP_001107166.1	SLA class II histocompatibility antigen, DQ haplotype C beta chain precursor	NP_001107166	100037921	SLA-DQB1	GO:0002504 [Name: antigen processing and presentation of peptide or polysaccharide antigen via MHC class II]; GO:0006955 [Name: immune response]	GO:0042613 [Name: MHC class II protein complex]; GO:0016021 [Name: integral component of membrane]	-	ssc04612; ssc05168; ssc05416; ssc04672; ssc05145; ssc04145; ssc05140; ssc05150; ssc05152; ssc05164; ssc05310; ssc05320; ssc05332; ssc04514; ssc05330; ssc04940; ssc05322; ssc05166; ssc05321; ssc05323	Rheumatoid arthritis; Allograft rejection; Cell adhesion molecules (CAMs); Asthma; Viral myocarditis; Tuberculosis; Antigen processing and presentation; Toxoplasmosis; Staphylococcus aureus infection; Autoimmune thyroid disease; Inflammatory bowel disease (IBD); Graft-versus-host disease; Phagosome; Type I diabetes mellitus; Leishmaniasis; Systemic lupus erythematosus; Intestinal immune network f…
14876000	0	19854000	0	18335000	0	0	0	10455000	18467000	0	0	16345000	12558000	0	0	153840000	23	NP_001107167.1;XP_013833169.1;XP_020954162.1;XP_020954161.1	MHC class II histocompatibility antigen SLA-DRB1 precursor;LOW QUALITY PROTEIN: HLA class II histocompatibility antigen, DRB1-4 beta chain-like	NP_001107167	100153386	SLA-DRB1	GO:0006955 [Name: immune response]; GO:0002504 [Name: antigen processing and presentation of peptide or polysaccharide antigen via MHC class II]	GO:0042613 [Name: MHC class II protein complex]; GO:0016021 [Name: integral component of membrane]	-	ssc04514; ssc05166; ssc05323; ssc05330; ssc04612; ssc05164; ssc05321; ssc05168; ssc04672; ssc04940; ssc05150; ssc05140; ssc05310; ssc05152; ssc05322; ssc05416; ssc04145; ssc05145; ssc05332; ssc05320	Intestinal immune network for IgA production; HTLV-I infection; Autoimmune thyroid disease; Cell adhesion molecules (CAMs); Toxoplasmosis; Inflammatory bowel disease (IBD); Phagosome; Herpes simplex infection; Asthma; Antigen processing and presentation; Systemic lupus erythematosus; Rheumatoid arthritis; Allograft rejection; Graft-versus-host disease; Type I diabetes mellitus; Staphylococcus aur…
0	0	0	0	0	6992100	0	0	0	0	0	0	0	0	0	0	12561000	4	NP_001107168.1;CON__ENSEMBL:ENSBTAP00000025008	tubulin beta-1 chain;	NP_001107168	100134983	TUBB1	GO:0051225 [Name: spindle assembly]	GO:0005874 [Name: microtubule]; GO:0005737 [Name: cytoplasm]	GO:0005200 [Name: structural constituent of cytoskeleton]; GO:0005525 [Name: GTP binding]; GO:0003924 [Name: GTPase activity]	ssc04145; ssc04540	Gap junction; Phagosome
404830000	228790000	394640000	363340000	365520000	438920000	204860000	383360000	306010000	584260000	370500000	254960000	273660000	294400000	372830000	277170000	5493300000	163	NP_001107174.1;XP_020953536.1;XP_020953535.1	MHC class I antigen 2 precursor;MHC class I antigen 2 isoform X5;MHC class I antigen 2 isoform X4	NP_001107174	100135031	SLA-2	GO:0006955 [Name: immune response]; GO:0002474 [Name: antigen processing and presentation of peptide antigen via MHC class I]	GO:0016021 [Name: integral component of membrane]; GO:0042612 [Name: MHC class I protein complex]	-	ssc04514; ssc04612; ssc05166; ssc05168; ssc05203; ssc04144; ssc05416; ssc04145; ssc05169; ssc05320; ssc04940; ssc05330; ssc05332	Endocytosis; Antigen processing and presentation; HTLV-I infection; Viral myocarditis; Epstein-Barr virus infection; Viral carcinogenesis; Herpes simplex infection; Allograft rejection; Phagosome; Autoimmune thyroid disease; Type I diabetes mellitus; Graft-versus-host disease; Cell adhesion molecules (CAMs)
15996000	0	25729000	17010000	0	17189000	12783000	12343000	11359000	18012000	14243000	13675000	19076000	20108000	20344000	11241000	241340000	33	NP_001107178.1	MHC class II DR-alpha precursor	NP_001107178	100135040	SLA-DRA	GO:0002504 [Name: antigen processing and presentation of peptide or polysaccharide antigen via MHC class II]; GO:0006955 [Name: immune response]	GO:0016021 [Name: integral component of membrane]; GO:0042613 [Name: MHC class II protein complex]	-	ssc05140; ssc05168; ssc05320; ssc04514; ssc04940; ssc05321; ssc05332; ssc05416; ssc05164; ssc04672; ssc05323; ssc04612; ssc05150; ssc05330; ssc05152; ssc05322; ssc04145; ssc05145; ssc05166; ssc05310	Tuberculosis; Influenza A; Phagosome; Leishmaniasis; Autoimmune thyroid disease; Intestinal immune network for IgA production; HTLV-I infection; Rheumatoid arthritis; Cell adhesion molecules (CAMs); Inflammatory bowel disease (IBD); Allograft rejection; Antigen processing and presentation; Staphylococcus aureus infection; Systemic lupus erythematosus; Viral myocarditis; Type I diabetes mellitus; …
0	0	0	0	0	0	0	0	0	0	0	7662300	0	0	0	0	25952000	3	NP_001107528.1	MHC class I antigen 5 precursor	NP_001107528	100135029	SLA-5	GO:0002474 [Name: antigen processing and presentation of peptide antigen via MHC class I]; GO:0006955 [Name: immune response]	GO:0042612 [Name: MHC class I protein complex]; GO:0016021 [Name: integral component of membrane]	-	ssc04144; ssc05168; ssc05332; ssc05416; ssc04514; ssc04612; ssc05203; ssc04145; ssc05169; ssc04940; ssc05166; ssc05320; ssc05330	Autoimmune thyroid disease; Type I diabetes mellitus; Allograft rejection; Antigen processing and presentation; Endocytosis; Herpes simplex infection; Epstein-Barr virus infection; Phagosome; Viral carcinogenesis; Graft-versus-host disease; Cell adhesion molecules (CAMs); HTLV-I infection; Viral myocarditis
0	0	0	8639500	0	0	0	0	0	0	0	0	0	0	0	0	11677000	3	NP_001107534.2	SLA class II histocompatibility antigen, DQ haplotype D alpha chain precursor	NP_001107534	100153387	SLA-DQA1	GO:0006955 [Name: immune response]; GO:0002504 [Name: antigen processing and presentation of peptide or polysaccharide antigen via MHC class II]	GO:0016021 [Name: integral component of membrane]; GO:0042613 [Name: MHC class II protein complex]	-	ssc05416; ssc05140; ssc05150; ssc05332; ssc04612; ssc05168; ssc04514; ssc04940; ssc05145; ssc05152; ssc05310; ssc05164; ssc05320; ssc05321; ssc05330; ssc05166; ssc05322; ssc05323; ssc04145; ssc04672	Cell adhesion molecules (CAMs); Herpes simplex infection; Phagosome; Leishmaniasis; Autoimmune thyroid disease; Systemic lupus erythematosus; Allograft rejection; Inflammatory bowel disease (IBD); Graft-versus-host disease; Intestinal immune network for IgA production; Type I diabetes mellitus; Toxoplasmosis; Staphylococcus aureus infection; Tuberculosis; HTLV-I infection; Asthma; Antigen process…
41041000	189210000	34308000	68806000	23083000	39375000	0	38318000	37195000	66314000	49888000	65079000	196910000	75952000	20267000	79142000	1083200000	183	XP_020921897.1;XP_020921896.1;XP_020921887.1;XP_020921895.1;XP_020921894.1;XP_020921893.1;XP_020921892.1;XP_020921890.1;XP_020921889.1;NP_001107741.1;XP_020921886.1;XP_020921888.1	acetyl-CoA carboxylase 1 isoform X5;acetyl-CoA carboxylase 1 isoform X2;acetyl-CoA carboxylase 1 isoform X2;acetyl-CoA carboxylase 1 isoform X4;acetyl-CoA carboxylase 1 isoform X4;acetyl-CoA carboxylase 1 isoform X4;acetyl-CoA carboxylase 1 isoform X	XP_020921897	397324	ACACA	GO:0006633 [Name: fatty acid biosynthetic process]	-	GO:0046872 [Name: metal ion binding]; GO:0003989 [Name: acetyl-CoA carboxylase activity]; GO:0005524 [Name: ATP binding]	ssc04922; ssc00061; ssc01212; ssc04910; ssc04152; ssc00620; ssc00640; ssc01100	Metabolic pathways; Fatty acid biosynthesis; Propanoate metabolism; Fatty acid metabolism; AMPK signaling pathway; Insulin signaling pathway; Glucagon signaling pathway; Pyruvate metabolism
27565000	29035000	23489000	21107000	17632000	0	23220000	21029000	18854000	20643000	0	21406000	26347000	24200000	0	23963000	356090000	44	XP_020948844.1;NP_001107743.1	NAD-dependent protein deacetylase sirtuin-2 isoform X1;NAD-dependent protein deacetylase sirtuin-2	XP_020948844	100125964	SIRT2	-	-	GO:0070403 [Name: NAD+ binding]; GO:0008270 [Name: zinc ion binding]; GO:0017136 [Name: NAD-dependent histone deacetylase activity]	-	-
0	0	0	0	0	0	0	0	0	0	0	0	4143300	0	0	0	8884700	2	NP_001107753.1	transcription factor p65	NP_001107753	100135665	RELA	GO:0001889 [Name: liver development]; GO:2001237 [Name: negative regulation of extrinsic apoptotic signaling pathway]; GO:0070431 [Name: nucleotide-binding oligomerization domain containing 2 signaling pathway]; GO:0033209 [Name: tumor necrosis factor-mediated signaling pathway]; GO:0071223 [Name: cellular response to lipoteichoic acid]; GO:0006954 [Name: inflammatory response]; GO:0033234 [Name:…	GO:0005829 [Name: cytosol]; GO:0033256 [Name: I-kappaB/NF-kappaB complex]; GO:0035525 [Name: NF-kappaB p50/p65 complex]; GO:0000790 [Name: nuclear chromatin]; GO:0005667 [Name: transcription factor complex]	GO:0042803 [Name: protein homodimerization activity]; GO:0070491 [Name: repressing transcription factor binding]; GO:0000980 [Name: RNA polymerase II distal enhancer sequence-specific DNA binding]; GO:0001077 [Name: transcriptional activator activity, RNA polymerase II core promoter proximal region sequence-specific binding]; GO:0031490 [Name: chromatin DNA binding]; GO:0031625 [Name: ubiquitin p…	ssc04062; ssc04662; ssc04920; ssc05134; ssc05160; ssc05200; ssc04622; ssc04722; ssc04917; ssc05164; ssc05321; ssc04014; ssc04066; ssc04620; ssc05142; ssc05145; ssc05146; ssc05152; ssc05215; ssc04621; ssc04660; ssc04668; ssc04064; ssc04151; ssc04931; ssc05030; ssc05140; ssc05162; ssc05202; ssc05221; ssc05222; ssc04071; ssc04932; ssc05133; ssc05166; ssc05168; ssc05169; ssc05220; ssc04024; ssc04210;…	Sphingolipid signaling pathway; Apoptosis; Neurotrophin signaling pathway; Leishmaniasis; Chagas disease (American trypanosomiasis); Tuberculosis; Epstein-Barr virus infection; cAMP signaling pathway; Chemokine signaling pathway; NF-kappa B signaling pathway; Cytosolic DNA-sensing pathway; Pertussis; Influenza A; HIF-1 signaling pathway; PI3K-Akt signaling pathway; Transcriptional misregulation i…
29709000	27127000	28705000	20475000	24835000	32337000	0	29501000	21576000	0	22712000	34796000	37590000	30992000	28479000	31532000	426390000	67	XP_020955928.1;XP_020955927.1;XP_020955926.1;NP_001107755.1	aminoacyl tRNA synthase complex-interacting multifunctional protein 1 isoform X1;aminoacyl tRNA synthase complex-interacting multifunctional protein 1 isoform X1;aminoacyl tRNA synthase complex-interacting multifunctional protein 1 isoform X1;aminoacyl	XP_020955928	100135670	AIMP1	GO:0007267 [Name: cell-cell signaling]; GO:0001937 [Name: negative regulation of endothelial cell proliferation]; GO:0050900 [Name: leukocyte migration]	GO:0005829 [Name: cytosol]; GO:0009986 [Name: cell surface]; GO:0017101 [Name: aminoacyl-tRNA synthetase multienzyme complex]	GO:0042803 [Name: protein homodimerization activity]; GO:0000049 [Name: tRNA binding]; GO:0051020 [Name: GTPase binding]	-	-
226390000	216000000	212190000	219810000	217690000	210750000	217340000	204800000	186000000	192630000	245820000	241870000	240930000	221960000	218940000	213980000	3438300000	143	NP_001107756.1	60S ribosomal protein L5	NP_001107756	100135671	RPL5	GO:0000027 [Name: ribosomal large subunit assembly]; GO:0006412 [Name: translation]	GO:0005730 [Name: nucleolus]; GO:0022625 [Name: cytosolic large ribosomal subunit]; GO:0005737 [Name: cytoplasm]	GO:0003735 [Name: structural constituent of ribosome]; GO:0008097 [Name: 5S rRNA binding]	ssc03010	Ribosome
41291000	57605000	54244000	54597000	56907000	72993000	0	0	58975000	73547000	91509000	62317000	54599000	60439000	62641000	50810000	924520000	39	NP_001107760.1	signal peptidase complex subunit 1	NP_001107760	100135675	SPCS1	GO:0045047 [Name: protein targeting to ER]; GO:0006465 [Name: signal peptide processing]	GO:0030176 [Name: integral component of endoplasmic reticulum membrane]; GO:0031090 [Name: organelle membrane]; GO:0005787 [Name: signal peptidase complex]	GO:0008233 [Name: peptidase activity]; GO:0043022 [Name: ribosome binding]	ssc03060	Protein export
15159000	7315800	13712000	13684000	0	10964000	12319000	11331000	14858000	9786300	8179800	0	8159000	11904000	10508000	19127000	171870000	32	NP_001108627.1;NP_999051.1;NP_001131079.1	glutathione peroxidase 3 precursor	NP_001108627	396598	GPX3	-	-	-	ssc00480; ssc00590; ssc04918	Glutathione metabolism; Arachidonic acid metabolism; Thyroid hormone synthesis
89091000	83108000	90186000	126500000	34068000	115440000	167430000	150540000	148400000	81432000	56876000	23668000	121490000	91338000	78187000	118820000	1536900000	193	NP_001116457.1;XP_020932497.1;CON__P00735	prothrombin precursor;prothrombin isoform X1	NP_001116457	100144442	F2	GO:0006508 [Name: proteolysis]; GO:0006953 [Name: acute-phase response]; GO:0007596 [Name: blood coagulation]	GO:0005576 [Name: extracellular region]	GO:0004252 [Name: serine-type endopeptidase activity]; GO:0005509 [Name: calcium ion binding]	ssc04610; ssc04080; ssc04810	Complement and coagulation cascades; Neuroactive ligand-receptor interaction; Regulation of actin cytoskeleton
235280000	234640000	201840000	172350000	162100000	188640000	209550000	160540000	175770000	165510000	191720000	223910000	199910000	215680000	193440000	204390000	3120500000	288	NP_001116458.1	tRNA-splicing ligase RtcB homolog	NP_001116458	733658	RTCB	GO:0006388 [Name: tRNA splicing, via endonucleolytic cleavage and ligation]	GO:0005634 [Name: nucleus]; GO:0072669 [Name: tRNA-splicing ligase complex]; GO:0005737 [Name: cytoplasm]	GO:0003972 [Name: RNA ligase (ATP) activity]; GO:0046872 [Name: metal ion binding]; GO:0005524 [Name: ATP binding]	-	-
22391000	24394000	22032000	21315000	25245000	25056000	22618000	0	21758000	20820000	24564000	23036000	23214000	23410000	22824000	20573000	346560000	60	NP_001116541.1;XP_005653511.1;XP_005653510.1	ATP-binding cassette sub-family F member 1;ATP-binding cassette sub-family F member 1 isoform X2;ATP-binding cassette sub-family F member 1 isoform X1	NP_001116541	100144452	ABCF1	GO:0045727 [Name: positive regulation of translation]; GO:0006413 [Name: translational initiation]; GO:0042254 [Name: ribosome biogenesis]	GO:0042788 [Name: polysomal ribosome]; GO:0005635 [Name: nuclear envelope]; GO:0005654 [Name: nucleoplasm]; GO:0005737 [Name: cytoplasm]	GO:0016887 [Name: ATPase activity]; GO:0005524 [Name: ATP binding]; GO:0008494 [Name: translation activator activity]; GO:0043022 [Name: ribosome binding]	-	-
63445000	0	0	0	0	0	17544000	0	13023000	0	0	0	0	13332000	0	0	130890000	24	NP_001116549.1	aspartoacylase	NP_001116549	100142661	ASPA	GO:0008152 [Name: metabolic process]	GO:0005634 [Name: nucleus]; GO:0005737 [Name: cytoplasm]	GO:0016788 [Name: hydrolase activity, acting on ester bonds]; GO:0019807 [Name: aspartoacylase activity]; GO:0046872 [Name: metal ion binding]	ssc00340; ssc00250; ssc01100	Alanine, aspartate and glutamate metabolism; Histidine metabolism; Metabolic pathways
0	0	0	0	0	0	0	0	0	0	0	0	0	5990300	0	0	30732000	3	NP_001116555.1	2-oxoisovalerate dehydrogenase subunit alpha, mitochondrial	NP_001116555	100142666	BCKDHA	GO:0009083 [Name: branched-chain amino acid catabolic process]	-	GO:0003863 [Name: 3-methyl-2-oxobutanoate dehydrogenase (2-methylpropanoyl-transferring) activity]; GO:0003826 [Name: alpha-ketoacid dehydrogenase activity]	ssc01130; ssc01100; ssc00280	Valine, leucine and isoleucine degradation; Biosynthesis of antibiotics; Metabolic pathways
121330000	111520000	134190000	106370000	102680000	123840000	87269000	91237000	101090000	98874000	83182000	124830000	121360000	86543000	106690000	117830000	1700500000	133	NP_001116558.1;XP_020932343.1	basigin precursor;basigin isoform X1	NP_001116558	100141312	BSG	-	GO:0016021 [Name: integral component of membrane]	-	-	-
448910000	448660000	297560000	474450000	365940000	534380000	1024100000	549150000	614140000	467740000	595800000	347590000	390550000	431610000	428980000	371980000	7590000000	585	NP_001116561.1;CON__ENSEMBL:ENSBTAP00000007350	complement C4-A precursor	NP_001116561	445467	C4A	-	GO:0005615 [Name: extracellular space]	GO:0004866 [Name: endopeptidase inhibitor activity]	ssc05322; ssc04610; ssc05150; ssc05133	Systemic lupus erythematosus; Staphylococcus aureus infection; Pertussis; Complement and coagulation cascades
94782000	86209000	101720000	77599000	68424000	87737000	85539000	78456000	85870000	64576000	94416000	66194000	89968000	91302000	79279000	83661000	1348700000	123	NP_001116568.1;XP_020932429.1	hsp90 co-chaperone Cdc37;hsp90 co-chaperone Cdc37 isoform X1	NP_001116568	100141402	CDC37	GO:0060334 [Name: regulation of interferon-gamma-mediated signaling pathway]; GO:0010608 [Name: posttranscriptional regulation of gene expression]; GO:0098779 [Name: positive regulation of macromitophagy in response to mitochondrial depolarization]; GO:0006457 [Name: protein folding]; GO:0060338 [Name: regulation of type I interferon-mediated signaling pathway]; GO:0051301 [Name: cell division]; …	GO:0005737 [Name: cytoplasm]; GO:0005829 [Name: cytosol]; GO:1990565 [Name: HSP90-CDC37 chaperone complex]	GO:0019887 [Name: protein kinase regulator activity]; GO:0051082 [Name: unfolded protein binding]; GO:0051879 [Name: Hsp90 protein binding]; GO:0051087 [Name: chaperone binding]; GO:0019901 [Name: protein kinase binding]; GO:0031072 [Name: heat shock protein binding]; GO:0097110 [Name: scaffold protein binding]	ssc04151	PI3K-Akt signaling pathway
42993000	51711000	92348000	70141000	79576000	46289000	50721000	65521000	40597000	70992000	0	0	59062000	54608000	77002000	67055000	865000000	62	NP_001116576.1	cathepsin Z precursor	NP_001116576	100141405	CTSZ	GO:0060441 [Name: epithelial tube branching involved in lung morphogenesis]; GO:0051603 [Name: proteolysis involved in cellular protein catabolic process]; GO:1901214 [Name: regulation of neuron death]; GO:0010757 [Name: negative regulation of plasminogen activation]; GO:0032091 [Name: negative regulation of protein binding]	GO:0031410 [Name: cytoplasmic vesicle]; GO:0005783 [Name: endoplasmic reticulum]; GO:0005764 [Name: lysosome]; GO:0005615 [Name: extracellular space]; GO:0099738 [Name: cell cortex region]	GO:0004180 [Name: carboxypeptidase activity]; GO:0004197 [Name: cysteine-type endopeptidase activity]	ssc04142	Lysosome
93484000	71573000	133790000	99965000	81546000	103790000	67153000	98710000	71797000	73558000	32312000	0	119950000	92383000	108890000	131440000	1384200000	135	XP_020924205.1;XP_005669625.1;NP_001116588.1;XP_005669626.1;NP_001116587.1;XP_020919153.1;XP_020952753.1;XP_020952754.1;XP_020924465.1;XP_020952756.1;XP_020924464.1;XP_013837188.1;XP_020945729.1;XP_020919152.1;XP_020924462.1;XP_020924461.1	guanine nucleotide-binding protein G(i) subunit alpha-2 isoform X1;guanine nucleotide-binding protein G(i) subunit alpha-2 isoform X1;guanine nucleotide-binding protein G(i) subunit alpha-2;guanine nucleotide-binding protein G(i) subunit alpha-2 isoform	XP_020924205	397523	GNAI2	GO:0007213 [Name: G-protein coupled acetylcholine receptor signaling pathway]; GO:0001973 [Name: adenosine receptor signaling pathway]; GO:0008283 [Name: cell proliferation]; GO:0007214 [Name: gamma-aminobutyric acid signaling pathway]; GO:0007193 [Name: adenylate cyclase-inhibiting G-protein coupled receptor signaling pathway]; GO:0051301 [Name: cell division]; GO:0007188 [Name: adenylate cyclas…	GO:0030496 [Name: midbody]; GO:0005834 [Name: heterotrimeric G-protein complex]; GO:0005813 [Name: centrosome]; GO:0030425 [Name: dendrite]; GO:0005654 [Name: nucleoplasm]; GO:0005829 [Name: cytosol]; GO:0044297 [Name: cell body]	GO:0031683 [Name: G-protein beta/gamma-subunit complex binding]; GO:0005525 [Name: GTP binding]; GO:0003924 [Name: GTPase activity]; GO:0001664 [Name: G-protein coupled receptor binding]; GO:0004871 [Name: signal transducer activity]	ssc04022; ssc04062; ssc04261; ssc04726; ssc04916; ssc04924; ssc05032; ssc04071; ssc04611; ssc04724; ssc04923; ssc04360; ssc04713; ssc04728; ssc05200; ssc04024; ssc04540; ssc04670; ssc04723; ssc04725; ssc04730; ssc05030; ssc05142; ssc05145; ssc04914; ssc04915; ssc04921; ssc04015; ssc04530; ssc04727; ssc04971; ssc05012; ssc05034; ssc05133	cGMP-PKG signaling pathway; GABAergic synapse; Estrogen signaling pathway; Melanogenesis; Regulation of lipolysis in adipocytes; Toxoplasmosis; Pathways in cancer; Chemokine signaling pathway; Platelet activation; Leukocyte transendothelial migration; Pertussis; Chagas disease (American trypanosomiasis); cAMP signaling pathway; Parkinson's disease; Morphine addiction; Gap junction; Serotonergic s…
17136000	16591000	0	18333000	22555000	18369000	0	18382000	0	26285000	0	0	20416000	17747000	24089000	23705000	260500000	42	XP_005663643.1;NP_001116589.1	guanine nucleotide-binding protein G(k) subunit alpha isoform X1;guanine nucleotide-binding protein G(k) subunit alpha	XP_005663643	100144421	GNAI3	GO:0016239 [Name: positive regulation of macroautophagy]; GO:0007188 [Name: adenylate cyclase-modulating G-protein coupled receptor signaling pathway]; GO:0046039 [Name: GTP metabolic process]; GO:0051301 [Name: cell division]; GO:0007193 [Name: adenylate cyclase-inhibiting G-protein coupled receptor signaling pathway]; GO:0007212 [Name: dopamine receptor signaling pathway]	GO:0030496 [Name: midbody]; GO:0005789 [Name: endoplasmic reticulum membrane]; GO:0005834 [Name: heterotrimeric G-protein complex]; GO:0005813 [Name: centrosome]; GO:0000139 [Name: Golgi membrane]; GO:0005730 [Name: nucleolus]	GO:0001664 [Name: G-protein coupled receptor binding]; GO:0003924 [Name: GTPase activity]; GO:0004871 [Name: signal transducer activity]; GO:0031683 [Name: G-protein beta/gamma-subunit complex binding]; GO:0019003 [Name: GDP binding]; GO:0005525 [Name: GTP binding]	ssc04670; ssc04713; ssc04015; ssc04725; ssc04726; ssc04924; ssc04540; ssc04971; ssc05032; ssc04022; ssc04071; ssc04530; ssc04611; ssc04724; ssc04727; ssc04915; ssc05145; ssc04062; ssc04360; ssc04914; ssc04921; ssc05030; ssc05034; ssc04024; ssc04261; ssc04723; ssc04728; ssc04730; ssc05012; ssc05200; ssc04916; ssc04923; ssc05133; ssc05142	Glutamatergic synapse; Dopaminergic synapse; Long-term depression; Progesterone-mediated oocyte maturation; Melanogenesis; Gastric acid secretion; Sphingolipid signaling pathway; Oxytocin signaling pathway; Toxoplasmosis; Pathways in cancer; cGMP-PKG signaling pathway; Gap junction; GABAergic synapse; Alcoholism; Rap1 signaling pathway; Chemokine signaling pathway; Circadian entrainment; Choliner…
184900000	170140000	266420000	225060000	295020000	188850000	211020000	299630000	232750000	245670000	205380000	307210000	205100000	254060000	196980000	269390000	3629800000	318	NP_001116593.1	beta-glucuronidase precursor	NP_001116593	100144519	GUSB	GO:0005975 [Name: carbohydrate metabolic process]	GO:0005764 [Name: lysosome]	GO:0004566 [Name: beta-glucuronidase activity]; GO:0004553 [Name: hydrolase activity, hydrolyzing O-glycosyl compounds]	ssc01100; ssc04142; ssc00500; ssc00531; ssc00860; ssc00040; ssc00983	Pentose and glucuronate interconversions; Glycosaminoglycan degradation; Lysosome; Porphyrin and chlorophyll metabolism; Starch and sucrose metabolism; Drug metabolism - other enzymes; Metabolic pathways
194240000	223480000	249580000	235620000	219140000	231900000	165130000	198050000	202760000	258210000	287240000	229930000	259300000	251220000	308480000	286060000	3761700000	76	XP_020934317.1;NP_001116594.1	histone H2A.V;histone H2A.Z	XP_020934317	100512448	LOC100512448	-	-	-	ssc05034; ssc05322	Systemic lupus erythematosus; Alcoholism
0	0	0	0	0	0	0	0	0	0	0	0	0	0	0	35926000	707520000	16	NP_001116599.1	heat shock 70 kDa protein	NP_001116599	396906	HSPA6	-	-	GO:0005515 [Name: protein binding]; GO:0005524 [Name: ATP binding]	ssc05169; ssc04144; ssc04612; ssc05145; ssc05164; ssc05134; ssc05162; ssc03040; ssc04141; ssc04915; ssc04010	Measles; Influenza A; Spliceosome; Endocytosis; Estrogen signaling pathway; Toxoplasmosis; Epstein-Barr virus infection; MAPK signaling pathway; Protein processing in endoplasmic reticulum; Legionellosis; Antigen processing and presentation
0	0	14899000	17302000	0	0	0	0	0	15638000	12914000	0	12225000	0	12622000	11525000	144740000	23	XP_020927441.1;XP_005671310.1;NP_001116606.1;XP_013838967.1	lysosomal acid lipase/cholesteryl ester hydrolase isoform X2;lysosomal acid lipase/cholesteryl ester hydrolase isoform X2;lysosomal acid lipase/cholesteryl ester hydrolase precursor;lysosomal acid lipase/cholesteryl ester hydrolase isoform X1	XP_020927441	100142668	LIPA	GO:0016042 [Name: lipid catabolic process]	-	GO:0016788 [Name: hydrolase activity, acting on ester bonds]	ssc00100; ssc04142	Lysosome; Steroid biosynthesis
0	0	0	0	0	0	0	0	0	0	0	0	0	0	0	6428400	68175000	12	NP_001116608.1	U6 snRNA-associated Sm-like protein LSm2	NP_001116608	100144534	LSM2	GO:0000398 [Name: mRNA splicing, via spliceosome]	GO:0071013 [Name: catalytic step 2 spliceosome]; GO:0046540 [Name: U4/U6 x U5 tri-snRNP complex]; GO:0005688 [Name: U6 snRNP]; GO:0000932 [Name: P-body]	GO:0017160 [Name: Ral GTPase binding]; GO:0003723 [Name: RNA binding]	ssc03040; ssc03018	RNA degradation; Spliceosome
0	0	0	0	0	0	0	0	0	0	0	0	3232200	0	0	0	8432300	3	NP_001116612.1	28S ribosomal protein S18b, mitochondrial	NP_001116612	100144465	MRPS18B	GO:0006412 [Name: translation]	GO:0005654 [Name: nucleoplasm]; GO:0005763 [Name: mitochondrial small ribosomal subunit]; GO:0030054 [Name: cell junction]	GO:0003735 [Name: structural constituent of ribosome]	ssc05203	Viral carcinogenesis
0	4218700	0	0	0	0	0	0	0	0	0	0	0	0	0	0	16085000	2	XP_020921930.1;XP_020921695.1;XP_020921694.1;NP_001116613.1;XP_020921929.1;XP_020921928.1;XP_020921876.1;XP_020921875.1;NP_999301.1;XP_020921943.1;XP_020921683.1;NP_001098421.1	myosin-8 isoform X2;myosin-4 isoform X1;myosin-4 isoform X1;myosin-4;myosin-8 isoform X1;myosin-8 isoform X1;myosin-2 isoform X1;myosin-2 isoform X1;myosin-2;myosin-13;myosin-1 isoform X1;myosin-1	XP_020921930	110255887	LOC110255887	-	-	-	-	-
24774000	31484000	0	0	41798000	0	462720000	27352000	0	67940000	38741000	81608000	65774000	60575000	65822000	40431000	914380000	74	NP_001116618.1	nicotinamide N-methyltransferase	NP_001116618	100144485	NNMT	GO:0032259 [Name: methylation]	GO:0005737 [Name: cytoplasm]	GO:0008112 [Name: nicotinamide N-methyltransferase activity]	ssc00760; ssc01100	Metabolic pathways; Nicotinate and nicotinamide metabolism
184560000	188400000	224360000	239110000	483770000	210010000	176240000	348950000	189610000	427060000	273930000	219730000	250540000	178840000	239270000	339440000	4078500000	310	XP_005673100.1;NP_001116630.1	phosphoenolpyruvate carboxykinase, cytosolic;phosphoenolpyruvate carboxykinase, cytosolic	XP_005673100	100144531	PCK1	GO:0006475 [Name: internal protein amino acid acetylation]; GO:0032868 [Name: response to insulin]; GO:0046327 [Name: glycerol biosynthetic process from pyruvate]; GO:0006094 [Name: gluconeogenesis]; GO:0051365 [Name: cellular response to potassium ion starvation]; GO:0061402 [Name: positive regulation of transcription from RNA polymerase II promoter in response to acidic pH]	GO:0005829 [Name: cytosol]	GO:0031406 [Name: carboxylic acid binding]; GO:0030145 [Name: manganese ion binding]; GO:0016301 [Name: kinase activity]; GO:0004613 [Name: phosphoenolpyruvate carboxykinase (GTP) activity]; GO:0000287 [Name: magnesium ion binding]; GO:0005525 [Name: GTP binding]	ssc04152; ssc00010; ssc04151; ssc01100; ssc04964; ssc04922; ssc00620; ssc03320; ssc04068; ssc00020; ssc04931; ssc01130; ssc04920; ssc04910	Glycolysis / Gluconeogenesis; PPAR signaling pathway; Metabolic pathways; FoxO signaling pathway; Proximal tubule bicarbonate reclamation; Biosynthesis of antibiotics; Citrate cycle (TCA cycle); AMPK signaling pathway; Glucagon signaling pathway; Pyruvate metabolism; PI3K-Akt signaling pathway; Insulin signaling pathway; Adipocytokine signaling pathway; Insulin resistance
414790000	936930000	548430000	433610000	594060000	555290000	310260000	733760000	533930000	658510000	330070000	799640000	797740000	726110000	695130000	594530000	9681200000	272	NP_001116634.1;XP_001926798.4	D-3-phosphoglycerate dehydrogenase	NP_001116634	100144529	PHGDH	GO:0006564 [Name: L-serine biosynthetic process]; GO:0055114 [Name: oxidation-reduction process]	-	GO:0051287 [Name: NAD binding]; GO:0004617 [Name: phosphoglycerate dehydrogenase activity]; GO:0030060 [Name: L-malate dehydrogenase activity]	ssc01100; ssc01200; ssc01130; ssc01230; ssc00260	Carbon metabolism; Metabolic pathways; Biosynthesis of antibiotics; Glycine, serine and threonine metabolism; Biosynthesis of amino acids
0	0	0	0	0	0	0	0	0	0	0	0	3186500	0	0	0	8800800	2	XP_005665754.1;NP_001116638.1	protein phosphatase 1 regulatory subunit 11 isoform X1;protein phosphatase 1 regulatory subunit 11	XP_005665754	100141423	PPP1R11	GO:0032515 [Name: negative regulation of phosphoprotein phosphatase activity]; GO:0006511 [Name: ubiquitin-dependent protein catabolic process]	GO:0000164 [Name: protein phosphatase type 1 complex]; GO:0005634 [Name: nucleus]	GO:0004865 [Name: protein serine/threonine phosphatase inhibitor activity]; GO:0061630 [Name: ubiquitin protein ligase activity]; GO:0008157 [Name: protein phosphatase 1 binding]	-	-
2865100000	2933800000	2321000000	2133100000	2275100000	2453600000	1941000000	2312600000	2551500000	2366300000	2133000000	2411100000	1643700000	1929200000	1918800000	1623400000	35436000000	870	NP_001116644.1;XP_020933911.1	glycogen phosphorylase, liver form	NP_001116644	100141306	PYGL	GO:0005975 [Name: carbohydrate metabolic process]	-	GO:0030170 [Name: pyridoxal phosphate binding]; GO:0008184 [Name: glycogen phosphorylase activity]	ssc01100; ssc04931; ssc04922; ssc00500; ssc04910	Glucagon signaling pathway; Starch and sucrose metabolism; Insulin resistance; Metabolic pathways; Insulin signaling pathway
153650000	161840000	133020000	139270000	150930000	122420000	117570000	128180000	131770000	129440000	134910000	151380000	138850000	134410000	144800000	124280000	2179500000	88	NP_001116645.1	ras-related protein Rab-1B	NP_001116645	100144502	RAB1B	GO:0006888 [Name: ER to Golgi vesicle-mediated transport]; GO:0015031 [Name: protein transport]; GO:0006914 [Name: autophagy]	GO:0005789 [Name: endoplasmic reticulum membrane]; GO:0034045 [Name: pre-autophagosomal structure membrane]; GO:0000139 [Name: Golgi membrane]	GO:0003924 [Name: GTPase activity]; GO:0005525 [Name: GTP binding]	ssc05134	Legionellosis
0	19957000	0	0	0	0	0	0	0	0	0	0	0	0	0	0	83728000	34	NP_001116648.1;XP_013835072.1;XP_003357449.1;XP_003357448.1;XP_003357447.1;XP_003482633.1	ras-related protein Rab-32	NP_001116648	100144496	RAB32	GO:0016192 [Name: vesicle-mediated transport]; GO:0032438 [Name: melanosome organization]; GO:1903232 [Name: melanosome assembly]; GO:0090382 [Name: phagosome maturation]	GO:0042470 [Name: melanosome]; GO:0030670 [Name: phagocytic vesicle membrane]; GO:0005741 [Name: mitochondrial outer membrane]; GO:0005802 [Name: trans-Golgi network]; GO:0045335 [Name: phagocytic vesicle]; GO:0005739 [Name: mitochondrion]; GO:0033162 [Name: melanosome membrane]	GO:0003924 [Name: GTPase activity]; GO:0005525 [Name: GTP binding]	-	-
10504000	10721000	13123000	10552000	0	13463000	11256000	0	10323000	7329200	15278000	0	12619000	0	0	10485000	151290000	30	XP_020923851.1;XP_020923850.1;NP_001116652.1	ras-related protein Rab-5A isoform X1;ras-related protein Rab-5A isoform X1;ras-related protein Rab-5A	XP_020923851	100144499	RAB5A	GO:0006897 [Name: endocytosis]; GO:0051489 [Name: regulation of filopodium assembly]; GO:0045921 [Name: positive regulation of exocytosis]; GO:0045022 [Name: early endosome to late endosome transport]; GO:0006909 [Name: phagocytosis]; GO:0030100 [Name: regulation of endocytosis]; GO:0051036 [Name: regulation of endosome size]; GO:0015031 [Name: protein transport]; GO:0039694 [Name: viral RNA geno…	GO:0042470 [Name: melanosome]; GO:0030139 [Name: endocytic vesicle]; GO:0098559 [Name: cytoplasmic side of early endosome membrane]; GO:0005829 [Name: cytosol]; GO:0030670 [Name: phagocytic vesicle membrane]; GO:0015629 [Name: actin cytoskeleton]; GO:0043195 [Name: terminal bouton]; GO:0036477 [Name: somatodendritic compartment]; GO:0005769 [Name: early endosome]; GO:0005886 [Name: plasma membran…	GO:0019003 [Name: GDP binding]; GO:0005525 [Name: GTP binding]; GO:0003924 [Name: GTPase activity]	ssc04144; ssc05146; ssc04145; ssc05014; ssc04014; ssc04962; ssc05152	Phagosome; Vasopressin-regulated water reabsorption; Ras signaling pathway; Amyotrophic lateral sclerosis (ALS); Amoebiasis; Tuberculosis; Endocytosis
0	0	0	0	0	4272300	0	0	0	0	0	0	0	0	0	0	16470000	5	XP_020934097.1;XP_020934096.1;XP_020934095.1;NP_001116658.1	retinoic acid receptor responder protein 2 isoform X1;retinoic acid receptor responder protein 2 isoform X1;retinoic acid receptor responder protein 2 isoform X1;retinoic acid receptor responder protein 2 precursor	XP_020934097	100141314	RARRES2	GO:0050829 [Name: defense response to Gram-negative bacterium]; GO:0050830 [Name: defense response to Gram-positive bacterium]; GO:0006954 [Name: inflammatory response]; GO:0019732 [Name: antifungal humoral response]; GO:0048566 [Name: embryonic digestive tract development]; GO:0050994 [Name: regulation of lipid catabolic process]; GO:0001523 [Name: retinoid metabolic process]; GO:0061760 [Name: …	GO:0031012 [Name: extracellular matrix]; GO:0005615 [Name: extracellular space]	GO:0005102 [Name: receptor binding]	-	-
0	0	0	0	0	2594500	0	0	0	0	0	0	0	0	0	0	2899300	1	XP_020932495.1;XP_020932489.1;NP_001116660.1	RNA-binding protein 4B isoform X1;RNA-binding protein 4B isoform X1;RNA-binding protein 4B	XP_020932495	100144418	RBM4B	GO:0008380 [Name: RNA splicing]; GO:0007623 [Name: circadian rhythm]; GO:0006397 [Name: mRNA processing]; GO:0010628 [Name: positive regulation of gene expression]; GO:0032922 [Name: circadian regulation of gene expression]; GO:0006417 [Name: regulation of translation]; GO:0043153 [Name: entrainment of circadian clock by photoperiod]	GO:0005829 [Name: cytosol]; GO:0005654 [Name: nucleoplasm]; GO:0005730 [Name: nucleolus]; GO:0032991 [Name: macromolecular complex]	GO:0003723 [Name: RNA binding]; GO:0008270 [Name: zinc ion binding]	-	-
12769000	16793000	12626000	13524000	0	0	13465000	0	0	10384000	0	0	18589000	12431000	8875000	12870000	163230000	33	XP_020957600.1;XP_020957599.1;XP_020957598.1;XP_020957597.1;NP_001116663.1	rho-related GTP-binding protein RhoG isoform X1;rho-related GTP-binding protein RhoG isoform X1;rho-related GTP-binding protein RhoG isoform X1;rho-related GTP-binding protein RhoG isoform X1;rho-related GTP-binding protein RhoG	XP_020957600	100144504	RHOG	GO:0045893 [Name: positive regulation of transcription, DNA-templated]; GO:0030036 [Name: actin cytoskeleton organization]; GO:1903078 [Name: positive regulation of protein localization to plasma membrane]; GO:0016601 [Name: Rac protein signal transduction]; GO:0060326 [Name: cell chemotaxis]; GO:1900027 [Name: regulation of ruffle assembly]; GO:0090630 [Name: activation of GTPase activity]; GO:0…	GO:0005622 [Name: intracellular]	GO:0003924 [Name: GTPase activity]; GO:0005525 [Name: GTP binding]	ssc05132; ssc05100	Bacterial invasion of epithelial cells; Salmonella infection
75451000	73704000	72963000	79417000	58894000	71588000	107630000	68888000	89172000	82243000	64402000	41198000	62882000	57199000	65306000	76896000	1134700000	125	XP_005660930.1;NP_001116666.1;CON__P50448	plasma protease C1 inhibitor isoform X1;plasma protease C1 inhibitor precursor	XP_005660930	100144304	SERPING1	GO:0030193 [Name: regulation of blood coagulation]; GO:0001869 [Name: negative regulation of complement activation, lectin pathway]	GO:0005615 [Name: extracellular space]	GO:0004867 [Name: serine-type endopeptidase inhibitor activity]	ssc04610; ssc05133	Complement and coagulation cascades; Pertussis
198740000	237720000	170640000	124310000	174260000	225540000	173860000	158970000	171090000	170110000	232660000	189210000	174030000	168210000	162520000	148600000	2900400000	116	NP_001116685.1	vesicle-associated membrane protein-associated protein B	NP_001116685	100144536	VAPB	GO:0030968 [Name: endoplasmic reticulum unfolded protein response]; GO:0019048 [Name: modulation by virus of host morphology or physiology]; GO:0006874 [Name: cellular calcium ion homeostasis]; GO:0045070 [Name: positive regulation of viral genome replication]	GO:0005783 [Name: endoplasmic reticulum]; GO:0005794 [Name: Golgi apparatus]; GO:0005789 [Name: endoplasmic reticulum membrane]; GO:0016021 [Name: integral component of membrane]	GO:0042803 [Name: protein homodimerization activity]; GO:0019899 [Name: enzyme binding]; GO:0046982 [Name: protein heterodimerization activity]; GO:0048487 [Name: beta-tubulin binding]	-	-
10865000	0	0	0	0	0	0	0	0	0	0	0	0	0	0	0	45822000	8	NP_001116688.1	Z-DNA-binding protein 1	NP_001116688	100144524	ZBP1	-	-	GO:0003723 [Name: RNA binding]; GO:0003726 [Name: double-stranded RNA adenosine deaminase activity]	ssc04623	Cytosolic DNA-sensing pathway
75650000	71889000	47901000	54722000	107110000	78442000	42200000	130000000	61288000	101480000	0	44442000	106920000	105820000	109690000	99827000	1222800000	114	XP_020938559.1;NP_001116691.1	2-oxoisovalerate dehydrogenase subunit beta, mitochondrial isoform X1;2-oxoisovalerate dehydrogenase subunit beta, mitochondrial	XP_020938559	100142669	BCKDHB	GO:0008152 [Name: metabolic process]	-	GO:0003824 [Name: catalytic activity]	ssc00280; ssc01100; ssc01130	Biosynthesis of antibiotics; Valine, leucine and isoleucine degradation; Metabolic pathways
24403000	15204000	30992000	26736000	0	0	20601000	0	0	0	14180000	23428000	0	19893000	0	22224000	230140000	41	NP_001116693.1	beta-hexosaminidase subunit alpha precursor	NP_001116693	100142664	HEXA	GO:0005975 [Name: carbohydrate metabolic process]	-	GO:0004563 [Name: beta-N-acetylhexosaminidase activity]	ssc00520; ssc00603; ssc00604; ssc00531; ssc01100; ssc00511; ssc04142	Glycosaminoglycan degradation; Glycosphingolipid biosynthesis - ganglio series; Glycosphingolipid biosynthesis - globo series; Amino sugar and nucleotide sugar metabolism; Metabolic pathways; Lysosome; Other glycan degradation
0	18164000	23367000	0	17752000	23074000	17600000	0	0	20669000	23627000	22941000	15876000	0	0	25049000	241260000	35	NP_001116694.1	alpha-N-acetylgalactosaminidase precursor	NP_001116694	100142667	NAGA	GO:0005975 [Name: carbohydrate metabolic process]	-	GO:0004553 [Name: hydrolase activity, hydrolyzing O-glycosyl compounds]	ssc00603; ssc04142	Glycosphingolipid biosynthesis - globo series; Lysosome
39243000	56890000	49750000	75792000	76375000	57500000	48074000	49661000	63025000	69599000	58125000	35558000	52633000	54074000	47334000	57245000	877870000	91	NP_001116695.1	serum paraoxonase/arylesterase 2 precursor	NP_001116695	100142663	PON2	-	GO:0005576 [Name: extracellular region]	GO:0004064 [Name: arylesterase activity]	ssc01100	Metabolic pathways
0	5624200	0	0	0	0	0	0	0	0	0	0	0	0	0	0	11450000	3	NP_001116696.1	E3 ubiquitin-protein ligase RNF5	NP_001116696	100144528	RNF5	GO:0070534 [Name: protein K63-linked ubiquitination]; GO:0030433 [Name: ubiquitin-dependent ERAD pathway]; GO:0031648 [Name: protein destabilization]; GO:0010507 [Name: negative regulation of autophagy]; GO:2000785 [Name: regulation of autophagosome assembly]; GO:0071712 [Name: ER-associated misfolded protein catabolic process]; GO:0009617 [Name: response to bacterium]; GO:0070936 [Name: protein …	GO:0036513 [Name: Derlin-1 retrotranslocation complex]; GO:0016021 [Name: integral component of membrane]	GO:0004842 [Name: ubiquitin-protein transferase activity]; GO:0042802 [Name: identical protein binding]; GO:0044390 [Name: ubiquitin-like protein conjugating enzyme binding]	ssc04141	Protein processing in endoplasmic reticulum
1493500000	1101900000	3399900000	2932100000	1274200000	2679500000	1347700000	1826500000	1809100000	1223400000	1916600000	1557900000	1336900000	1212000000	1717100000	1648500000	28237000000	524	NP_001121914.1	glycine amidinotransferase, mitochondrial	NP_001121914	100126844	GATM	GO:0006601 [Name: creatine biosynthetic process]; GO:0014889 [Name: muscle atrophy]; GO:0007275 [Name: multicellular organism development]; GO:0007611 [Name: learning or memory]	GO:0005743 [Name: mitochondrial inner membrane]; GO:0005739 [Name: mitochondrion]; GO:0005758 [Name: mitochondrial intermembrane space]	GO:0015067 [Name: amidinotransferase activity]; GO:0015068 [Name: glycine amidinotransferase activity]	ssc01100; ssc00260; ssc00330	Glycine, serine and threonine metabolism; Arginine and proline metabolism; Metabolic pathways
0	0	16981000	17556000	15517000	15846000	14802000	15199000	14782000	18781000	0	0	0	14139000	16175000	20493000	190170000	41	NP_001121916.1	junctional adhesion molecule A precursor	NP_001121916	100127138	F11R	GO:0072659 [Name: protein localization to plasma membrane]; GO:2000249 [Name: regulation of actin cytoskeleton reorganization]; GO:0090559 [Name: regulation of membrane permeability]; GO:0090557 [Name: establishment of endothelial intestinal barrier]; GO:0050892 [Name: intestinal absorption]; GO:0034260 [Name: negative regulation of GTPase activity]; GO:0031032 [Name: actomyosin structure organiz…	GO:0005886 [Name: plasma membrane]; GO:0005923 [Name: bicellular tight junction]; GO:0016021 [Name: integral component of membrane]	GO:0030165 [Name: PDZ domain binding]	ssc04670; ssc04530; ssc04514	Cell adhesion molecules (CAMs); Tight junction; Leukocyte transendothelial migration
32685000	33202000	37868000	32265000	33735000	26484000	38523000	24082000	26134000	23823000	25738000	36277000	23559000	20546000	28226000	25938000	456720000	53	XP_020944110.1;XP_020944109.1;NP_001121917.1	monocarboxylate transporter 1 isoform X1;monocarboxylate transporter 1 isoform X1;monocarboxylate transporter 1	XP_020944110	100127159	SLC16A1	-	GO:0005887 [Name: integral component of plasma membrane]	GO:0015129 [Name: lactate transmembrane transporter activity]	-	-
28940000	27777000	34402000	30964000	23634000	34443000	26356000	24552000	26889000	24669000	26645000	0	38612000	30895000	33626000	51548000	478540000	62	NP_001121929.1	pre-mRNA-processing factor 19	NP_001121929	100144769	PRPF19	GO:0006303 [Name: double-strand break repair via nonhomologous end joining]; GO:0008610 [Name: lipid biosynthetic process]; GO:0045665 [Name: negative regulation of neuron differentiation]; GO:0000349 [Name: generation of catalytic spliceosome for first transesterification step]; GO:0000244 [Name: spliceosomal tri-snRNP complex assembly]; GO:0001833 [Name: inner cell mass cell proliferation]; GO:…	GO:0005737 [Name: cytoplasm]; GO:0071006 [Name: U2-type catalytic step 1 spliceosome]; GO:0005662 [Name: DNA replication factor A complex]; GO:0000974 [Name: Prp19 complex]; GO:0016607 [Name: nuclear speck]; GO:0005811 [Name: lipid particle]; GO:0035861 [Name: site of double-strand break]; GO:0071007 [Name: U2-type catalytic step 2 spliceosome]	GO:0042802 [Name: identical protein binding]; GO:0034450 [Name: ubiquitin-ubiquitin ligase activity]; GO:0004842 [Name: ubiquitin-protein transferase activity]	ssc04120; ssc03040	Ubiquitin mediated proteolysis; Spliceosome
0	0	0	0	0	0	0	0	0	0	0	0	7076700	0	0	0	29830000	8	NP_001121934.1	ankycorbin	NP_001121934	100145886	RAI14	-	-	-	-	-
86139000	23723000	46541000	35932000	37931000	0	34376000	0	26105000	62444000	0	0	0	0	0	34495000	418370000	47	NP_001121941.2	ubiquitin-like protein ISG15	NP_001121941	100145895	ISG15	GO:0031397 [Name: negative regulation of protein ubiquitination]; GO:0032020 [Name: ISG15-protein conjugation]; GO:0032649 [Name: regulation of interferon-gamma production]; GO:0042742 [Name: defense response to bacterium]; GO:0045648 [Name: positive regulation of erythrocyte differentiation]; GO:0019941 [Name: modification-dependent protein catabolic process]; GO:0045071 [Name: negative regulati…	GO:0005576 [Name: extracellular region]	GO:0031386 [Name: protein tag]	ssc04622	RIG-I-like receptor signaling pathway
41357000	0	67171000	39717000	49424000	32591000	0	30924000	26432000	43223000	47763000	29229000	32893000	40157000	31969000	17853000	533270000	67	NP_001121945.1;XP_020944163.1;XP_020944162.1;NP_001121946.1;XP_020945975.1;XP_003125970.6;XP_020945974.1;XP_020945973.1;XP_020945972.1;XP_020945977.1;XP_020945976.1	interferon-induced guanylate-binding protein 1;interferon-induced guanylate-binding protein 1 isoform X1;interferon-induced guanylate-binding protein 1 isoform X1	NP_001121945	100151938	GBP1	-	-	GO:0005525 [Name: GTP binding]; GO:0003924 [Name: GTPase activity]	-	-
3898600	0	0	0	0	0	0	0	0	0	0	0	0	0	0	0	4634800	1	XP_020953633.1;XP_020953632.1;XP_020953631.1;XP_005665804.2;XP_005665803.2;NP_001121952.1	phostensin isoform X1;phostensin isoform X1;phostensin isoform X1;phostensin isoform X1;phostensin isoform X1;phostensin	XP_020953633	100151743	PPP1R18	-	GO:0005737 [Name: cytoplasm]; GO:0005856 [Name: cytoskeleton]	GO:0003779 [Name: actin binding]; GO:0019902 [Name: phosphatase binding]	-	-
0	0	0	0	0	0	0	0	0	0	6030400	0	0	0	0	0	32392000	13	NP_001121954.1	alpha-1,6-mannosyl-glycoprotein 2-beta-N-acetylglucosaminyltransferase	NP_001121954	100151745	MGAT2	GO:0006486 [Name: protein glycosylation]; GO:0009312 [Name: oligosaccharide biosynthetic process]	GO:0005795 [Name: Golgi stack]; GO:0016021 [Name: integral component of membrane]; GO:0000139 [Name: Golgi membrane]	GO:0008455 [Name: alpha-1,6-mannosylglycoprotein 2-beta-N-acetylglucosaminyltransferase activity]	ssc01100; ssc00510	Metabolic pathways; N-Glycan biosynthesis
21920000	21516000	0	15744000	22617000	27748000	17694000	20875000	22469000	25059000	25726000	0	16152000	17531000	24368000	22445000	331080000	43	XP_005665806.1;XP_013833055.1;XP_013833054.1;XP_005665805.1;NP_001121955.1	flotillin-1 isoform X4;flotillin-1 isoform X3;flotillin-1 isoform X2;flotillin-1 isoform X1;flotillin-1	XP_005665806	100151746	FLOT1	-	GO:0045121 [Name: membrane raft]; GO:0005901 [Name: caveola]; GO:0005768 [Name: endosome]; GO:0042470 [Name: melanosome]; GO:0045177 [Name: apical part of cell]	-	ssc04910	Insulin signaling pathway
35294000	27648000	24589000	23645000	0	0	22439000	0	0	0	23979000	16872000	22441000	0	0	20888000	285250000	43	NP_001123277.1	carnitine O-palmitoyltransferase 1, liver isoform	NP_001123277	399527	CPT1A	-	GO:0016021 [Name: integral component of membrane]	GO:0016746 [Name: transferase activity, transferring acyl groups]	ssc03320; ssc01212; ssc04152; ssc04931; ssc00071; ssc04920; ssc04922	Fatty acid metabolism; Fatty acid degradation; Insulin resistance; Adipocytokine signaling pathway; Glucagon signaling pathway; PPAR signaling pathway; AMPK signaling pathway
0	0	242020000	34276000	0	0	106610000	0	33976000	37297000	27673000	0	43394000	0	34905000	45628000	710570000	28	NP_001123419.1	tropomyosin beta chain	NP_001123419	396693	TPM2	-	-	-	ssc04260; ssc04261; ssc05414; ssc05410	Cardiac muscle contraction; Adrenergic signaling in cardiomyocytes; Dilated cardiomyopathy; Hypertrophic cardiomyopathy (HCM)
81756000	87851000	122460000	89839000	191300000	83422000	0	168200000	117430000	144300000	89069000	171810000	173830000	127690000	156010000	135250000	1879500000	169	NP_001123420.1;XP_020927730.1	L-gulonolactone oxidase;L-gulonolactone oxidase isoform X1	NP_001123420	396759	GULO	GO:0055114 [Name: oxidation-reduction process]; GO:0019853 [Name: L-ascorbic acid biosynthetic process]	GO:0005789 [Name: endoplasmic reticulum membrane]; GO:0016021 [Name: integral component of membrane]; GO:0031090 [Name: organelle membrane]	GO:0050660 [Name: flavin adenine dinucleotide binding]; GO:0003885 [Name: D-arabinono-1,4-lactone oxidase activity]; GO:0050105 [Name: L-gulonolactone oxidase activity]	ssc00053; ssc01100	Metabolic pathways; Ascorbate and aldarate metabolism
12842000	0	0	0	0	0	0	0	0	0	9754500	0	0	0	0	0	102660000	19	NP_001123422.1;XP_020953960.1;XP_013833081.1	allograft inflammatory factor 1;allograft inflammatory factor 1 isoform X1;allograft inflammatory factor 1 isoform X1	NP_001123422	397271	AIF1	GO:0071673 [Name: positive regulation of smooth muscle cell chemotaxis]; GO:1900087 [Name: positive regulation of G1/S transition of mitotic cell cycle]; GO:0006954 [Name: inflammatory response]; GO:0030041 [Name: actin filament polymerization]; GO:0042102 [Name: positive regulation of T cell proliferation]; GO:0090026 [Name: positive regulation of monocyte chemotaxis]; GO:0051017 [Name: actin fi…	GO:0005884 [Name: actin filament]; GO:0030027 [Name: lamellipodium]; GO:0005829 [Name: cytosol]; GO:0001891 [Name: phagocytic cup]; GO:0032587 [Name: ruffle membrane]; GO:0005634 [Name: nucleus]; GO:0005737 [Name: cytoplasm]	GO:0005509 [Name: calcium ion binding]; GO:0051015 [Name: actin filament binding]	-	-
335370000	344700000	248020000	218250000	237520000	211200000	314970000	209630000	220110000	201180000	274390000	300900000	259390000	281560000	206910000	221310000	4051000000	85	NP_001123426.1	40S ribosomal protein S20	NP_001123426	414395	RPS20	GO:0002181 [Name: cytoplasmic translation]	GO:0022627 [Name: cytosolic small ribosomal subunit]; GO:0098556 [Name: cytoplasmic side of rough endoplasmic reticulum membrane]	GO:0003723 [Name: RNA binding]; GO:0003735 [Name: structural constituent of ribosome]	ssc03010	Ribosome
145370000	138330000	142310000	142770000	130180000	163080000	146680000	130970000	123560000	128260000	149140000	0	174460000	119650000	171210000	130810000	2200700000	77	NP_001123427.1	60S ribosomal protein L23	NP_001123427	414398	RPL23	GO:0050821 [Name: protein stabilization]; GO:0032986 [Name: protein-DNA complex disassembly]; GO:1904667 [Name: negative regulation of ubiquitin protein ligase activity]; GO:2000059 [Name: negative regulation of protein ubiquitination involved in ubiquitin-dependent protein catabolic process]; GO:0000122 [Name: negative regulation of transcription from RNA polymerase II promoter]; GO:0006412 [Nam…	GO:0015934 [Name: large ribosomal subunit]; GO:0005730 [Name: nucleolus]; GO:0022625 [Name: cytosolic large ribosomal subunit]; GO:0005654 [Name: nucleoplasm]; GO:0098556 [Name: cytoplasmic side of rough endoplasmic reticulum membrane]	GO:0001223 [Name: transcription coactivator binding]; GO:0070180 [Name: large ribosomal subunit rRNA binding]; GO:0031625 [Name: ubiquitin protein ligase binding]; GO:1990948 [Name: ubiquitin ligase inhibitor activity]; GO:0003735 [Name: structural constituent of ribosome]	ssc03010	Ribosome
246130000	187860000	200020000	213070000	159270000	224030000	206830000	258970000	265140000	190800000	177940000	192400000	158640000	146580000	182660000	196540000	3177600000	286	NP_001123430.1	antithrombin-III precursor	NP_001123430	100125972	SERPINC1	GO:2000266 [Name: regulation of blood coagulation, intrinsic pathway]	GO:0005615 [Name: extracellular space]	GO:0008201 [Name: heparin binding]; GO:0004867 [Name: serine-type endopeptidase inhibitor activity]	ssc04610	Complement and coagulation cascades
0	11540000	0	0	0	8348800	0	0	10271000	10531000	9434000	0	0	0	0	9529400	82262000	20	NP_001123434.1	diamine acetyltransferase 2	NP_001123434	100170117	SAT2	GO:0032920 [Name: putrescine acetylation]; GO:0032919 [Name: spermine acetylation]; GO:0046204 [Name: nor-spermidine metabolic process]; GO:0009447 [Name: putrescine catabolic process]; GO:0032918 [Name: spermidine acetylation]	GO:0005737 [Name: cytoplasm]	GO:0004145 [Name: diamine N-acetyltransferase activity]; GO:0042802 [Name: identical protein binding]; GO:0008080 [Name: N-acetyltransferase activity]	ssc01100; ssc00330	Arginine and proline metabolism; Metabolic pathways
421530000	500020000	75965000	190910000	129530000	268160000	141890000	206980000	184070000	285570000	247960000	215500000	212530000	221980000	217460000	188300000	3933600000	79	NP_001123435.1;XP_020941218.1;XP_020941217.1	reticulon-4;reticulon-4 isoform X4;reticulon-4 isoform X2	NP_001123435	100170118	RTN4	GO:0007409 [Name: axonogenesis]; GO:0007413 [Name: axonal fasciculation]	GO:0016021 [Name: integral component of membrane]; GO:0005789 [Name: endoplasmic reticulum membrane]	-	-	-
340330000	238900000	407610000	313180000	305510000	336600000	384380000	314910000	284080000	234330000	0	119540000	300110000	393960000	317690000	305680000	4647300000	102	NP_001123436.2	60S acidic ribosomal protein P1	NP_001123436	100170119	RPLP1	GO:0032147 [Name: activation of protein kinase activity]; GO:0006414 [Name: translational elongation]; GO:0045860 [Name: positive regulation of protein kinase activity]; GO:0002181 [Name: cytoplasmic translation]	GO:0022625 [Name: cytosolic large ribosomal subunit]	GO:0003735 [Name: structural constituent of ribosome]; GO:0030295 [Name: protein kinase activator activity]	ssc03010	Ribosome
0	0	0	0	0	0	0	0	0	0	0	0	0	0	0	4498900	35100000	9	NP_001123448.1	antibacterial peptide PMAP-23 precursor	NP_001123448	100170138	PMAP-23	GO:0042742 [Name: defense response to bacterium]	GO:0005576 [Name: extracellular region]	-	-	-
35975000	0	0	37783000	0	0	0	33888000	0	0	0	41926000	0	0	0	37094000	296380000	19	NP_001123450.1	cytochrome b-c1 complex subunit 9	NP_001123450	100155687	UQCR10	GO:0006122 [Name: mitochondrial electron transport, ubiquinol to cytochrome c]; GO:0009060 [Name: aerobic respiration]; GO:0034551 [Name: mitochondrial respiratory chain complex III assembly]	GO:0005750 [Name: mitochondrial respiratory chain complex III]	-	ssc04260; ssc01100; ssc05010; ssc00190; ssc05016; ssc05012; ssc04932	Alzheimer's disease; Non-alcoholic fatty liver disease (NAFLD); Oxidative phosphorylation; Parkinson's disease; Cardiac muscle contraction; Metabolic pathways; Huntington's disease
63374000	49559000	62603000	64957000	64186000	58919000	59138000	57601000	56868000	48790000	65704000	55963000	61913000	57844000	52896000	48399000	907540000	93	NP_001123683.1	transcription factor A, mitochondrial precursor	NP_001123683	397279	TFAM	GO:0033108 [Name: mitochondrial respiratory chain complex assembly]; GO:0045893 [Name: positive regulation of transcription, DNA-templated]; GO:0006391 [Name: transcription initiation from mitochondrial promoter]; GO:0006390 [Name: transcription from mitochondrial promoter]	GO:0042645 [Name: mitochondrial nucleoid]	GO:0008301 [Name: DNA binding, bending]; GO:0001018 [Name: mitochondrial RNA polymerase regulatory region DNA binding]; GO:0003700 [Name: transcription factor activity, sequence-specific DNA binding]; GO:0003682 [Name: chromatin binding]	ssc05016	Huntington's disease
0	16911000	0	0	0	0	0	0	0	0	0	0	0	0	0	0	24645000	10	NP_001124006.1	1-acyl-sn-glycerol-3-phosphate acyltransferase beta precursor	NP_001124006	100170768	AGPAT2	GO:0006654 [Name: phosphatidic acid biosynthetic process]; GO:0001819 [Name: positive regulation of cytokine production]	GO:0016021 [Name: integral component of membrane]; GO:0005783 [Name: endoplasmic reticulum]	GO:0003841 [Name: 1-acylglycerol-3-phosphate O-acyltransferase activity]	ssc00561; ssc01100; ssc00564; ssc04975	Fat digestion and absorption; Glycerophospholipid metabolism; Metabolic pathways; Glycerolipid metabolism
50829000	61490000	49309000	64364000	65815000	44014000	53830000	56165000	54429000	56117000	50495000	32557000	73243000	48965000	65215000	61022000	876260000	78	NP_001124202.1;XP_005665911.1	estradiol 17-beta-dehydrogenase 8;estradiol 17-beta-dehydrogenase 8 isoform X1	NP_001124202	100154372	HSD17B8	GO:0055114 [Name: oxidation-reduction process]; GO:0006633 [Name: fatty acid biosynthetic process]; GO:0051290 [Name: protein heterotetramerization]; GO:0006703 [Name: estrogen biosynthetic process]	GO:0005759 [Name: mitochondrial matrix]	GO:0047025 [Name: 3-oxoacyl-[acyl-carrier-protein] reductase (NADH) activity]; GO:0070404 [Name: NADH binding]; GO:0047035 [Name: testosterone dehydrogenase (NAD+) activity]; GO:0004303 [Name: estradiol 17-beta-dehydrogenase activity]	ssc00140; ssc01100	Steroid hormone biosynthesis; Metabolic pathways
24601000	32710000	17356000	23274000	23406000	23778000	0	0	0	0	0	0	0	21681000	0	18253000	293560000	33	NP_001124205.1	adenylosuccinate lyase	NP_001124205	100170844	ADSL	GO:0006189 [Name: 'de novo' IMP biosynthetic process]; GO:0044208 [Name: 'de novo' AMP biosynthetic process]	-	GO:0070626 [Name: (S)-2-(5-amino-1-(5-phospho-D-ribosyl)imidazole-4-carboxamido)succinate AMP-lyase (fumarate-forming) activity]; GO:0004018 [Name: N6-(1,2-dicarboxyethyl)AMP AMP-lyase (fumarate-forming) activity]	ssc00230; ssc01100; ssc01130; ssc00250	Purine metabolism; Metabolic pathways; Biosynthesis of antibiotics; Alanine, aspartate and glutamate metabolism
356540000	421270000	327400000	339180000	320460000	357540000	334100000	306050000	387800000	284640000	357000000	313730000	298120000	317840000	285900000	274230000	5259000000	416	NP_001124208.1	bifunctional purine biosynthesis protein PURH	NP_001124208	100170854	ATIC	GO:0006164 [Name: purine nucleotide biosynthetic process]	GO:0005829 [Name: cytosol]; GO:0005886 [Name: plasma membrane]	GO:0042803 [Name: protein homodimerization activity]; GO:0003937 [Name: IMP cyclohydrolase activity]; GO:0004643 [Name: phosphoribosylaminoimidazolecarboxamide formyltransferase activity]	ssc01100; ssc00670; ssc00230; ssc01130	One carbon pool by folate; Purine metabolism; Metabolic pathways; Biosynthesis of antibiotics
40590000	44399000	42655000	44635000	43742000	47270000	38867000	46441000	32003000	40981000	39418000	40248000	41941000	40203000	36687000	33317000	651250000	100	NP_001124446.1;XP_013854542.1;XP_005653698.1;XP_020957607.1;XP_020957606.1;XP_020957609.1;XP_020957608.1;XP_020957613.1;XP_020957612.1;XP_020957610.1;XP_013854557.1;XP_020957611.1;XP_013854550.2;XP_003128945.5	stromal interaction molecule 1 precursor;stromal interaction molecule 1 isoform X6;stromal interaction molecule 1 isoform X1;stromal interaction molecule 1 isoform X3;stromal interaction molecule 1 isoform X2;stromal interaction molecule 1 isoform X5	NP_001124446	100171399	STIM1	GO:0032237 [Name: activation of store-operated calcium channel activity]	GO:0030176 [Name: integral component of endoplasmic reticulum membrane]	GO:0005246 [Name: calcium channel regulator activity]	ssc04611; ssc04020	Calcium signaling pathway; Platelet activation
0	0	0	0	0	0	0	0	0	0	0	0	0	0	0	4834700	16553000	3	XP_013833183.1;XP_005665913.1;NP_001124517.1	zinc transporter SLC39A7 isoform X2;zinc transporter SLC39A7 isoform X1;zinc transporter SLC39A7 precursor	XP_013833183	100155600	SLC39A7	GO:0071577 [Name: zinc II ion transmembrane transport]; GO:0006882 [Name: cellular zinc ion homeostasis]	GO:0005794 [Name: Golgi apparatus]; GO:0016021 [Name: integral component of membrane]; GO:0005789 [Name: endoplasmic reticulum membrane]	GO:0005385 [Name: zinc ion transmembrane transporter activity]	-	-
37410000	25355000	40463000	26545000	44886000	33219000	32191000	0	0	44234000	0	0	42112000	34853000	36850000	25123000	456230000	39	NP_001124518.1	gamma-interferon-inducible-lysosomal thiol reductase precursor	NP_001124518	100174943	IFI30	GO:0055114 [Name: oxidation-reduction process]; GO:0042590 [Name: antigen processing and presentation of exogenous peptide antigen via MHC class I]	GO:0005764 [Name: lysosome]; GO:0005576 [Name: extracellular region]; GO:0005829 [Name: cytosol]; GO:0030054 [Name: cell junction]	GO:0016667 [Name: oxidoreductase activity, acting on a sulfur group of donors]	ssc04612	Antigen processing and presentation
255630000	232550000	337090000	242360000	239650000	293040000	255500000	235470000	275280000	268650000	302730000	227420000	303310000	245720000	302670000	322630000	4331100000	290	NP_001127815.1	actin-related protein 3	NP_001127815	396738	ACTR3	GO:0034314 [Name: Arp2/3 complex-mediated actin nucleation]	GO:0005885 [Name: Arp2/3 protein complex]	GO:0005524 [Name: ATP binding]	-	-
111690000	102170000	138370000	106780000	92604000	109590000	101170000	100370000	98223000	121070000	115450000	112110000	114860000	114250000	133980000	123900000	1771000000	135	NP_001127826.1;XP_005662565.1	actin-related protein 2;actin-related protein 2 isoform X1	NP_001127826	100174962	ACTR2	GO:0034314 [Name: Arp2/3 complex-mediated actin nucleation]	GO:0005938 [Name: cell cortex]; GO:0005885 [Name: Arp2/3 protein complex]	GO:0005524 [Name: ATP binding]	-	-
81409000	70861000	125700000	82726000	75349000	89285000	81944000	85165000	84218000	89663000	101210000	79691000	111840000	98836000	105970000	112330000	1482100000	91	XP_020941233.1;XP_020941232.1;NP_001127828.1	actin-related protein 2/3 complex subunit 1B isoform X1;actin-related protein 2/3 complex subunit 1B isoform X1;actin-related protein 2/3 complex subunit 1B	XP_020941233	100174964	ARPC1B	GO:0034314 [Name: Arp2/3 complex-mediated actin nucleation]	GO:0005885 [Name: Arp2/3 protein complex]; GO:0005737 [Name: cytoplasm]	GO:0051015 [Name: actin filament binding]; GO:0005200 [Name: structural constituent of cytoskeleton]	ssc04666; ssc05100; ssc05132; ssc04144; ssc04810	Regulation of actin cytoskeleton; Fc gamma R-mediated phagocytosis; Salmonella infection; Endocytosis; Bacterial invasion of epithelial cells
28400000	32244000	47930000	34855000	39684000	59687000	36158000	43659000	37714000	36791000	0	0	48373000	42752000	42906000	43671000	670070000	41	NP_001127829.1	actin-related protein 2/3 complex subunit 5	NP_001127829	100174965	ARPC5	GO:0016477 [Name: cell migration]; GO:0034314 [Name: Arp2/3 complex-mediated actin nucleation]	GO:0030027 [Name: lamellipodium]; GO:0005885 [Name: Arp2/3 protein complex]; GO:0005737 [Name: cytoplasm]	GO:0051015 [Name: actin filament binding]; GO:0005200 [Name: structural constituent of cytoskeleton]	ssc04666; ssc05100; ssc05132; ssc04144; ssc04810	Endocytosis; Fc gamma R-mediated phagocytosis; Bacterial invasion of epithelial cells; Salmonella infection; Regulation of actin cytoskeleton
267980000	561080000	109730000	88299000	80252000	236670000	79484000	118320000	300820000	66761000	182890000	212700000	67288000	172860000	45284000	132160000	2836500000	163	NP_001128296.1	cytochrome P450 3A46	NP_001128296	100126281	CYP3A46	-	GO:0016021 [Name: integral component of membrane]	GO:0016712 [Name: oxidoreductase activity, acting on paired donors, with incorporation or reduction of molecular oxygen, reduced flavin or flavoprotein as one donor, and incorporation of one atom of oxygen]; GO:0005506 [Name: iron ion binding]; GO:0020037 [Name: heme binding]	ssc05204; ssc00140; ssc00830; ssc00591; ssc01100	Chemical carcinogenesis; Retinol metabolism; Metabolic pathways; Steroid hormone biosynthesis; Linoleic acid metabolism
0	0	0	0	0	0	0	0	0	0	0	0	8357800	0	0	0	93935000	19	NP_001128438.1	DCC-interacting protein 13-alpha	NP_001128438	100188978	APPL1	GO:0046324 [Name: regulation of glucose import]; GO:1903076 [Name: regulation of protein localization to plasma membrane]; GO:0008283 [Name: cell proliferation]; GO:0008286 [Name: insulin receptor signaling pathway]	GO:0005769 [Name: early endosome]; GO:0010008 [Name: endosome membrane]; GO:0012506 [Name: vesicle membrane]; GO:0016581 [Name: NuRD complex]; GO:0005829 [Name: cytosol]	GO:0042802 [Name: identical protein binding]; GO:0043422 [Name: protein kinase B binding]	ssc05200; ssc05210	Pathways in cancer; Colorectal cancer
0	0	0	0	0	0	0	0	0	6980300	0	0	0	0	0	9579800	52607000	11	XP_020941234.1;NP_001129152.1	ubiquitin carboxyl-terminal hydrolase 7 isoform X1;ubiquitin carboxyl-terminal hydrolase 7	XP_020941234	100190899	USP7	GO:0006511 [Name: ubiquitin-dependent protein catabolic process]; GO:0016579 [Name: protein deubiquitination]	-	GO:0036459 [Name: thiol-dependent ubiquitinyl hydrolase activity]	ssc05203; ssc05169; ssc04068; ssc05168	FoxO signaling pathway; Herpes simplex infection; Viral carcinogenesis; Epstein-Barr virus infection
23945000	25813000	18260000	21794000	0	27127000	0	23714000	20979000	26894000	26851000	20860000	0	22094000	0	20265000	305790000	33	NP_001129982.1;XP_005672944.1	cysteine desulfurase, mitochondrial;cysteine desulfurase, mitochondrial isoform X1	NP_001129982	100156145	NFS1	GO:0018283 [Name: iron incorporation into metallo-sulfur cluster]; GO:0044571 [Name: [2Fe-2S] cluster assembly]	GO:0005634 [Name: nucleus]; GO:0005759 [Name: mitochondrial matrix]	GO:0031071 [Name: cysteine desulfurase activity]; GO:0030170 [Name: pyridoxal phosphate binding]	ssc01100; ssc00730; ssc04122	Thiamine metabolism; Metabolic pathways; Sulfur relay system
0	0	0	0	0	0	0	0	0	0	0	0	0	4102100	0	0	15802000	5	XP_020948907.1;XP_020948906.1;XP_020948905.1;XP_020948904.1;XP_020948903.1;XP_020948902.1;XP_020948901.1;NP_001129984.1	beta,beta-carotene 15,15-dioxygenase isoform X3;beta,beta-carotene 15,15-dioxygenase isoform X2;beta,beta-carotene 15,15-dioxygenase isoform X1;beta,beta-carotene 15,15-dioxygenase isoform X1;beta,beta-carotene 15,15-dioxygenase isoform X1;beta,b	XP_020948907	100192320	BCO1	-	-	GO:0046872 [Name: metal ion binding]; GO:0004497 [Name: monooxygenase activity]; GO:0016702 [Name: oxidoreductase activity, acting on single donors with incorporation of molecular oxygen, incorporation of two atoms of oxygen]	ssc00830; ssc01100	Retinol metabolism; Metabolic pathways
137810000	91274000	140260000	141160000	125380000	134530000	115770000	148150000	119010000	120200000	132470000	113690000	123920000	102710000	125760000	133920000	1965600000	120	NP_001131091.1	40S ribosomal protein S3a	NP_001131091	414390	RPS3A	GO:0030154 [Name: cell differentiation]; GO:0006412 [Name: translation]	GO:0005634 [Name: nucleus]; GO:0022627 [Name: cytosolic small ribosomal subunit]	GO:0003735 [Name: structural constituent of ribosome]	ssc03010	Ribosome
210760000	195000000	269660000	246210000	259180000	182080000	192210000	221830000	225460000	229560000	207980000	250560000	179600000	207430000	238660000	195280000	3441400000	171	NP_001131092.1	40S ribosomal protein S16	NP_001131092	414397	RPS16	GO:0000462 [Name: maturation of SSU-rRNA from tricistronic rRNA transcript (SSU-rRNA, 5.8S rRNA, LSU-rRNA)]; GO:0006412 [Name: translation]	GO:0098556 [Name: cytoplasmic side of rough endoplasmic reticulum membrane]; GO:0015935 [Name: small ribosomal subunit]; GO:0022627 [Name: cytosolic small ribosomal subunit]	GO:0003723 [Name: RNA binding]; GO:0003735 [Name: structural constituent of ribosome]	ssc03010	Ribosome
21401000	23159000	17275000	18632000	26691000	23114000	21728000	20213000	23222000	22750000	26831000	19902000	17682000	0	20181000	22439000	330340000	81	NP_001131099.1;XP_013837080.2	ERO1-like protein alpha precursor	NP_001131099	100192435	ERO1A	GO:0006464 [Name: cellular protein modification process]; GO:0030198 [Name: extracellular matrix organization]; GO:0022417 [Name: protein maturation by protein folding]; GO:0030968 [Name: endoplasmic reticulum unfolded protein response]; GO:0034975 [Name: protein folding in endoplasmic reticulum]; GO:0051209 [Name: release of sequestered calcium ion into cytosol]; GO:0045454 [Name: cell redox hom…	GO:0005789 [Name: endoplasmic reticulum membrane]	GO:0003756 [Name: protein disulfide isomerase activity]; GO:0016671 [Name: oxidoreductase activity, acting on a sulfur group of donors, disulfide as acceptor]; GO:0015035 [Name: protein disulfide oxidoreductase activity]	ssc04141	Protein processing in endoplasmic reticulum
13550000	0	19858000	16381000	16239000	14395000	17882000	0	0	16656000	16889000	13836000	0	15512000	17957000	15513000	213850000	34	NP_001131100.1	growth factor receptor-bound protein 2	NP_001131100	100192436	GRB2	GO:0042770 [Name: signal transduction in response to DNA damage]; GO:0060670 [Name: branching involved in labyrinthine layer morphogenesis]; GO:0045087 [Name: innate immune response]; GO:0031623 [Name: receptor internalization]; GO:0071479 [Name: cellular response to ionizing radiation]; GO:0030154 [Name: cell differentiation]; GO:0008286 [Name: insulin receptor signaling pathway]; GO:0048646 [Na…	GO:0005768 [Name: endosome]; GO:0005730 [Name: nucleolus]; GO:0070436 [Name: Grb2-EGFR complex]; GO:0012506 [Name: vesicle membrane]; GO:0008180 [Name: COP9 signalosome]; GO:0031234 [Name: extrinsic component of cytoplasmic side of plasma membrane]; GO:0005654 [Name: nucleoplasm]; GO:0005911 [Name: cell-cell junction]	GO:0019901 [Name: protein kinase binding]; GO:0005070 [Name: SH3/SH2 adaptor activity]; GO:0005102 [Name: receptor binding]; GO:0005154 [Name: epidermal growth factor receptor binding]; GO:0001784 [Name: phosphotyrosine binding]; GO:0004715 [Name: non-membrane spanning protein tyrosine kinase activity]; GO:0046875 [Name: ephrin receptor binding]; GO:0043560 [Name: insulin receptor substrate bindi…	ssc04540; ssc04662; ssc04664; ssc05200; ssc05206; ssc05213; ssc04010; ssc04380; ssc04550; ssc04630; ssc04151; ssc04910; ssc05203; ssc05215; ssc04062; ssc04510; ssc04660; ssc05034; ssc05161; ssc05211; ssc04014; ssc04320; ssc04915; ssc04917; ssc05205; ssc05214; ssc05220; ssc05231; ssc04012; ssc04068; ssc04650; ssc05221; ssc04722; ssc04912; ssc05160; ssc05223	FoxO signaling pathway; PI3K-Akt signaling pathway; Dorso-ventral axis formation; Gap junction; Pathways in cancer; Proteoglycans in cancer; MicroRNAs in cancer; Glioma; Chronic myeloid leukemia; Focal adhesion; Signaling pathways regulating pluripotency of stem cells; Choline metabolism in cancer; ErbB signaling pathway; Osteoclast differentiation; Prolactin signaling pathway; Endometrial cancer…
283530000	298200000	238050000	278980000	258920000	307980000	373370000	272780000	285420000	314670000	277080000	283250000	296440000	227830000	267910000	277340000	4513700000	232	NP_001131101.1	endoplasmic reticulum resident protein 44 precursor	NP_001131101	100192437	ERP44	GO:0045454 [Name: cell redox homeostasis]; GO:0009100 [Name: glycoprotein metabolic process]; GO:0034976 [Name: response to endoplasmic reticulum stress]; GO:0006457 [Name: protein folding]; GO:0006986 [Name: response to unfolded protein]	GO:0005789 [Name: endoplasmic reticulum membrane]; GO:0009986 [Name: cell surface]; GO:0005793 [Name: endoplasmic reticulum-Golgi intermediate compartment]; GO:0005788 [Name: endoplasmic reticulum lumen]	GO:0003756 [Name: protein disulfide isomerase activity]	-	-
0	25310000	0	18313000	0	24497000	17892000	0	0	19266000	26474000	17108000	19931000	0	15542000	25774000	259690000	32	NP_001131106.1	vacuolar protein sorting-associated protein 26B	NP_001131106	100192441	VPS26B	GO:0007165 [Name: signal transduction]	-	-	ssc04144	Endocytosis
0	18349000	0	0	0	12730000	0	0	0	0	0	0	23948000	0	0	0	140790000	27	XP_020921697.1;NP_001131108.1;XP_020921698.1	adapter molecule crk isoform X1;adapter molecule crk;adapter molecule crk isoform X2	XP_020921697	100192444	CRK	-	-	-	ssc04666; ssc04010; ssc04012; ssc05200; ssc05211; ssc04015; ssc04910; ssc04062; ssc04722; ssc04810; ssc05100; ssc05206; ssc05220; ssc04510	Regulation of actin cytoskeleton; Rap1 signaling pathway; Focal adhesion; MicroRNAs in cancer; Chronic myeloid leukemia; Chemokine signaling pathway; Neurotrophin signaling pathway; MAPK signaling pathway; ErbB signaling pathway; Bacterial invasion of epithelial cells; Pathways in cancer; Renal cell carcinoma; Fc gamma R-mediated phagocytosis; Insulin signaling pathway
45735000	34075000	48648000	42689000	48751000	38841000	30703000	41829000	40539000	50943000	43057000	51824000	48946000	47354000	42254000	42246000	685450000	104	NP_001131111.1;XP_020941254.1;XP_020941253.1	Na(+)/H(+) exchange regulatory cofactor NHE-RF2;Na(+)/H(+) exchange regulatory cofactor NHE-RF2 isoform X2;Na(+)/H(+) exchange regulatory cofactor NHE-RF2 isoform X1	NP_001131111	100192448	SLC9A3R2	-	GO:0012505 [Name: endomembrane system]; GO:0005886 [Name: plasma membrane]	GO:0008013 [Name: beta-catenin binding]; GO:0005102 [Name: receptor binding]; GO:0019902 [Name: phosphatase binding]; GO:0032947 [Name: protein complex scaffold]; GO:0008022 [Name: protein C-terminus binding]	ssc04960	Aldosterone-regulated sodium reabsorption
29116000	38010000	30003000	0	28429000	28458000	0	0	27312000	0	0	0	26656000	27513000	0	44230000	372150000	34	NP_001132943.1;XP_020953698.1;XP_020953697.1	DNA-(apurinic or apyrimidinic site) lyase;DNA-(apurinic or apyrimidinic site) lyase isoform X1;DNA-(apurinic or apyrimidinic site) lyase isoform X1	NP_001132943	100154728	APEX1	GO:0006281 [Name: DNA repair]	GO:0005739 [Name: mitochondrion]; GO:0005634 [Name: nucleus]	GO:0046872 [Name: metal ion binding]; GO:0004519 [Name: endonuclease activity]; GO:0003677 [Name: DNA binding]	ssc03410	Base excision repair
100560000	85278000	124350000	99461000	105570000	126090000	93880000	109640000	102370000	94740000	107740000	122540000	114130000	80532000	103120000	86438000	1632700000	98	NP_001132944.1	proteasome subunit alpha type-6	NP_001132944	100156790	PSMA6	GO:0006511 [Name: ubiquitin-dependent protein catabolic process]	GO:0005634 [Name: nucleus]; GO:0019773 [Name: proteasome core complex, alpha-subunit complex]; GO:0005737 [Name: cytoplasm]	GO:0004298 [Name: threonine-type endopeptidase activity]	ssc03050	Proteasome
9269500	0	10552000	7584200	0	7814500	0	0	0	0	10720000	0	9426300	0	10283000	9886800	102940000	23	XP_020923939.1;XP_020923938.1;XP_020923937.1;XP_020923936.1;XP_013837630.1;XP_005670023.1;XP_005670022.1;XP_005670021.1;NP_001132945.1	programmed cell death protein 10 isoform X1;programmed cell death protein 10 isoform X1;programmed cell death protein 10 isoform X1;programmed cell death protein 10 isoform X1;programmed cell death protein 10 isoform X1;programmed cell death protein 1	XP_020923939	100157978	PDCD10	GO:0090051 [Name: negative regulation of cell migration involved in sprouting angiogenesis]; GO:0008284 [Name: positive regulation of cell proliferation]; GO:1990830 [Name: cellular response to leukemia inhibitory factor]; GO:0050821 [Name: protein stabilization]; GO:0043066 [Name: negative regulation of apoptotic process]; GO:0010629 [Name: negative regulation of gene expression]; GO:0043406 [Na…	GO:0005794 [Name: Golgi apparatus]; GO:0005829 [Name: cytosol]	GO:0019901 [Name: protein kinase binding]; GO:0047485 [Name: protein N-terminus binding]; GO:0042803 [Name: protein homodimerization activity]	-	-
0	86305000	87283000	71525000	78123000	113300000	101820000	0	71292000	68985000	101510000	88208000	93700000	104080000	94313000	69692000	1254600000	44	XP_020921824.1;NP_001230387.1;NP_001135462.1	60S ribosomal protein L26 isoform X1;60S ribosomal protein L26;60S ribosomal protein L26-like 1	XP_020921824	100627662	RPL26	GO:0042273 [Name: ribosomal large subunit biogenesis]; GO:0002181 [Name: cytoplasmic translation]	GO:0022625 [Name: cytosolic large ribosomal subunit]	GO:0003723 [Name: RNA binding]; GO:0003735 [Name: structural constituent of ribosome]	ssc03010	Ribosome
0	0	0	0	0	0	0	0	0	0	0	0	0	0	0	7264800	72279000	10	NP_001136140.1	H/ACA ribonucleoprotein complex subunit 4	NP_001136140	100216430	DKC1	GO:0006396 [Name: RNA processing]; GO:0001522 [Name: pseudouridine synthesis]	-	GO:0003723 [Name: RNA binding]; GO:0009982 [Name: pseudouridine synthase activity]	ssc03008	Ribosome biogenesis in eukaryotes
0	0	0	0	0	8857600	0	0	9317700	0	0	0	0	0	0	0	58018000	22	NP_001136317.1	lysocardiolipin acyltransferase 1	NP_001136317	100217396	LCLAT1	GO:0008152 [Name: metabolic process]	GO:0005829 [Name: cytosol]; GO:0005783 [Name: endoplasmic reticulum]; GO:0016021 [Name: integral component of membrane]	GO:0016746 [Name: transferase activity, transferring acyl groups]	ssc00564; ssc01100; ssc00561	Glycerolipid metabolism; Metabolic pathways; Glycerophospholipid metabolism
27660000	31015000	0	21867000	27048000	34038000	24519000	26351000	29298000	27800000	36413000	22918000	22138000	19703000	18509000	25548000	411070000	49	NP_001136368.1	erlin-1	NP_001136368	100154360	ERLIN1	GO:0030433 [Name: ubiquitin-dependent ERAD pathway]; GO:0032933 [Name: SREBP signaling pathway]	GO:0005789 [Name: endoplasmic reticulum membrane]	GO:0031625 [Name: ubiquitin protein ligase binding]; GO:0015485 [Name: cholesterol binding]	-	-
36267000	44593000	0	0	0	31867000	0	0	0	0	0	24857000	36266000	24700000	0	0	277280000	41	XP_020930228.1;XP_020930227.1;XP_020930225.1;NP_001137170.1	long-chain-fatty-acid--CoA ligase 3 isoform X1;long-chain-fatty-acid--CoA ligase 3 isoform X1;long-chain-fatty-acid--CoA ligase 3 isoform X1;long-chain-fatty-acid--CoA ligase 3	XP_020930228	100233169	ACSL3	GO:0008152 [Name: metabolic process]	GO:0016021 [Name: integral component of membrane]	GO:0003824 [Name: catalytic activity]	ssc01100; ssc04146; ssc01212; ssc03320; ssc00061; ssc00071; ssc04920	Peroxisome; Fatty acid biosynthesis; Adipocytokine signaling pathway; Fatty acid degradation; Metabolic pathways; PPAR signaling pathway; Fatty acid metabolism
6508100	9979000	0	0	0	0	0	0	0	0	0	0	0	0	0	0	55340000	12	XP_020934112.1;XP_020934111.1;XP_020934110.1;NP_001137171.1	acylglycerol kinase, mitochondrial isoform X1;acylglycerol kinase, mitochondrial isoform X1;acylglycerol kinase, mitochondrial isoform X1;acylglycerol kinase, mitochondrial	XP_020934112	100233170	AGK	GO:0045039 [Name: protein import into mitochondrial inner membrane]; GO:0046513 [Name: ceramide biosynthetic process]	GO:0005758 [Name: mitochondrial intermembrane space]; GO:0031305 [Name: integral component of mitochondrial inner membrane]; GO:0042721 [Name: mitochondrial inner membrane protein insertion complex]	GO:0001729 [Name: ceramide kinase activity]; GO:0003951 [Name: NAD+ kinase activity]	ssc00561; ssc01100	Metabolic pathways; Glycerolipid metabolism
0	0	0	0	0	0	0	0	0	0	13528000	0	0	0	0	0	17820000	3	XP_020923994.1;XP_020923993.1;XP_020923992.1;XP_020923991.1;XP_020923990.1;XP_020923989.1;XP_020923988.1;XP_020923987.1;XP_020923986.1;XP_020923985.1;XP_020923984.1;XP_020923983.1;NP_001137172.1	1-acyl-sn-glycerol-3-phosphate acyltransferase gamma isoform X1;1-acyl-sn-glycerol-3-phosphate acyltransferase gamma isoform X1;1-acyl-sn-glycerol-3-phosphate acyltransferase gamma isoform X1;1-acyl-sn-glycerol-3-phosphate acyltransferase gamma isoform	XP_020923994	100233171	AGPAT3	GO:0008152 [Name: metabolic process]	GO:0016021 [Name: integral component of membrane]; GO:0005783 [Name: endoplasmic reticulum]	GO:0042171 [Name: lysophosphatidic acid acyltransferase activity]	ssc01100; ssc00561; ssc00564	Glycerophospholipid metabolism; Metabolic pathways; Glycerolipid metabolism
0	0	0	0	0	0	0	0	0	0	3749100	0	0	0	0	0	3899600	2	XP_013839444.1;NP_001137173.1	1-acyl-sn-glycerol-3-phosphate acyltransferase epsilon isoform X1;1-acyl-sn-glycerol-3-phosphate acyltransferase epsilon	XP_013839444	100233172	AGPAT5	GO:0002244 [Name: hematopoietic progenitor cell differentiation]; GO:0006639 [Name: acylglycerol metabolic process]	GO:0005739 [Name: mitochondrion]	GO:0003841 [Name: 1-acylglycerol-3-phosphate O-acyltransferase activity]	ssc00561; ssc00564; ssc01100	Glycerophospholipid metabolism; Metabolic pathways; Glycerolipid metabolism
83300000	110030000	65864000	69983000	64019000	75133000	97693000	72635000	73031000	71531000	114720000	100450000	83115000	86218000	79919000	52278000	1322500000	135	XP_020935074.1;NP_001137180.1;XP_013841487.1;XP_005673581.2;XP_003129421.2	glycerol kinase isoform X9;glycerol kinase;glycerol kinase isoform X7;glycerol kinase isoform X4	XP_020935074	100233182	GK	GO:0006072 [Name: glycerol-3-phosphate metabolic process]; GO:0005975 [Name: carbohydrate metabolic process]; GO:0006071 [Name: glycerol metabolic process]; GO:0046167 [Name: glycerol-3-phosphate biosynthetic process]; GO:0006641 [Name: triglyceride metabolic process]	GO:0005739 [Name: mitochondrion]	GO:0004370 [Name: glycerol kinase activity]	ssc03320; ssc00561; ssc01100	Glycerolipid metabolism; PPAR signaling pathway; Metabolic pathways
0	2953600	0	0	0	0	0	0	0	0	0	0	0	0	0	0	6831700	2	XP_020919620.1;XP_020919595.1;XP_020919552.1;XP_020919514.1;NP_001137186.1	hepatic triacylglycerol lipase isoform X3;hepatic triacylglycerol lipase isoform X2;hepatic triacylglycerol lipase isoform X1;hepatic triacylglycerol lipase isoform X1;hepatic triacylglycerol lipase precursor	XP_020919620	100233189	LIPC	GO:0006629 [Name: lipid metabolic process]	GO:0005576 [Name: extracellular region]	GO:0004806 [Name: triglyceride lipase activity]	ssc00561; ssc01100	Glycerolipid metabolism; Metabolic pathways
0	23023000	25529000	0	15831000	0	19098000	0	0	0	0	0	0	0	14609000	0	176470000	26	NP_001137188.1	dual specificity mitogen-activated protein kinase kinase 1	NP_001137188	100233191	MAP2K1	-	-	GO:0004674 [Name: protein serine/threonine kinase activity]; GO:0005524 [Name: ATP binding]	ssc04010; ssc04320; ssc04510; ssc04725; ssc04910; ssc04917; ssc05223; ssc05230; ssc04024; ssc04664; ssc04730; ssc04810; ssc04916; ssc05161; ssc05215; ssc05216; ssc05231; ssc04071; ssc04666; ssc04912; ssc04914; ssc05219; ssc05221; ssc04066; ssc04370; ssc04380; ssc04662; ssc04668; ssc04919; ssc04921; ssc04068; ssc04726; ssc04915; ssc05020; ssc05200; ssc05205; ssc04012; ssc04014; ssc04114; ssc04270;…	MAPK signaling pathway; Chemokine signaling pathway; Osteoclast differentiation; Fc gamma R-mediated phagocytosis; Long-term depression; Influenza A; Thyroid cancer; ErbB signaling pathway; Ras signaling pathway; Toll-like receptor signaling pathway; Fc epsilon RI signaling pathway; Estrogen signaling pathway; Melanogenesis; Colorectal cancer; Bladder cancer; Non-small cell lung cancer; Focal adh…
94399000	112130000	93470000	78880000	76499000	74224000	79173000	74882000	87545000	73848000	102450000	104490000	85167000	86052000	75979000	99565000	1394800000	115	NP_001137196.1	Na(+)/H(+) exchange regulatory cofactor NHE-RF1	NP_001137196	100233201	SLC9A3R1	GO:0030036 [Name: actin cytoskeleton organization]; GO:0032782 [Name: bile acid secretion]; GO:0045198 [Name: establishment of epithelial cell apical/basal polarity]; GO:2001244 [Name: positive regulation of intrinsic apoptotic signaling pathway]; GO:0045859 [Name: regulation of protein kinase activity]; GO:0007097 [Name: nuclear migration]; GO:0097291 [Name: renal phosphate ion absorption]; GO:0…	GO:0016324 [Name: apical plasma membrane]; GO:0005902 [Name: microvillus]; GO:0032426 [Name: stereocilium tip]; GO:0097225 [Name: sperm midpiece]; GO:0048471 [Name: perinuclear region of cytoplasm]; GO:0031526 [Name: brush border membrane]; GO:0012505 [Name: endomembrane system]	GO:0050780 [Name: dopamine receptor binding]; GO:0019902 [Name: phosphatase binding]; GO:0070851 [Name: growth factor receptor binding]; GO:0031698 [Name: beta-2 adrenergic receptor binding]; GO:0017081 [Name: chloride channel regulator activity]; GO:0008013 [Name: beta-catenin binding]; GO:0030165 [Name: PDZ domain binding]; GO:0043621 [Name: protein self-association]; GO:0032947 [Name: protein …	-	-
31727000	25581000	27371000	29240000	38861000	35019000	37294000	29598000	27480000	26966000	31898000	44111000	28287000	38660000	24833000	22973000	485570000	52	NP_001137589.1;XP_020932835.1	C-type lectin domain family 4 member G;C-type lectin domain family 4 member G isoform X1	NP_001137589	100240718	CLEC4G	-	GO:0016021 [Name: integral component of membrane]	-	-	-
68589000000	72220000000	153560000000	138010000000	112260000000	100670000000	164260000000	174310000000	103440000000	110050000000	172410000000	97050000000	58917000000	77255000000	121140000000	77368000000	1759800000000	2540	NP_001138313.1	hemoglobin subunit beta	NP_001138313	407066	HBB	GO:0015671 [Name: oxygen transport]	GO:0005833 [Name: hemoglobin complex]	GO:0005344 [Name: oxygen transporter activity]; GO:0019825 [Name: oxygen binding]; GO:0020037 [Name: heme binding]; GO:0046872 [Name: metal ion binding]; GO:0005515 [Name: protein binding]	ssc05144; ssc05143	Malaria; African trypanosomiasis
18637000	20128000	0	0	29057000	21148000	15723000	22272000	22787000	27497000	21117000	22558000	26881000	26183000	27281000	26104000	334390000	56	NP_001138314.1	NADH dehydrogenase	NP_001138314	448979	NDUFB8	GO:0006120 [Name: mitochondrial electron transport, NADH to ubiquinone]	GO:0016021 [Name: integral component of membrane]; GO:0005747 [Name: mitochondrial respiratory chain complex I]	GO:0008137 [Name: NADH dehydrogenase (ubiquinone) activity]	ssc01100; ssc04932; ssc05016; ssc00190; ssc05010; ssc05012	Alzheimer's disease; Huntington's disease; Parkinson's disease; Oxidative phosphorylation; Non-alcoholic fatty liver disease (NAFLD); Metabolic pathways
0	0	4549100	0	0	0	0	0	0	0	0	0	0	0	0	0	21986000	6	XP_020941263.1;XP_020941262.1;XP_005662518.1;NP_001138318.1;XP_005662517.1;XP_005662516.1	EKC/KEOPS complex subunit TPRKB isoform X2;EKC/KEOPS complex subunit TPRKB isoform X2;EKC/KEOPS complex subunit TPRKB isoform X2;EKC/KEOPS complex subunit TPRKB;EKC/KEOPS complex subunit TPRKB isoform X1;EKC/KEOPS complex subunit TPRKB isoform X1	XP_020941263	100240744	TPRKB	GO:0002949 [Name: tRNA threonylcarbamoyladenosine modification]	GO:0000408 [Name: EKC/KEOPS complex]; GO:0005634 [Name: nucleus]; GO:0005829 [Name: cytosol]	GO:0019901 [Name: protein kinase binding]	-	-
205000000	184170000	201160000	188870000	173710000	162870000	169740000	170560000	159910000	173720000	211270000	202080000	178370000	167670000	183270000	139360000	2852300000	110	XP_020944406.1;NP_001138373.1;XP_020944407.1	proteasome subunit alpha type-5 isoform X1;proteasome subunit alpha type-5;proteasome subunit alpha type-5 isoform X2	XP_020944406	497063	PSMA5	GO:0043161 [Name: proteasome-mediated ubiquitin-dependent protein catabolic process]	GO:0019773 [Name: proteasome core complex, alpha-subunit complex]; GO:0005634 [Name: nucleus]; GO:0005737 [Name: cytoplasm]	GO:0004298 [Name: threonine-type endopeptidase activity]	ssc03050	Proteasome
52193000	50862000	76204000	66191000	58207000	64941000	38854000	59578000	68912000	58181000	55032000	58073000	50347000	44708000	50752000	55889000	890480000	95	NP_001138374.1	proteasome subunit beta type-3	NP_001138374	497064	PSMB3	GO:0043161 [Name: proteasome-mediated ubiquitin-dependent protein catabolic process]	GO:0019774 [Name: proteasome core complex, beta-subunit complex]; GO:0005737 [Name: cytoplasm]; GO:0005634 [Name: nucleus]	GO:0004298 [Name: threonine-type endopeptidase activity]	ssc03050	Proteasome
127190000	147200000	142660000	118210000	82346000	110900000	143520000	77525000	155820000	79760000	0	126450000	113190000	105640000	114520000	113600000	1870600000	42	NP_001138398.2;XP_020921914.1	proteasome subunit beta type-6	NP_001138398	497065	PSMB6	GO:0051603 [Name: proteolysis involved in cellular protein catabolic process]	GO:0005634 [Name: nucleus]; GO:0005839 [Name: proteasome core complex]; GO:0005737 [Name: cytoplasm]; GO:0005829 [Name: cytosol]; GO:0005654 [Name: nucleoplasm]	GO:0004298 [Name: threonine-type endopeptidase activity]	ssc03050	Proteasome
9054300	0	0	0	0	0	0	0	0	0	0	0	0	0	0	0	10764000	2	XP_020932844.1;NP_001138690.1	CD82 antigen isoform X1;CD82 antigen	XP_020932844	100270689	CD82	-	GO:0016021 [Name: integral component of membrane]	-	ssc04115	p53 signaling pathway
72970000	89753000	31788000	64529000	44898000	28587000	51988000	53278000	48427000	40715000	53287000	91179000	49341000	32466000	44146000	57634000	843100000	51	NP_001138695.1;XP_020946626.1	retinol-binding protein 5	NP_001138695	100270724	RBP5	-	-	GO:0016918 [Name: retinal binding]	-	-
0	0	0	0	0	0	0	0	0	0	0	0	0	6380800	0	0	23609000	9	XP_005665847.1;NP_001138849.1	casein kinase II subunit beta isoform X1;casein kinase II subunit beta	XP_005665847	397211	CSNK2B	GO:0045859 [Name: regulation of protein kinase activity]; GO:0016055 [Name: Wnt signaling pathway]	GO:0031519 [Name: PcG protein complex]; GO:0005956 [Name: protein kinase CK2 complex]	GO:0046872 [Name: metal ion binding]; GO:0019887 [Name: protein kinase regulator activity]	ssc04064; ssc05169; ssc03008; ssc04310; ssc04520; ssc05162; ssc05168; ssc04530	Measles; Epstein-Barr virus infection; Ribosome biogenesis in eukaryotes; NF-kappa B signaling pathway; Herpes simplex infection; Wnt signaling pathway; Adherens junction; Tight junction
11557000	0	0	0	0	0	0	0	0	0	0	0	0	0	0	0	29564000	11	NP_001138854.1	large proline-rich protein BAG6	NP_001138854	100153950	BAG6	GO:0006511 [Name: ubiquitin-dependent protein catabolic process]; GO:0006915 [Name: apoptotic process]; GO:0001822 [Name: kidney development]; GO:0030324 [Name: lung development]; GO:0030154 [Name: cell differentiation]; GO:0071816 [Name: tail-anchored membrane protein insertion into ER membrane]; GO:0006325 [Name: chromatin organization]; GO:0045861 [Name: negative regulation of proteolysis]; GO…	GO:0071818 [Name: BAT3 complex]; GO:0005829 [Name: cytosol]; GO:0005634 [Name: nucleus]; GO:0070062 [Name: extracellular exosome]	GO:0031593 [Name: polyubiquitin binding]; GO:0005515 [Name: protein binding]; GO:0043022 [Name: ribosome binding]; GO:0070628 [Name: proteasome binding]	-	-
19199000	15644000	17551000	18974000	13758000	15508000	24056000	15476000	15435000	0	0	0	22886000	22856000	22928000	25162000	267240000	34	XP_020948917.1;XP_020948916.1;XP_020948915.1;NP_001138859.1	guanine nucleotide-binding protein G(I)/G(S)/G(O) subunit gamma-12 isoform X1;guanine nucleotide-binding protein G(I)/G(S)/G(O) subunit gamma-12 isoform X1;guanine nucleotide-binding protein G(I)/G(S)/G(O) subunit gamma-12 isoform X1;guanine nucleotide-	XP_020948917	100270820	GNG12	GO:0007186 [Name: G-protein coupled receptor signaling pathway]	GO:0005834 [Name: heterotrimeric G-protein complex]	GO:0004871 [Name: signal transducer activity]	ssc04723; ssc04724; ssc04726; ssc04727; ssc04810; ssc04010; ssc04151; ssc05032; ssc05034; ssc04725; ssc05200; ssc04062; ssc04713; ssc04728; ssc04014	Regulation of actin cytoskeleton; MAPK signaling pathway; GABAergic synapse; Morphine addiction; Pathways in cancer; Ras signaling pathway; Chemokine signaling pathway; PI3K-Akt signaling pathway; Glutamatergic synapse; Alcoholism; Retrograde endocannabinoid signaling; Cholinergic synapse; Serotonergic synapse; Dopaminergic synapse; Circadian entrainment
1238900000	1156800000	1136200000	1091800000	1032500000	1006300000	1007100000	1029300000	970510000	1078100000	905010000	1200800000	1111900000	990260000	1169900000	1120200000	17269000000	1085	XP_020921708.1;XP_020921707.1;NP_001139599.1;XP_020921706.1	clathrin heavy chain 1 isoform X3;clathrin heavy chain 1 isoform X2;clathrin heavy chain 1;clathrin heavy chain 1 isoform X1	XP_020921708	100271929	CLTC	GO:0048268 [Name: clathrin coat assembly]; GO:0006886 [Name: intracellular protein transport]; GO:0016192 [Name: vesicle-mediated transport]	GO:0030132 [Name: clathrin coat of coated pit]; GO:0030136 [Name: clathrin-coated vesicle]; GO:0071439 [Name: clathrin complex]; GO:0030130 [Name: clathrin coat of trans-Golgi network vesicle]; GO:0005829 [Name: cytosol]; GO:0043209 [Name: myelin sheath]	GO:0019901 [Name: protein kinase binding]; GO:0005198 [Name: structural molecule activity]; GO:0032051 [Name: clathrin light chain binding]; GO:0097718 [Name: disordered domain specific binding]	ssc04721; ssc05016; ssc04961; ssc05100; ssc04142; ssc04144	Lysosome; Synaptic vesicle cycle; Endocrine and other factor-regulated calcium reabsorption; Huntington's disease; Bacterial invasion of epithelial cells; Endocytosis
30953000	35848000	45716000	41731000	0	32851000	47563000	28875000	0	0	0	0	33178000	36055000	40765000	40398000	505140000	49	XP_013834901.1;XP_005667453.1;NP_001139601.1	thy-1 membrane glycoprotein isoform X1;thy-1 membrane glycoprotein isoform X1;thy-1 membrane glycoprotein precursor	XP_013834901	100271931	THY1	GO:0051894 [Name: positive regulation of focal adhesion assembly]; GO:0001525 [Name: angiogenesis]; GO:0007267 [Name: cell-cell signaling]; GO:0006469 [Name: negative regulation of protein kinase activity]; GO:0034116 [Name: positive regulation of heterotypic cell-cell adhesion]; GO:0002693 [Name: positive regulation of cellular extravasation]; GO:0030336 [Name: negative regulation of cell migrat…	GO:0045121 [Name: membrane raft]; GO:0016324 [Name: apical plasma membrane]; GO:0030425 [Name: dendrite]; GO:0031362 [Name: anchored component of external side of plasma membrane]; GO:0005783 [Name: endoplasmic reticulum]; GO:0043209 [Name: myelin sheath]	GO:0034235 [Name: GPI anchor binding]; GO:0005178 [Name: integrin binding]; GO:0005096 [Name: GTPase activator activity]; GO:0019901 [Name: protein kinase binding]	ssc04670	Leukocyte transendothelial migration
24373000	42042000	85744000	0	28612000	15069000	27332000	56163000	43151000	17911000	20110000	0	26485000	43022000	40008000	63598000	522520000	69	NP_001139772.1	fascin	NP_001139772	100286741	FSCN1	GO:0007043 [Name: cell-cell junction assembly]; GO:0030035 [Name: microspike assembly]; GO:0051491 [Name: positive regulation of filopodium assembly]; GO:0051017 [Name: actin filament bundle assembly]; GO:0090091 [Name: positive regulation of extracellular matrix disassembly]; GO:0032534 [Name: regulation of microvillus assembly]; GO:0010592 [Name: positive regulation of lamellipodium assembly]; …	GO:0001726 [Name: ruffle]; GO:0031253 [Name: cell projection membrane]; GO:0005902 [Name: microvillus]; GO:0005911 [Name: cell-cell junction]; GO:0001725 [Name: stress fiber]; GO:0002102 [Name: podosome]; GO:0030175 [Name: filopodium]; GO:0071437 [Name: invadopodium]; GO:0005829 [Name: cytosol]; GO:0030426 [Name: growth cone]; GO:0030027 [Name: lamellipodium]; GO:0044393 [Name: microspike]; GO:00…	GO:0008144 [Name: drug binding]; GO:0030674 [Name: protein binding, bridging]; GO:0051015 [Name: actin filament binding]	-	-
0	0	0	0	0	0	0	0	0	0	0	0	5758100	0	0	0	14468000	3	XP_005667426.1;XP_005667425.1;NP_001152780.1	apolipoprotein A-V isoform X1;apolipoprotein A-V isoform X1;apolipoprotein A-V precursor	XP_005667426	100286807	APOA5	GO:0042246 [Name: tissue regeneration]; GO:0042157 [Name: lipoprotein metabolic process]; GO:0034380 [Name: high-density lipoprotein particle assembly]; GO:0046470 [Name: phosphatidylcholine metabolic process]; GO:0033700 [Name: phospholipid efflux]; GO:0010902 [Name: positive regulation of very-low-density lipoprotein particle remodeling]; GO:0030300 [Name: regulation of intestinal cholesterol a…	GO:0034364 [Name: high-density lipoprotein particle]; GO:0042627 [Name: chylomicron]; GO:0072562 [Name: blood microparticle]; GO:0034361 [Name: very-low-density lipoprotein particle]	GO:0008201 [Name: heparin binding]; GO:0050750 [Name: low-density lipoprotein particle receptor binding]; GO:0060228 [Name: phosphatidylcholine-sterol O-acyltransferase activator activity]; GO:0017127 [Name: cholesterol transporter activity]; GO:0031210 [Name: phosphatidylcholine binding]; GO:0035473 [Name: lipase binding]; GO:0015485 [Name: cholesterol binding]; GO:0060230 [Name: lipoprotein lip…	ssc03320	PPAR signaling pathway
0	0	0	0	0	0	0	0	0	0	0	9862300	0	0	0	0	20549000	4	NP_001152783.1	sperm-associated antigen 5	NP_001152783	100286810	SPAG5	GO:0051988 [Name: regulation of attachment of spindle microtubules to kinetochore]; GO:0051301 [Name: cell division]	-	-	-	-
101860000	130620000	100210000	85438000	107630000	88827000	50585000	97568000	95101000	124610000	97735000	116450000	79954000	76934000	83375000	97455000	1526100000	65	NP_001153064.1	cytochrome b5 type B	NP_001153064	100286856	CYB5B	-	GO:0016021 [Name: integral component of membrane]	GO:0046872 [Name: metal ion binding]; GO:0020037 [Name: heme binding]	-	-
0	0	28438000	0	70331000	38655000	0	77568000	21114000	46799000	0	85890000	59176000	84006000	60383000	54859000	600230000	46	NP_001153085.1	NAD(P)H dehydrogenase	NP_001153085	100286873	NQO1	GO:0006979 [Name: response to oxidative stress]; GO:0043086 [Name: negative regulation of catalytic activity]	GO:0005829 [Name: cytosol]	GO:0042802 [Name: identical protein binding]; GO:0003955 [Name: NAD(P)H dehydrogenase (quinone) activity]	ssc00130	Ubiquinone and other terpenoid-quinone biosynthesis
170030000	421030000	258900000	363380000	1230000000	565790000	232180000	664840000	456270000	1036100000	444970000	466970000	405340000	614950000	413670000	534190000	8099800000	265	XP_005666181.1;NP_001153086.1	cytochrome P450 1A2 isoform X1;cytochrome P450 1A2	XP_005666181	100152910	CYP1A2	GO:0045333 [Name: cellular respiration]; GO:0071276 [Name: cellular response to cadmium ion]; GO:0016098 [Name: monoterpenoid metabolic process]; GO:0009791 [Name: post-embryonic development]; GO:0010468 [Name: regulation of gene expression]; GO:0042738 [Name: exogenous drug catabolic process]; GO:0050665 [Name: hydrogen peroxide biosynthetic process]; GO:0070989 [Name: oxidative demethylation]; …	GO:0043231 [Name: intracellular membrane-bounded organelle]; GO:0005789 [Name: endoplasmic reticulum membrane]	GO:0070330 [Name: aromatase activity]; GO:0032451 [Name: demethylase activity]; GO:0005506 [Name: iron ion binding]; GO:0034875 [Name: caffeine oxidase activity]; GO:0004497 [Name: monooxygenase activity]; GO:0019899 [Name: enzyme binding]; GO:0020037 [Name: heme binding]	ssc05204; ssc00591; ssc00140; ssc00980; ssc00380; ssc00232; ssc01100; ssc00830; ssc00982	Drug metabolism - cytochrome P450; Linoleic acid metabolism; Metabolic pathways; Tryptophan metabolism; Steroid hormone biosynthesis; Chemical carcinogenesis; Caffeine metabolism; Retinol metabolism; Metabolism of xenobiotics by cytochrome P450
10786000000	7399000000	7399900000	4703500000	5097600000	7860000000	9029500000	3838200000	5772200000	4594400000	7703700000	8311700000	5509400000	6071700000	6715200000	5811800000	107940000000	881	NP_001153087.1;CON__P05787;XP_020947339.1;XP_020947338.1;XP_020947350.1;XP_020947349.1;XP_003355441.3;XP_020947337.1;XP_003355445.3;XP_001927280.2;CON__Q9H552;XP_001927253.3;CON__REFSEQ:XP_092267;CON__REFSEQ:XP_932229;CON__Q9DCV7;CON__Q3SY84;XP_013840685.1;CON__Q7RTS7;XP_020947352.1;XP_020947351.1;CON__Q32MB2;CON__P19013;CON__Q9NSB2;CON__Q6ISB0	keratin, type II cytoskeletal 8	NP_001153087	100152077	KRT8	GO:0051707 [Name: response to other organism]; GO:0097284 [Name: hepatocyte apoptotic process]; GO:0060706 [Name: cell differentiation involved in embryonic placenta development]; GO:0033209 [Name: tumor necrosis factor-mediated signaling pathway]; GO:0097191 [Name: extrinsic apoptotic signaling pathway]	GO:0005911 [Name: cell-cell junction]; GO:0045095 [Name: keratin filament]; GO:0016327 [Name: apicolateral plasma membrane]; GO:0030018 [Name: Z disc]; GO:0042383 [Name: sarcolemma]	GO:0005198 [Name: structural molecule activity]; GO:0097110 [Name: scaffold protein binding]	-	-
0	0	0	0	0	0	0	0	0	0	0	0	0	0	0	5821500	68290000	12	NP_001153547.1	claudin-3	NP_001153547	431781	CLDN3	-	GO:0016021 [Name: integral component of membrane]; GO:0005923 [Name: bicellular tight junction]; GO:0005886 [Name: plasma membrane]	GO:0005198 [Name: structural molecule activity]	-	-
0	0	0	0	0	0	0	0	0	0	0	0	0	0	0	43670000	765890000	23	NP_001153558.1	prothymosin alpha	NP_001153558	100294684	PTMA	-	-	-	ssc05169	Epstein-Barr virus infection
22236000	19726000	17005000	18944000	0	18528000	0	0	0	14600000	23135000	0	16843000	0	16504000	0	209880000	32	XP_005659008.1;XP_005659007.1;NP_001153565.1	protein arginine N-methyltransferase 5 isoform X2;protein arginine N-methyltransferase 5 isoform X1;protein arginine N-methyltransferase 5	XP_005659008	100294711	PRMT5	GO:0019918 [Name: peptidyl-arginine methylation, to symmetrical-dimethyl arginine]; GO:0006355 [Name: regulation of transcription, DNA-templated]	GO:0005634 [Name: nucleus]; GO:0005829 [Name: cytosol]	GO:0008469 [Name: histone-arginine N-methyltransferase activity]	ssc03013	RNA transport
0	9990800	0	0	0	0	0	0	0	0	13708000	0	0	0	0	12788000	102650000	15	NP_001153743.1	protein S100-A8	NP_001153743	100127488	S100A8	GO:0002793 [Name: positive regulation of peptide secretion]; GO:0006919 [Name: activation of cysteine-type endopeptidase activity involved in apoptotic process]; GO:2001244 [Name: positive regulation of intrinsic apoptotic signaling pathway]; GO:0014002 [Name: astrocyte development]; GO:0006914 [Name: autophagy]; GO:0045087 [Name: innate immune response]; GO:0030593 [Name: neutrophil chemotaxis];…	GO:0005615 [Name: extracellular space]; GO:0005829 [Name: cytosol]; GO:0045111 [Name: intermediate filament cytoskeleton]	GO:0050786 [Name: RAGE receptor binding]; GO:0005509 [Name: calcium ion binding]; GO:0008270 [Name: zinc ion binding]; GO:0008017 [Name: microtubule binding]; GO:0035662 [Name: Toll-like receptor 4 binding]; GO:0050544 [Name: arachidonic acid binding]	-	-
137870000	223570000	206810000	156670000	68448000	177890000	299370000	142490000	180460000	104280000	337090000	125230000	86221000	296420000	221010000	228570000	2971000000	90	NP_001153744.1	protein S100-A12	NP_001153744	100301483	S100A12	GO:0031640 [Name: killing of cells of other organism]; GO:0045087 [Name: innate immune response]; GO:0006805 [Name: xenobiotic metabolic process]; GO:0043123 [Name: positive regulation of I-kappaB kinase/NF-kappaB signaling]; GO:0006954 [Name: inflammatory response]; GO:0050832 [Name: defense response to fungus]; GO:0061844 [Name: antimicrobial humoral immune response mediated by antimicrobial pe…	GO:0005886 [Name: plasma membrane]; GO:0005856 [Name: cytoskeleton]; GO:0005634 [Name: nucleus]; GO:0005737 [Name: cytoplasm]; GO:0005576 [Name: extracellular region]	GO:0050786 [Name: RAGE receptor binding]; GO:0005509 [Name: calcium ion binding]; GO:0008270 [Name: zinc ion binding]	-	-
326140000	341260000	267290000	307500000	291440000	300720000	230860000	326730000	276220000	302870000	280320000	346880000	307630000	263770000	299540000	287760000	4766800000	165	XP_020932909.1;XP_020932905.1;XP_020932903.1;XP_005661199.1;XP_005661198.1;NP_001153899.1;XP_020932893.1;XP_020946634.1;XP_020932894.1;NP_001153898.1;XP_020921705.1;XP_020921704.1;NP_001138692.1	ADP-ribosylation factor 1 isoform X3;ADP-ribosylation factor 1 isoform X3;ADP-ribosylation factor 1 isoform X3;ADP-ribosylation factor 1 isoform X3;ADP-ribosylation factor 1 isoform X3;ADP-ribosylation factor 1;ADP-ribosylation factor 1 isoform X1;A	XP_020932909	100301914	ARF1	-	GO:0005622 [Name: intracellular]	GO:0005525 [Name: GTP binding]	ssc05134; ssc04144	Legionellosis; Endocytosis
0	0	0	0	0	0	0	0	0	0	0	0	0	0	0	6420200	108730000	14	XP_020941569.1;XP_013850976.1;XP_005662026.1;NP_001155109.1	claudin-4 isoform X1;claudin-4 isoform X1;claudin-4 isoform X1;claudin-4	XP_020941569	733578	CLDN4	GO:0061436 [Name: establishment of skin barrier]; GO:0070293 [Name: renal absorption]	GO:0005923 [Name: bicellular tight junction]; GO:0005887 [Name: integral component of plasma membrane]; GO:0016327 [Name: apicolateral plasma membrane]	GO:0005254 [Name: chloride channel activity]; GO:0005198 [Name: structural molecule activity]	ssc04530; ssc04514; ssc05160; ssc04670	Tight junction; Cell adhesion molecules (CAMs); Leukocyte transendothelial migration; Hepatitis C
7769000	0	0	0	0	0	0	0	9613400	0	0	0	0	0	0	0	53947000	10	XP_020930185.1;NP_001155112.1	caspase-10 isoform X1;caspase-10	XP_020930185	100154896	CASP10	GO:0042981 [Name: regulation of apoptotic process]	-	GO:0097199 [Name: cysteine-type endopeptidase activity involved in apoptotic signaling pathway]	ssc05161; ssc05152; ssc04622; ssc04210; ssc04668	RIG-I-like receptor signaling pathway; TNF signaling pathway; Tuberculosis; Hepatitis B; Apoptosis
6386100000	7135900000	3817400000	4960700000	6491100000	5956100000	4096600000	6249900000	5043200000	6929700000	5258600000	6607400000	7272500000	6750300000	6644300000	7004500000	96166000000	1022	NP_001155225.1	phosphoenolpyruvate carboxykinase	NP_001155225	403165	PCK2	GO:0006094 [Name: gluconeogenesis]	-	GO:0016301 [Name: kinase activity]; GO:0005525 [Name: GTP binding]; GO:0004613 [Name: phosphoenolpyruvate carboxykinase (GTP) activity]	ssc03320; ssc04931; ssc04151; ssc04152; ssc04922; ssc00020; ssc00010; ssc04920; ssc00620; ssc04068; ssc04910; ssc04964; ssc01100; ssc01130	FoxO signaling pathway; Adipocytokine signaling pathway; Glucagon signaling pathway; Insulin resistance; Proximal tubule bicarbonate reclamation; Citrate cycle (TCA cycle); PPAR signaling pathway; Biosynthesis of antibiotics; PI3K-Akt signaling pathway; Insulin signaling pathway; Pyruvate metabolism; Metabolic pathways; Glycolysis / Gluconeogenesis; AMPK signaling pathway
36566000	41201000	49099000	34972000	38818000	39164000	31026000	48303000	30981000	34522000	37809000	40385000	37309000	33721000	35666000	35791000	600770000	90	NP_001155875.1	ubiquitin thioesterase OTUB1	NP_001155875	100302092	OTUB1	GO:0006974 [Name: cellular response to DNA damage stimulus]; GO:0071108 [Name: protein K48-linked deubiquitination]; GO:2000780 [Name: negative regulation of double-strand break repair]; GO:1901315 [Name: negative regulation of histone H2A K63-linked ubiquitination]	GO:0005634 [Name: nucleus]	GO:0031625 [Name: ubiquitin protein ligase binding]; GO:0019784 [Name: NEDD8-specific protease activity]; GO:0004843 [Name: thiol-dependent ubiquitin-specific protease activity]; GO:0043130 [Name: ubiquitin binding]	-	-
30669000	31206000	26841000	24115000	25463000	34014000	21817000	0	26222000	27242000	32774000	33030000	31254000	27560000	28878000	26155000	438630000	73	NP_001156532.1	cadherin-1 precursor	NP_001156532	100048953	CDH1	GO:0007156 [Name: homophilic cell adhesion via plasma membrane adhesion molecules]	GO:0016021 [Name: integral component of membrane]; GO:0005886 [Name: plasma membrane]	GO:0005509 [Name: calcium ion binding]	ssc04520; ssc05218; ssc05219; ssc05100; ssc04390; ssc04514; ssc05200; ssc05213; ssc05216; ssc04015	Hippo signaling pathway; Pathways in cancer; Endometrial cancer; Bacterial invasion of epithelial cells; Cell adhesion molecules (CAMs); Rap1 signaling pathway; Thyroid cancer; Melanoma; Bladder cancer; Adherens junction
0	11275000	0	0	0	0	0	0	0	0	0	0	0	0	0	0	28929000	2	XP_013854562.2;XP_020951465.1;XP_005654450.1;NP_001156877.1;XP_005654449.1;XP_001925247.4	importin subunit alpha-7 isoform X2;importin subunit alpha-7 isoform X1;importin subunit alpha-6 isoform X3;importin subunit alpha-5;importin subunit alpha-6 isoform X1;importin subunit alpha-6 isoform X2	XP_013854562	100621713	KPNA6	-	-	-	-	-
0	0	0	0	0	0	0	0	0	0	0	0	10311000	0	0	13406000	62826000	13	XP_020932986.1;NP_001156878.1	endothelial protein C receptor isoform X1;endothelial protein C receptor precursor	XP_020932986	654289	PROCR	-	GO:0016021 [Name: integral component of membrane]	GO:0038023 [Name: signaling receptor activity]	-	-
16519000	22480000	0	0	0	17897000	0	0	0	0	21602000	0	14587000	12810000	0	0	158240000	20	NP_001156880.1	selenoprotein T precursor	NP_001156880	100302502	SELENOT	-	-	-	-	-
104510000	111080000	182730000	128310000	101190000	138060000	226050000	123070000	132280000	105880000	176870000	129870000	98982000	192480000	197030000	194750000	2295500000	155	NP_001157470.1	annexin A1	NP_001157470	396942	ANXA1	GO:0002548 [Name: monocyte chemotaxis]; GO:0046883 [Name: regulation of hormone secretion]; GO:0042102 [Name: positive regulation of T cell proliferation]; GO:0045629 [Name: negative regulation of T-helper 2 cell differentiation]; GO:0032743 [Name: positive regulation of interleukin-2 production]; GO:0043086 [Name: negative regulation of catalytic activity]; GO:0002250 [Name: adaptive immune resp…	GO:0031514 [Name: motile cilium]; GO:0001891 [Name: phagocytic cup]; GO:0005634 [Name: nucleus]; GO:0005615 [Name: extracellular space]; GO:0016323 [Name: basolateral plasma membrane]; GO:0016328 [Name: lateral plasma membrane]; GO:0030659 [Name: cytoplasmic vesicle membrane]; GO:0031232 [Name: extrinsic component of external side of plasma membrane]; GO:0031901 [Name: early endosome membrane]; G…	GO:0005509 [Name: calcium ion binding]; GO:0005544 [Name: calcium-dependent phospholipid binding]; GO:0019834 [Name: phospholipase A2 inhibitor activity]	-	-
4822000000	5329500000	1703400000	2739800000	3942100000	3572300000	3619200000	3764400000	3312000000	4813000000	2535900000	4031400000	4461800000	3570400000	3802100000	3511700000	59903000000	523	NP_001157474.1	ornithine carbamoyltransferase, mitochondrial	NP_001157474	397438	OTC	GO:0042450 [Name: arginine biosynthetic process via ornithine]; GO:0000050 [Name: urea cycle]	GO:0005743 [Name: mitochondrial inner membrane]; GO:0005739 [Name: mitochondrion]; GO:0005759 [Name: mitochondrial matrix]	GO:0004585 [Name: ornithine carbamoyltransferase activity]; GO:0016597 [Name: amino acid binding]	ssc01100; ssc01230; ssc01130; ssc00220	Metabolic pathways; Arginine biosynthesis; Biosynthesis of amino acids; Biosynthesis of antibiotics
49283000	39422000	50181000	42474000	38774000	55813000	66229000	50522000	58536000	58713000	55436000	26683000	60384000	62113000	49411000	61672000	805680000	92	NP_001157475.1;XP_020935171.1	coagulation factor IX;coagulation factor IX isoform X1	NP_001157475	397518	F9	GO:0006508 [Name: proteolysis]; GO:0007596 [Name: blood coagulation]; GO:0031638 [Name: zymogen activation]	GO:0005615 [Name: extracellular space]	GO:0005509 [Name: calcium ion binding]; GO:0004252 [Name: serine-type endopeptidase activity]; GO:0004175 [Name: endopeptidase activity]	ssc04610	Complement and coagulation cascades
81355000	73975000	82822000	98188000	57674000	91051000	91265000	97743000	99761000	72729000	52359000	59261000	104850000	78420000	83960000	76382000	1292600000	121	NP_001157478.1;XP_020938995.1;CON__P00978	protein AMBP precursor;protein AMBP isoform X1	NP_001157478	397593	AMBP	GO:0018298 [Name: protein-chromophore linkage]; GO:0010951 [Name: negative regulation of endopeptidase activity]	GO:0005576 [Name: extracellular region]; GO:0005886 [Name: plasma membrane]	GO:0020037 [Name: heme binding]; GO:0004867 [Name: serine-type endopeptidase inhibitor activity]; GO:0019862 [Name: IgA binding]; GO:0042803 [Name: protein homodimerization activity]	-	-
1242600000	1154500000	1267100000	1283300000	1716100000	1160900000	1283300000	1582900000	1186300000	1591300000	1176900000	1558900000	1673600000	1345100000	1574900000	1380300000	21807000000	440	NP_001157479.1	isocitrate dehydrogenase	NP_001157479	397603	IDH2	GO:0006099 [Name: tricarboxylic acid cycle]; GO:0006103 [Name: 2-oxoglutarate metabolic process]; GO:0006102 [Name: isocitrate metabolic process]; GO:0006097 [Name: glyoxylate cycle]	GO:0005739 [Name: mitochondrion]	GO:0000287 [Name: magnesium ion binding]; GO:0051287 [Name: NAD binding]; GO:0004450 [Name: isocitrate dehydrogenase (NADP+) activity]	ssc01130; ssc01200; ssc00480; ssc00020; ssc01210; ssc01230; ssc01100; ssc04146	Biosynthesis of amino acids; 2-Oxocarboxylic acid metabolism; Peroxisome; Biosynthesis of antibiotics; Carbon metabolism; Glutathione metabolism; Citrate cycle (TCA cycle); Metabolic pathways
17478000	18212000	17687000	0	0	0	0	0	14001000	15877000	14091000	17817000	14629000	16711000	14507000	12995000	203960000	38	XP_013838117.1;NP_001157492.1;XP_005670497.1;XP_020927755.1;XP_020927754.1;XP_013838118.1;XP_020936535.1;XP_020956632.1;XP_020956631.1;XP_020936530.1;XP_020936529.1;XP_020956629.1;XP_020936521.1;XP_020936519.1;XP_020956628.1;XP_020936515.1;XP_020936508.1;XP_020936504.1;XP_020936502.1;XP_020936493.1;XP_020936487.1	serine/threonine-protein phosphatase 2A 55 kDa regulatory subunit B alpha isoform isoform X2;serine/threonine-protein phosphatase 2A 55 kDa regulatory subunit B alpha isoform;serine/threonine-protein phosphatase 2A 55 kDa regulatory subunit B alpha isofo	XP_013838117	397090	PPP2R2A	GO:0032502 [Name: developmental process]; GO:0000278 [Name: mitotic cell cycle]; GO:0043666 [Name: regulation of phosphoprotein phosphatase activity]; GO:0070262 [Name: peptidyl-serine dephosphorylation]	GO:0005829 [Name: cytosol]; GO:0000159 [Name: protein phosphatase type 2A complex]	GO:0004722 [Name: protein serine/threonine phosphatase activity]; GO:0019888 [Name: protein phosphatase regulator activity]	ssc04390; ssc05142; ssc03015; ssc04261; ssc04071; ssc04530; ssc04728; ssc04152; ssc04151; ssc05160	Adrenergic signaling in cardiomyocytes; PI3K-Akt signaling pathway; Hippo signaling pathway; Hepatitis C; Tight junction; Dopaminergic synapse; AMPK signaling pathway; mRNA surveillance pathway; Chagas disease (American trypanosomiasis); Sphingolipid signaling pathway
324130000	363540000	247090000	267940000	321210000	326730000	236630000	332420000	238450000	320100000	144400000	363190000	325350000	338400000	318210000	275720000	4705000000	105	NP_001157984.1	phosphate carrier protein, mitochondrial	NP_001157984	100302698	SLC25A3	-	GO:0016021 [Name: integral component of membrane]	-	-	-
72831000	0	608130000	0	0	55830000	203730000	0	0	112030000	56183000	0	76732000	253690000	0	108820000	1798600000	28	XP_020927845.1;XP_013838976.1;NP_001158122.1	actin, aortic smooth muscle isoform X1;actin, aortic smooth muscle isoform X1;actin, aortic smooth muscle	XP_020927845	733615	ACTA2	GO:0009615 [Name: response to virus]; GO:0072144 [Name: glomerular mesangial cell development]; GO:0010628 [Name: positive regulation of gene expression]; GO:0014829 [Name: vascular smooth muscle contraction]; GO:0008217 [Name: regulation of blood pressure]; GO:0090131 [Name: mesenchyme migration]	GO:0044297 [Name: cell body]; GO:0015629 [Name: actin cytoskeleton]; GO:0030175 [Name: filopodium]; GO:0032991 [Name: macromolecular complex]; GO:0030027 [Name: lamellipodium]; GO:0030485 [Name: smooth muscle contractile fiber]; GO:0005737 [Name: cytoplasm]	GO:0005524 [Name: ATP binding]; GO:0019901 [Name: protein kinase binding]	ssc04270	Vascular smooth muscle contraction
0	0	0	0	13307000	0	0	0	0	0	14227000	12631000	0	0	0	0	107710000	17	NP_001159961.1	metalloreductase STEAP4	NP_001159961	100310802	STEAP4	-	GO:0016021 [Name: integral component of membrane]	-	-	-
9417300	11035000	0	11098000	0	0	9362000	0	0	8589500	9817400	0	0	9427400	0	8602600	114680000	30	NP_001161057.1	calcium load-activated calcium channel precursor	NP_001161057	100151809	TMCO1	GO:0032469 [Name: endoplasmic reticulum calcium ion homeostasis]; GO:0006983 [Name: ER overload response]; GO:0070588 [Name: calcium ion transmembrane transport]	GO:0030176 [Name: integral component of endoplasmic reticulum membrane]; GO:0000139 [Name: Golgi membrane]	GO:0005262 [Name: calcium channel activity]	-	-
10678000	0	0	0	0	0	0	0	0	0	0	0	0	0	0	0	21981000	5	NP_001161062.1	EKC/KEOPS complex subunit GON7	NP_001161062	100155082	GON7	-	GO:0005634 [Name: nucleus]; GO:0000408 [Name: EKC/KEOPS complex]	-	-	-
2597000000	3152000000	2099000000	2780700000	2420900000	3056800000	2323100000	2380200000	2719000000	2637400000	3002900000	2763000000	2917100000	2678300000	2377400000	2285400000	42324000000	778	XP_020930365.1;XP_020930364.1;XP_020930363.1;XP_005671766.1;XP_005671765.1;NP_001161101.2;XP_020930367.1;XP_020930366.1;XP_005671764.1;XP_020940402.1;XP_020940401.1;XP_020940400.1;XP_013850557.1;XP_013850556.1;XP_013850555.1;XP_003354318.1;XP_005661691.1;XP_005661690.1	long-chain-fatty-acid--CoA ligase 1 isoform X1;long-chain-fatty-acid--CoA ligase 1 isoform X1;long-chain-fatty-acid--CoA ligase 1 isoform X1;long-chain-fatty-acid--CoA ligase 1 isoform X1;long-chain-fatty-acid--CoA ligase 1 isoform X1;long-chain-fatty	XP_020930365	448982	ACSL1	GO:0008610 [Name: lipid biosynthetic process]; GO:0044539 [Name: long-chain fatty acid import]; GO:0033211 [Name: adiponectin-activated signaling pathway]; GO:0071902 [Name: positive regulation of protein serine/threonine kinase activity]; GO:0008152 [Name: metabolic process]	GO:0005739 [Name: mitochondrion]; GO:0016021 [Name: integral component of membrane]	GO:0004467 [Name: long-chain fatty acid-CoA ligase activity]; GO:0003824 [Name: catalytic activity]; GO:0102391 [Name: decanoate--CoA ligase activity]	ssc04920; ssc01212; ssc00071; ssc03320; ssc01100; ssc04146; ssc00061	Fatty acid biosynthesis; Fatty acid degradation; Metabolic pathways; Fatty acid metabolism; Peroxisome; Adipocytokine signaling pathway; PPAR signaling pathway
0	9048700	0	0	0	0	0	0	0	0	0	0	0	0	0	0	43839000	11	XP_005661313.1;NP_001161103.1	ceramide synthase 4 isoform X1;ceramide synthase 4	XP_005661313	100127167	CERS4	GO:0046513 [Name: ceramide biosynthetic process]	GO:0016021 [Name: integral component of membrane]; GO:0005634 [Name: nucleus]; GO:0005783 [Name: endoplasmic reticulum]	GO:0003677 [Name: DNA binding]; GO:0050291 [Name: sphingosine N-acyltransferase activity]	ssc04071; ssc01100; ssc00600	Sphingolipid signaling pathway; Sphingolipid metabolism; Metabolic pathways
1179400000	1289600000	973500000	1141100000	1331200000	1413300000	961700000	1366300000	1516100000	1339900000	1584700000	1200600000	1400400000	1345200000	1306300000	1291300000	20909000000	423	NP_001161107.1	isovaleryl-CoA dehydrogenase, mitochondrial	NP_001161107	100156047	IVD	-	-	GO:0003995 [Name: acyl-CoA dehydrogenase activity]; GO:0050660 [Name: flavin adenine dinucleotide binding]	ssc01100; ssc00280	Valine, leucine and isoleucine degradation; Metabolic pathways
228390000	291830000	191730000	240130000	281300000	394820000	280170000	368310000	229110000	257370000	296880000	254540000	195890000	280000000	211930000	237590000	4191300000	235	XP_005674023.1;XP_005674022.1;NP_001161108.1	sterol-4-alpha-carboxylate 3-dehydrogenase, decarboxylating isoform X1;sterol-4-alpha-carboxylate 3-dehydrogenase, decarboxylating isoform X1;sterol-4-alpha-carboxylate 3-dehydrogenase, decarboxylating	XP_005674023	100157894	NSDHL	GO:0006694 [Name: steroid biosynthetic process]	GO:0016021 [Name: integral component of membrane]	GO:0003854 [Name: 3-beta-hydroxy-delta5-steroid dehydrogenase activity]	ssc01130; ssc01100; ssc00100	Biosynthesis of antibiotics; Steroid biosynthesis; Metabolic pathways
0	0	0	0	0	0	0	0	0	0	0	24347000	0	0	0	0	92235000	11	XP_020953817.1;XP_020953816.1;NP_001161109.1	probable ergosterol biosynthetic protein 28 isoform X1;probable ergosterol biosynthetic protein 28 isoform X1;probable ergosterol biosynthetic protein 28 precursor	XP_020953817	100312958	ERG28	-	GO:0030133 [Name: transport vesicle]; GO:0016021 [Name: integral component of membrane]	-	-	-
1082600000	456770000	2332600000	4207300000	1931300000	1672200000	2008500000	2610100000	4749200000	1917500000	4597000000	1343900000	2672100000	1712900000	1181100000	1440900000	34720000000	493	NP_001161110.1	3-ketoacyl-CoA thiolase, mitochondrial	NP_001161110	100312959	ACAA2	GO:0006635 [Name: fatty acid beta-oxidation]	GO:0005739 [Name: mitochondrion]	GO:0003988 [Name: acetyl-CoA C-acyltransferase activity]	ssc00071; ssc01130; ssc00280; ssc00062; ssc01100; ssc01212	Fatty acid elongation; Fatty acid degradation; Metabolic pathways; Valine, leucine and isoleucine degradation; Biosynthesis of antibiotics; Fatty acid metabolism
252060000	261110000	304260000	220100000	221090000	237580000	223670000	194810000	212570000	257720000	257010000	252680000	314390000	370360000	393970000	229760000	4174100000	259	NP_001161111.1	annexin A4	NP_001161111	100312960	ANXA4	-	-	GO:0005544 [Name: calcium-dependent phospholipid binding]; GO:0005509 [Name: calcium ion binding]	-	-
409100000	318570000	424230000	413730000	398210000	383650000	420800000	361320000	452680000	274990000	425820000	461610000	312170000	361230000	319360000	356090000	5896700000	129	NP_001161113.1	copper transport protein ATOX1	NP_001161113	100312962	ATOX1	GO:0030001 [Name: metal ion transport]	-	GO:0046872 [Name: metal ion binding]	ssc04978	Mineral absorption
0	0	0	0	0	0	0	0	0	0	0	0	0	0	0	5316100	99872000	15	XP_020941289.1;NP_001161114.1;XP_005655145.1	CDP-diacylglycerol--inositol 3-phosphatidyltransferase isoform X2;CDP-diacylglycerol--inositol 3-phosphatidyltransferase;CDP-diacylglycerol--inositol 3-phosphatidyltransferase isoform X1	XP_020941289	100312963	CDIPT	GO:0006661 [Name: phosphatidylinositol biosynthetic process]	GO:0005794 [Name: Golgi apparatus]; GO:0016021 [Name: integral component of membrane]	GO:0003881 [Name: CDP-diacylglycerol-inositol 3-phosphatidyltransferase activity]	ssc00562; ssc04070; ssc00564; ssc01100	Metabolic pathways; Phosphatidylinositol signaling system; Glycerophospholipid metabolism; Inositol phosphate metabolism
0	20815000	0	0	0	0	18265000	0	0	21177000	0	0	21333000	16332000	14351000	15931000	161300000	25	NP_001161115.1	cysteine dioxygenase type 1	NP_001161115	100312964	CDO1	-	GO:0005829 [Name: cytosol]	GO:0016702 [Name: oxidoreductase activity, acting on single donors with incorporation of molecular oxygen, incorporation of two atoms of oxygen]; GO:0005506 [Name: iron ion binding]	ssc00270; ssc01100; ssc00430	Metabolic pathways; Cysteine and methionine metabolism; Taurine and hypotaurine metabolism
180610000	233360000	88045000	166560000	0	223080000	122170000	0	208780000	0	148360000	0	0	146320000	135090000	198140000	2563700000	31	XP_013846326.1;XP_005657848.1;XP_005657847.1;XP_005657846.1;NP_001161118.1	3-beta-hydroxysteroid-Delta(8),Delta(7)-isomerase isoform X1;3-beta-hydroxysteroid-Delta(8),Delta(7)-isomerase isoform X1;3-beta-hydroxysteroid-Delta(8),Delta(7)-isomerase isoform X1;3-beta-hydroxysteroid-Delta(8),Delta(7)-isomerase isoform X1;3-beta-h	XP_013846326	100312968	EBP	GO:0006695 [Name: cholesterol biosynthetic process]; GO:0030097 [Name: hemopoiesis]	GO:0016021 [Name: integral component of membrane]; GO:0005783 [Name: endoplasmic reticulum]; GO:0005635 [Name: nuclear envelope]	GO:0004769 [Name: steroid delta-isomerase activity]; GO:0000247 [Name: C-8 sterol isomerase activity]; GO:0047750 [Name: cholestenol delta-isomerase activity]	ssc00100; ssc01100	Steroid biosynthesis; Metabolic pathways
0	0	0	0	0	0	0	0	0	0	0	0	0	5122600	0	0	10179000	2	XP_020948932.1;XP_020948931.1;XP_005665539.1;XP_005665538.1;NP_001161119.2	elongation of very long chain fatty acids protein 1 isoform X2;elongation of very long chain fatty acids protein 1 isoform X2;elongation of very long chain fatty acids protein 1 isoform X2;elongation of very long chain fatty acids protein 1 isoform X2;	XP_020948932	100312969	ELOVL1	GO:0042761 [Name: very long-chain fatty acid biosynthetic process]; GO:0019367 [Name: fatty acid elongation, saturated fatty acid]; GO:0035338 [Name: long-chain fatty-acyl-CoA biosynthetic process]; GO:0034625 [Name: fatty acid elongation, monounsaturated fatty acid]; GO:0006636 [Name: unsaturated fatty acid biosynthetic process]	GO:0005789 [Name: endoplasmic reticulum membrane]; GO:0016021 [Name: integral component of membrane]	GO:0102338 [Name: 3-oxo-lignoceronyl-CoA synthase activity]; GO:0102337 [Name: 3-oxo-cerotoyl-CoA synthase activity]; GO:0009922 [Name: fatty acid elongase activity]; GO:0102336 [Name: 3-oxo-arachidoyl-CoA synthase activity]	ssc00062	Fatty acid elongation
84913000	93957000	54079000	100110000	85859000	106360000	51356000	132850000	82053000	92240000	62461000	70621000	73177000	79993000	73337000	73317000	1298100000	126	NP_001161120.1;XP_013845749.1;XP_013845750.1	squalene synthase;squalene synthase isoform X1;squalene synthase isoform X2	NP_001161120	100312971	FDFT1	GO:0006696 [Name: ergosterol biosynthetic process]	GO:0016021 [Name: integral component of membrane]	GO:0004310 [Name: farnesyl-diphosphate farnesyltransferase activity]; GO:0051996 [Name: squalene synthase activity]	ssc01130; ssc01100; ssc00100	Biosynthesis of antibiotics; Steroid biosynthesis; Metabolic pathways
0	0	359000000	461140000	580390000	0	0	77376000	355240000	535980000	322020000	0	243070000	26318000	375640000	480480000	3666700000	114	NP_001161121.1	estradiol 17-beta-dehydrogenase 2	NP_001161121	100312973	HSD17B2	-	GO:0016021 [Name: integral component of membrane]	GO:0016491 [Name: oxidoreductase activity]	ssc00140; ssc04913; ssc01100	Steroid hormone biosynthesis; Ovarian steroidogenesis; Metabolic pathways
22860000	19090000	29608000	21485000	0	14972000	16667000	0	0	0	22329000	0	18520000	0	0	0	193090000	36	NP_001161122.1	S-adenosylmethionine synthase	NP_001161122	100312974	MAT2A	GO:0006556 [Name: S-adenosylmethionine biosynthetic process]; GO:0006730 [Name: one-carbon metabolic process]	GO:0005829 [Name: cytosol]; GO:0048269 [Name: methionine adenosyltransferase complex]	GO:0004478 [Name: methionine adenosyltransferase activity]; GO:0005524 [Name: ATP binding]; GO:0046872 [Name: metal ion binding]	ssc00270; ssc01100; ssc01230	Cysteine and methionine metabolism; Biosynthesis of amino acids; Metabolic pathways
72269000	64426000	57718000	53406000	64884000	63500000	65759000	64065000	51917000	66119000	61571000	0	48043000	55801000	58803000	64405000	970140000	47	XP_005656819.2;NP_001161124.1	acyl carrier protein, mitochondrial isoform X1;acyl carrier protein, mitochondrial	XP_005656819	100312976	NDUFAB1	GO:0006633 [Name: fatty acid biosynthetic process]	-	-	ssc05012; ssc05016; ssc04932; ssc00190; ssc01100; ssc05010	Parkinson's disease; Oxidative phosphorylation; Alzheimer's disease; Huntington's disease; Metabolic pathways; Non-alcoholic fatty liver disease (NAFLD)
76337000	45020000	0	0	0	50416000	0	0	0	0	0	0	0	0	0	0	220240000	29	NP_001161307.1	cytochrome P450 2C42 precursor	NP_001161307	403111	CYP2C42	GO:0055114 [Name: oxidation-reduction process]; GO:0019373 [Name: epoxygenase P450 pathway]	GO:0005789 [Name: endoplasmic reticulum membrane]; GO:0031090 [Name: organelle membrane]	GO:0008392 [Name: arachidonic acid epoxygenase activity]; GO:0005506 [Name: iron ion binding]; GO:0070330 [Name: aromatase activity]; GO:0008395 [Name: steroid hydroxylase activity]; GO:0020037 [Name: heme binding]	ssc04750; ssc04726; ssc00590; ssc05204; ssc00591; ssc01100; ssc00140; ssc00830	Linoleic acid metabolism; Chemical carcinogenesis; Metabolic pathways; Arachidonic acid metabolism; Serotonergic synapse; Steroid hormone biosynthesis; Retinol metabolism; Inflammatory mediator regulation of TRP channels
2490000000	2958200000	2657500000	2985300000	2596000000	3687100000	1952200000	2055800000	2660000000	2676900000	3525500000	2377300000	2802100000	2714500000	2361800000	2682700000	43411000000	534	NP_001161887.1	non-specific lipid-transfer protein	NP_001161887	397439	SCP2	GO:0008152 [Name: metabolic process]	-	GO:0016747 [Name: transferase activity, transferring acyl groups other than amino-acyl groups]	ssc01100; ssc04146; ssc00120; ssc03320	Primary bile acid biosynthesis; PPAR signaling pathway; Peroxisome; Metabolic pathways
25712000	26167000	22732000	34247000	33150000	21366000	27775000	30237000	29453000	23577000	24480000	27148000	24935000	26574000	0	0	380310000	60	XP_013852453.1;NP_001161888.1;XP_020944170.1	phosphomevalonate kinase isoform X1;phosphomevalonate kinase	XP_013852453	100152301	PMVK	GO:0019287 [Name: isopentenyl diphosphate biosynthetic process, mevalonate pathway]; GO:0070723 [Name: response to cholesterol]; GO:0006695 [Name: cholesterol biosynthetic process]; GO:0016310 [Name: phosphorylation]	GO:0005777 [Name: peroxisome]; GO:0005829 [Name: cytosol]	GO:0004631 [Name: phosphomevalonate kinase activity]; GO:0005524 [Name: ATP binding]	ssc01100; ssc00900; ssc04146	Terpenoid backbone biosynthesis; Metabolic pathways; Peroxisome
0	0	0	0	0	7062500	0	0	0	0	0	0	0	0	0	0	23965000	4	NP_001161893.1;XP_005663781.1;XP_005663780.1;XP_005663778.1;XP_013852888.1;XP_013852887.1	endophilin-B1;endophilin-B1 isoform X3;endophilin-B1 isoform X2;endophilin-B1 isoform X1;endophilin-B1 isoform X5;endophilin-B1 isoform X4	NP_001161893	100316852	SH3GLB1	-	GO:0005737 [Name: cytoplasm]	-	ssc04144	Endocytosis
26767000	30154000	0	0	0	25372000	28869000	27553000	0	24393000	23055000	29015000	27918000	28466000	0	0	364010000	47	NP_001162173.2	thioredoxin reductase 2, mitochondrial	NP_001162173	100156736	TXNRD2	GO:0045454 [Name: cell redox homeostasis]	GO:0005623 [Name: cell]	GO:0004791 [Name: thioredoxin-disulfide reductase activity]; GO:0009055 [Name: electron carrier activity]; GO:0050660 [Name: flavin adenine dinucleotide binding]	ssc00240; ssc00450	Pyrimidine metabolism; Selenocompound metabolism
3091400000	1360200000	15498000000	1735800000	783700000	1452700000	4545200000	1431400000	1632300000	2938900000	1919800000	1537500000	1919700000	4161900000	2166300000	2769000000	48474000000	303	NP_001163988.1;XP_005671033.1;NP_001161267.1;XP_020927590.1;XP_020927589.1	actin, alpha cardiac muscle 1;actin, alpha skeletal muscle isoform X2;actin, alpha skeletal muscle;actin, alpha skeletal muscle isoform X1;actin, alpha skeletal muscle isoform X1	NP_001163988	100152267	ACTC1	GO:0033275 [Name: actin-myosin filament sliding]; GO:0060047 [Name: heart contraction]; GO:0010628 [Name: positive regulation of gene expression]; GO:0055003 [Name: cardiac myofibril assembly]; GO:0055008 [Name: cardiac muscle tissue morphogenesis]; GO:0030240 [Name: skeletal muscle thin filament assembly]; GO:0090131 [Name: mesenchyme migration]; GO:0043066 [Name: negative regulation of apoptoti…	GO:0042643 [Name: actomyosin, actin portion]; GO:0044297 [Name: cell body]; GO:0030175 [Name: filopodium]; GO:0031674 [Name: I band]; GO:0030027 [Name: lamellipodium]; GO:0005737 [Name: cytoplasm]	GO:0016887 [Name: ATPase activity]; GO:0005524 [Name: ATP binding]; GO:0017022 [Name: myosin binding]	ssc04260; ssc04261; ssc05410; ssc05414	Adrenergic signaling in cardiomyocytes; Cardiac muscle contraction; Hypertrophic cardiomyopathy (HCM); Dilated cardiomyopathy
334660000	339550000	431840000	369970000	301800000	333280000	367270000	312890000	304960000	270220000	328320000	339660000	324180000	355720000	300640000	275070000	5232700000	332	NP_001163991.1;XP_020946622.1	T-complex protein 1 subunit beta;T-complex protein 1 subunit beta isoform X1	NP_001163991	100157776	CCT2	GO:0006458 [Name: 'de novo' protein folding]; GO:0051086 [Name: chaperone mediated protein folding independent of cofactor]; GO:0051973 [Name: positive regulation of telomerase activity]; GO:0061077 [Name: chaperone-mediated protein folding]; GO:0050821 [Name: protein stabilization]; GO:1904874 [Name: positive regulation of telomerase RNA localization to Cajal body]; GO:0032212 [Name: positive re…	GO:0044297 [Name: cell body]; GO:0043209 [Name: myelin sheath]; GO:0005832 [Name: chaperonin-containing T-complex]; GO:0005874 [Name: microtubule]; GO:0002199 [Name: zona pellucida receptor complex]	GO:0031625 [Name: ubiquitin protein ligase binding]; GO:0044183 [Name: protein binding involved in protein folding]; GO:0051082 [Name: unfolded protein binding]; GO:0005524 [Name: ATP binding]	-	-
193570000	185250000	252420000	223760000	189040000	166750000	192700000	172870000	194470000	178420000	220300000	212990000	211410000	165810000	197300000	169140000	3107500000	261	NP_001163993.1	T-complex protein 1 subunit eta	NP_001163993	100322871	CCT7	GO:0032212 [Name: positive regulation of telomere maintenance via telomerase]; GO:0007339 [Name: binding of sperm to zona pellucida]; GO:1901998 [Name: toxin transport]; GO:0006457 [Name: protein folding]; GO:1904851 [Name: positive regulation of establishment of protein localization to telomere]; GO:0050821 [Name: protein stabilization]	GO:0044297 [Name: cell body]; GO:0002199 [Name: zona pellucida receptor complex]; GO:0005874 [Name: microtubule]; GO:0005832 [Name: chaperonin-containing T-complex]	GO:0005524 [Name: ATP binding]; GO:0042802 [Name: identical protein binding]; GO:0051082 [Name: unfolded protein binding]	-	-
111660000	91886000	79357000	95944000	118580000	94570000	75954000	106600000	88861000	100680000	112420000	118430000	97109000	108440000	80796000	109020000	1585900000	147	NP_001163994.1	ferrochelatase, mitochondrial	NP_001163994	100322873	FECH	-	-	-	ssc00860; ssc01100	Metabolic pathways; Porphyrin and chlorophyll metabolism
0	0	0	0	0	0	0	0	0	0	0	0	0	0	0	8055800	84120000	3	NP_001165012.1;XP_020945235.1;XP_005653908.1;NP_999456.1;XP_020949229.1;XP_020949228.1;XP_020949227.1;XP_020949226.1	sodium/potassium-transporting ATPase subunit alpha-2	NP_001165012	396828	ATP1A2	GO:0006814 [Name: sodium ion transport]; GO:0006813 [Name: potassium ion transport]; GO:0010248 [Name: establishment or maintenance of transmembrane electrochemical gradient]	GO:0016021 [Name: integral component of membrane]; GO:0005886 [Name: plasma membrane]	GO:0005391 [Name: sodium:potassium-exchanging ATPase activity]; GO:0005524 [Name: ATP binding]; GO:0046872 [Name: metal ion binding]	ssc04919; ssc04024; ssc04260; ssc04261; ssc04964; ssc04978; ssc04911; ssc04918; ssc04974; ssc04970; ssc04973; ssc04960; ssc04971; ssc04976; ssc04961; ssc04972; ssc04022	Insulin secretion; Thyroid hormone synthesis; Adrenergic signaling in cardiomyocytes; Aldosterone-regulated sodium reabsorption; Salivary secretion; Bile secretion; cAMP signaling pathway; Pancreatic secretion; Cardiac muscle contraction; Thyroid hormone signaling pathway; Endocrine and other factor-regulated calcium reabsorption; Mineral absorption; Protein digestion and absorption; Proximal tub…
0	0	0	0	0	0	0	0	0	0	0	0	26388000	0	0	0	85367000	12	NP_001165221.1	fatty acid desaturase 2	NP_001165221	444997	FADS2	GO:0006629 [Name: lipid metabolic process]	GO:0016021 [Name: integral component of membrane]	GO:0016491 [Name: oxidoreductase activity]	ssc01040; ssc01212; ssc03320; ssc00592	Biosynthesis of unsaturated fatty acids; Fatty acid metabolism; alpha-Linolenic acid metabolism; PPAR signaling pathway
29138000	32431000	42813000	36421000	30048000	27755000	33726000	32466000	30907000	34899000	31232000	38983000	37222000	39415000	36697000	37958000	550960000	63	NP_001165456.1;NP_001165454.1;NP_999477.2;NP_001165455.1;XP_020932812.1;XP_020932811.1;XP_020932810.1;XP_020932809.1;XP_020932823.1;XP_020932822.1;XP_020932821.1;XP_020932820.1;XP_020932819.1;XP_020932817.1;XP_020932816.1;XP_020932815.1;XP_020932814.1;XP_020932813.1;XP_020951707.1;XP_020951706.1;XP_003482083.4	guanine nucleotide-binding protein G(s) subunit alpha isoform g;guanine nucleotide-binding protein G(s) subunit alpha isoform GNASS;guanine nucleotide-binding protein G(s) subunit alpha isoform GNASL;guanine nucleotide-binding protein G(s) subunit alpha	NP_001165456	100049657	GNAS	GO:0007606 [Name: sensory perception of chemical stimulus]; GO:0007191 [Name: adenylate cyclase-activating dopamine receptor signaling pathway]; GO:0043950 [Name: positive regulation of cAMP-mediated signaling]; GO:0043547 [Name: positive regulation of GTPase activity]; GO:0071880 [Name: adenylate cyclase-activating adrenergic receptor signaling pathway]	GO:0005834 [Name: heterotrimeric G-protein complex]	GO:0031698 [Name: beta-2 adrenergic receptor binding]; GO:0031852 [Name: mu-type opioid receptor binding]; GO:0051430 [Name: corticotropin-releasing hormone receptor 1 binding]; GO:0003924 [Name: GTPase activity]; GO:0046872 [Name: metal ion binding]; GO:0005159 [Name: insulin-like growth factor receptor binding]; GO:0005525 [Name: GTP binding]; GO:0035255 [Name: ionotropic glutamate receptor bin…	ssc04024; ssc04915; ssc04921; ssc04924; ssc04961; ssc04971; ssc05142; ssc05146; ssc04015; ssc04911; ssc04918; ssc04976; ssc05031; ssc05032; ssc05200; ssc04730; ssc04750; ssc04923; ssc05030; ssc04925; ssc04270; ssc04611; ssc04728; ssc04922; ssc05414; ssc04261; ssc04713; ssc04726; ssc04742; ssc04916; ssc05034; ssc04020; ssc04540; ssc04724; ssc04912; ssc04913; ssc04962; ssc04970; ssc04972	Long-term depression; Thyroid hormone synthesis; Pancreatic secretion; Dilated cardiomyopathy; Regulation of lipolysis in adipocytes; Aldosterone synthesis and secretion; Inflammatory mediator regulation of TRP channels; Melanogenesis; Alcoholism; Chagas disease (American trypanosomiasis); Vascular smooth muscle contraction; Dopaminergic synapse; Taste transduction; Insulin secretion; GnRH signal…
144350000	137350000	123960000	127020000	111100000	113660000	114270000	125350000	113210000	123820000	106730000	123660000	148220000	129270000	115280000	121400000	1991200000	206	NP_001165837.1	coatomer subunit beta	NP_001165837	100337660	COPB1	GO:0006888 [Name: ER to Golgi vesicle-mediated transport]; GO:0006891 [Name: intra-Golgi vesicle-mediated transport]; GO:0006886 [Name: intracellular protein transport]; GO:0006890 [Name: retrograde vesicle-mediated transport, Golgi to ER]	GO:0005886 [Name: plasma membrane]; GO:0005793 [Name: endoplasmic reticulum-Golgi intermediate compartment]; GO:0000139 [Name: Golgi membrane]; GO:0030126 [Name: COPI vesicle coat]	GO:0005198 [Name: structural molecule activity]	-	-
3013600000	2758300000	2524900000	2595600000	2610500000	3063500000	4006500000	2649000000	2756500000	2418700000	3273900000	2752000000	2434600000	2278300000	2709200000	2506600000	43638000000	572	NP_001167604.1	calreticulin precursor	NP_001167604	100381266	CALR	GO:0017148 [Name: negative regulation of translation]; GO:0030866 [Name: cortical actin cytoskeleton organization]; GO:0034504 [Name: protein localization to nucleus]; GO:0045665 [Name: negative regulation of neuron differentiation]; GO:0002502 [Name: peptide antigen assembly with MHC class I protein complex]; GO:1901164 [Name: negative regulation of trophoblast cell migration]; GO:0050766 [Name:…	GO:0005829 [Name: cytosol]; GO:0033018 [Name: sarcoplasmic reticulum lumen]; GO:0009897 [Name: external side of plasma membrane]; GO:0044322 [Name: endoplasmic reticulum quality control compartment]; GO:0042824 [Name: MHC class I peptide loading complex]; GO:0005635 [Name: nuclear envelope]; GO:0005844 [Name: polysome]; GO:0048471 [Name: perinuclear region of cytoplasm]; GO:0005615 [Name: extrace…	GO:0005509 [Name: calcium ion binding]; GO:0050681 [Name: androgen receptor binding]; GO:0030246 [Name: carbohydrate binding]; GO:0003729 [Name: mRNA binding]; GO:0051082 [Name: unfolded protein binding]; GO:0005178 [Name: integrin binding]; GO:0031625 [Name: ubiquitin protein ligase binding]	ssc04612; ssc05142; ssc04145; ssc04141; ssc05166	Phagosome; Antigen processing and presentation; Chagas disease (American trypanosomiasis); Protein processing in endoplasmic reticulum; HTLV-I infection
23201000	0	0	0	14133000	0	0	16156000	0	17266000	0	25761000	0	22262000	0	0	194990000	21	XP_005653336.1;NP_001170799.1	apolipoprotein C-II isoform X1;apolipoprotein C-II precursor	XP_005653336	100381252	APOC2	GO:0045833 [Name: negative regulation of lipid metabolic process]; GO:0010916 [Name: negative regulation of very-low-density lipoprotein particle clearance]; GO:0033344 [Name: cholesterol efflux]; GO:0070328 [Name: triglyceride homeostasis]; GO:0010518 [Name: positive regulation of phospholipase activity]; GO:0034382 [Name: chylomicron remnant clearance]; GO:0034384 [Name: high-density lipoprotei…	GO:0042627 [Name: chylomicron]; GO:0034366 [Name: spherical high-density lipoprotein particle]; GO:0034362 [Name: low-density lipoprotein particle]; GO:0034361 [Name: very-low-density lipoprotein particle]; GO:0034363 [Name: intermediate-density lipoprotein particle]	GO:0042803 [Name: protein homodimerization activity]; GO:0043274 [Name: phospholipase binding]; GO:0008289 [Name: lipid binding]; GO:0016004 [Name: phospholipase activator activity]; GO:0055102 [Name: lipase inhibitor activity]; GO:0060230 [Name: lipoprotein lipase activator activity]	-	-
8872600	14288000	0	10594000	0	0	0	0	0	0	0	0	0	7425900	0	0	74940000	20	XP_020934125.1;XP_013846224.1;XP_013846223.2;XP_013846222.2;NP_001170960.1	zinc finger CCCH-type antiviral protein 1 isoform X2;zinc finger CCCH-type antiviral protein 1 isoform X2;zinc finger CCCH-type antiviral protein 1 isoform X1;zinc finger CCCH-type antiviral protein 1 isoform X1;zinc finger CCCH-type antiviral protein	XP_020934125	100415778	ZC3HAV1	-	-	GO:0003950 [Name: NAD+ ADP-ribosyltransferase activity]; GO:0046872 [Name: metal ion binding]	-	-
0	9023000	0	0	0	0	0	0	0	0	0	0	0	0	17028000	0	95743000	13	XP_020944112.1;NP_001171377.1;XP_013852489.2	S100 calcium binding protein A9 isoform X2;RNA-binding region containing protein 2-like;S100 calcium binding protein A9 isoform X1	XP_020944112	100127489	S100A9	GO:0061844 [Name: antimicrobial humoral immune response mediated by antimicrobial peptide]; GO:2001244 [Name: positive regulation of intrinsic apoptotic signaling pathway]; GO:0006919 [Name: activation of cysteine-type endopeptidase activity involved in apoptotic process]; GO:0035606 [Name: peptidyl-cysteine S-trans-nitrosylation]; GO:0045087 [Name: innate immune response]; GO:0002523 [Name: leuk…	GO:0005829 [Name: cytosol]; GO:0030054 [Name: cell junction]; GO:0005615 [Name: extracellular space]; GO:0005654 [Name: nucleoplasm]	GO:0008270 [Name: zinc ion binding]; GO:0050544 [Name: arachidonic acid binding]; GO:0035662 [Name: Toll-like receptor 4 binding]; GO:0008017 [Name: microtubule binding]; GO:0005509 [Name: calcium ion binding]; GO:0050786 [Name: RAGE receptor binding]	-	-
3374400	0	0	0	0	0	0	0	0	0	0	0	0	0	0	0	6905400	1	XP_020930243.1;XP_020930242.1;XP_020930241.1;XP_020930238.1;XP_020930240.1;XP_020930237.1;XP_020930236.1;XP_020930235.1;NP_001171387.1;XP_020930234.1	SPATS2-like protein isoform X3;SPATS2-like protein isoform X3;SPATS2-like protein isoform X3;SPATS2-like protein isoform X3;SPATS2-like protein isoform X4;SPATS2-like protein isoform X2;SPATS2-like protein isoform X2;SPATS2-like protein isoform X2;	XP_020930243	100415809	SPATS2L	-	-	-	-	-
0	0	0	0	0	0	0	0	0	0	10023000	0	0	0	0	0	81311000	19	NP_001171396.1	alpha-galactosidase A	NP_001171396	100415928	GLA	GO:0005975 [Name: carbohydrate metabolic process]	-	GO:0004553 [Name: hydrolase activity, hydrolyzing O-glycosyl compounds]	ssc00600; ssc00052; ssc04142; ssc00561; ssc00603	Galactose metabolism; Sphingolipid metabolism; Glycosphingolipid biosynthesis - globo series; Lysosome; Glycerolipid metabolism
218210000	188740000	170340000	179860000	172910000	285570000	288070000	204920000	272430000	172420000	313730000	176100000	131440000	156680000	169820000	149750000	3200000000	150	XP_020946556.1;XP_005655643.1;NP_001171997.1	protein canopy homolog 2 isoform X1;protein canopy homolog 2 isoform X1;protein canopy homolog 2 precursor	XP_020946556	100151912	CNPY2	GO:0010629 [Name: negative regulation of gene expression]; GO:0007167 [Name: enzyme linked receptor protein signaling pathway]; GO:0010988 [Name: regulation of low-density lipoprotein particle clearance]; GO:0045716 [Name: positive regulation of low-density lipoprotein particle receptor biosynthetic process]; GO:0009888 [Name: tissue development]	GO:0005783 [Name: endoplasmic reticulum]	-	-	-
28073000	21386000	33675000	25975000	24611000	24554000	0	26743000	25439000	27422000	36024000	32883000	26234000	32851000	33913000	34285000	434360000	51	NP_001171999.1;XP_005670990.1	ran-specific GTPase-activating protein;ran-specific GTPase-activating protein isoform X1	NP_001171999	100151896	RANBP1	GO:0006606 [Name: protein import into nucleus]; GO:0000082 [Name: G1/S transition of mitotic cell cycle]; GO:0046604 [Name: positive regulation of mitotic centrosome separation]; GO:0043547 [Name: positive regulation of GTPase activity]; GO:0007051 [Name: spindle organization]; GO:0006511 [Name: ubiquitin-dependent protein catabolic process]; GO:0006405 [Name: RNA export from nucleus]	GO:0005737 [Name: cytoplasm]; GO:0005829 [Name: cytosol]; GO:0005813 [Name: centrosome]; GO:0005634 [Name: nucleus]	GO:0008536 [Name: Ran GTPase binding]	ssc05203; ssc05166	Viral carcinogenesis; HTLV-I infection
550860000	846890000	642150000	632420000	498180000	697160000	750190000	673550000	522570000	578160000	467170000	601010000	618240000	669470000	542940000	606220000	9989400000	243	XP_005663367.1;XP_020944216.1;NP_001172060.1;XP_020944218.1;XP_020944215.1	farnesyl pyrophosphate synthase isoform X4;farnesyl pyrophosphate synthase isoform X2;farnesyl pyrophosphate synthase precursor;farnesyl pyrophosphate synthase isoform X3;farnesyl pyrophosphate synthase isoform X1	XP_005663367	100153932	FDPS	GO:0045337 [Name: farnesyl diphosphate biosynthetic process]	GO:0005654 [Name: nucleoplasm]; GO:0005829 [Name: cytosol]; GO:0005737 [Name: cytoplasm]	GO:0004337 [Name: geranyltranstransferase activity]; GO:0004161 [Name: dimethylallyltranstransferase activity]	ssc00900; ssc01100; ssc01130; ssc05166; ssc05164	Influenza A; Biosynthesis of antibiotics; Metabolic pathways; Terpenoid backbone biosynthesis; HTLV-I infection
142140000	125480000	158860000	129410000	126680000	118620000	143510000	131140000	135350000	117980000	113340000	121160000	119660000	104490000	129720000	130780000	2016500000	197	NP_001172061.2	leukotriene A-4 hydrolase	NP_001172061	100154219	LTA4H	GO:0019370 [Name: leukotriene biosynthetic process]	GO:0005737 [Name: cytoplasm]	GO:0008237 [Name: metallopeptidase activity]; GO:0008270 [Name: zinc ion binding]; GO:0004463 [Name: leukotriene-A4 hydrolase activity]	ssc00590; ssc01100	Metabolic pathways; Arachidonic acid metabolism
112340000	117990000	120270000	90771000	104290000	50192000	125120000	92782000	127030000	91752000	130270000	92910000	95926000	277070000	92300000	100350000	1820600000	57	NP_001172062.1;XP_005670934.1	ubiquitin-conjugating enzyme E2 L3;ubiquitin-conjugating enzyme E2 L3 isoform X1	NP_001172062	100154268	UBE2L3	GO:0006511 [Name: ubiquitin-dependent protein catabolic process]	-	GO:0061631 [Name: ubiquitin conjugating enzyme activity]; GO:0005524 [Name: ATP binding]	ssc05012; ssc04120	Parkinson's disease; Ubiquitin mediated proteolysis
0	9948300	11139000	0	11334000	0	12326000	0	0	11148000	10817000	13508000	14778000	0	9241300	9963100	134730000	24	NP_001172063.1	actin-related protein 2/3 complex subunit 5-like protein	NP_001172063	100154462	ARPC5L	GO:0034314 [Name: Arp2/3 complex-mediated actin nucleation]	GO:0005885 [Name: Arp2/3 protein complex]	-	ssc04810; ssc04666; ssc05100; ssc05132; ssc04144	Endocytosis; Regulation of actin cytoskeleton; Bacterial invasion of epithelial cells; Fc gamma R-mediated phagocytosis; Salmonella infection
93197000	77409000	106800000	85511000	82403000	90272000	79530000	66213000	85650000	78591000	102390000	81177000	78078000	113450000	77974000	101290000	1385600000	74	NP_001172064.1	actin-related protein 2/3 complex subunit 3	NP_001172064	100154518	ARPC3	GO:0034314 [Name: Arp2/3 complex-mediated actin nucleation]	GO:0005885 [Name: Arp2/3 protein complex]; GO:0005737 [Name: cytoplasm]; GO:0030027 [Name: lamellipodium]	GO:0051015 [Name: actin filament binding]; GO:0005200 [Name: structural constituent of cytoskeleton]	ssc05132; ssc04666; ssc04810; ssc05100; ssc04144	Bacterial invasion of epithelial cells; Endocytosis; Fc gamma R-mediated phagocytosis; Regulation of actin cytoskeleton; Salmonella infection
28399000	32540000	45236000	31661000	30159000	31150000	36074000	0	27554000	27409000	37131000	31028000	31221000	29461000	34363000	35961000	497470000	91	NP_001172068.1	sialic acid synthase	NP_001172068	100155883	NANS	GO:0016051 [Name: carbohydrate biosynthetic process]	-	GO:0003824 [Name: catalytic activity]	ssc00520; ssc01100	Metabolic pathways; Amino sugar and nucleotide sugar metabolism
100290000	174970000	0	0	95732000	23226000	38948000	105890000	22965000	219460000	10862000	0	111050000	85343000	65621000	246500000	1329600000	116	NP_001172070.1	ornithine aminotransferase, mitochondrial	NP_001172070	100156865	OAT	-	-	GO:0004587 [Name: ornithine-oxo-acid transaminase activity]; GO:0030170 [Name: pyridoxal phosphate binding]	ssc01130; ssc01100; ssc00330	Arginine and proline metabolism; Biosynthesis of antibiotics; Metabolic pathways
3166500000	3633500000	3044600000	3307600000	4254800000	3389900000	3271000000	3099200000	2995900000	3784800000	3463400000	3799300000	4279100000	3898800000	3422800000	3554300000	56248000000	715	NP_001172071.1	ATP synthase subunit alpha, mitochondrial	NP_001172071	100157880	ATP5F1A	GO:0015986 [Name: ATP synthesis coupled proton transport]; GO:0099132 [Name: ATP hydrolysis coupled cation transmembrane transport]	GO:0005886 [Name: plasma membrane]; GO:0005743 [Name: mitochondrial inner membrane]; GO:0045261 [Name: proton-transporting ATP synthase complex, catalytic core F(1)]	GO:0005524 [Name: ATP binding]; GO:0046933 [Name: proton-transporting ATP synthase activity, rotational mechanism]	ssc00190; ssc05016; ssc01100; ssc05010; ssc05012	Parkinson's disease; Alzheimer's disease; Huntington's disease; Metabolic pathways; Oxidative phosphorylation
0	0	0	0	0	0	0	0	0	18793000	0	0	0	0	0	0	126270000	14	XP_020953785.1;XP_020953784.1;NP_001172084.1	high mobility group protein HMG-I/HMG-Y isoform X1;high mobility group protein HMG-I/HMG-Y isoform X1;high mobility group protein HMG-I/HMG-Y isoform 2	XP_020953785	100157848	HMGA1	GO:0006284 [Name: base-excision repair]; GO:0006355 [Name: regulation of transcription, DNA-templated]	GO:0000785 [Name: chromatin]; GO:0005634 [Name: nucleus]	GO:0003906 [Name: DNA-(apurinic or apyrimidinic site) lyase activity]; GO:0003677 [Name: DNA binding]; GO:0003700 [Name: transcription factor activity, sequence-specific DNA binding]	-	-
33209000	0	49478000	0	42445000	0	48485000	40065000	0	0	0	0	0	0	0	57100000	439670000	24	NP_001172092.1	enhancer of rudimentary homolog	NP_001172092	100152505	ERH	GO:0006221 [Name: pyrimidine nucleotide biosynthetic process]; GO:0007049 [Name: cell cycle]; GO:0042742 [Name: defense response to bacterium]; GO:0045747 [Name: positive regulation of Notch signaling pathway]	GO:0034709 [Name: methylosome]	GO:0008327 [Name: methyl-CpG binding]	-	-
54788000	57561000	65588000	60745000	0	56372000	61248000	0	61475000	57198000	52982000	56674000	64271000	72090000	61885000	46164000	869600000	48	NP_001172096.1	signal sequence receptor, alpha	NP_001172096	100152689	SSR1	-	-	-	ssc04141	Protein processing in endoplasmic reticulum
0	0	0	0	0	0	0	0	0	0	0	0	3144200	0	0	0	3518000	3	NP_001172098.1	secretory carrier-associated membrane protein 3	NP_001172098	100152731	SCAMP3	GO:0015031 [Name: protein transport]	GO:0016021 [Name: integral component of membrane]; GO:0043231 [Name: intracellular membrane-bounded organelle]	GO:0031625 [Name: ubiquitin protein ligase binding]	-	-
105290000	115570000	70490000	88869000	125680000	72195000	96718000	78668000	56424000	99310000	101350000	111210000	79631000	107340000	116280000	109850000	1576500000	106	NP_001172101.1;XP_020944286.1	ubiquinol-cytochrome c reductase binding protein;ubiquinol-cytochrome c reductase binding protein isoform X2	NP_001172101	100157621	UQCRB	GO:0006122 [Name: mitochondrial electron transport, ubiquinol to cytochrome c]	GO:0005750 [Name: mitochondrial respiratory chain complex III]	-	ssc05010; ssc05012; ssc05016; ssc01100; ssc04260; ssc00190; ssc04932	Huntington's disease; Non-alcoholic fatty liver disease (NAFLD); Parkinson's disease; Metabolic pathways; Cardiac muscle contraction; Alzheimer's disease; Oxidative phosphorylation
0	0	0	17471000	17283000	0	13780000	0	0	0	0	0	16741000	20064000	0	0	149350000	23	NP_001172107.1	NADH dehydrogenase	NP_001172107	100157442	NDUFA6	GO:0055114 [Name: oxidation-reduction process]; GO:0006979 [Name: response to oxidative stress]	GO:0005739 [Name: mitochondrion]; GO:0005747 [Name: mitochondrial respiratory chain complex I]	-	ssc04932; ssc05016; ssc05012; ssc01100; ssc00190; ssc05010	Oxidative phosphorylation; Metabolic pathways; Non-alcoholic fatty liver disease (NAFLD); Alzheimer's disease; Parkinson's disease; Huntington's disease
0	0	13372000	0	0	11870000	0	0	0	0	0	0	0	7730400	0	0	79640000	14	NP_001172109.1;NP_001172108.1;XP_005665938.1	prefoldin subunit 6;prefoldin subunit 6;prefoldin subunit 6 isoform X1	NP_001172109	100152995	PFDN6	GO:0051131 [Name: chaperone-mediated protein complex assembly]; GO:0006457 [Name: protein folding]	GO:0005737 [Name: cytoplasm]; GO:0016272 [Name: prefoldin complex]	GO:0051082 [Name: unfolded protein binding]; GO:0051087 [Name: chaperone binding]	-	-
64610000	67576000	16271000	65477000	28333000	31949000	80502000	66800000	42289000	34768000	31694000	50682000	52785000	51003000	48972000	45434000	769240000	40	NP_001173223.1	apolipoprotein A-II precursor	NP_001173223	100153243	APOA2	GO:0050995 [Name: negative regulation of lipid catabolic process]; GO:0018206 [Name: peptidyl-methionine modification]; GO:0018158 [Name: protein oxidation]; GO:0030300 [Name: regulation of intestinal cholesterol absorption]; GO:0042157 [Name: lipoprotein metabolic process]; GO:0042632 [Name: cholesterol homeostasis]; GO:0060695 [Name: negative regulation of cholesterol transporter activity]; GO:…	GO:0034366 [Name: spherical high-density lipoprotein particle]; GO:0042627 [Name: chylomicron]; GO:0034361 [Name: very-low-density lipoprotein particle]; GO:0072562 [Name: blood microparticle]	GO:0055102 [Name: lipase inhibitor activity]; GO:0008035 [Name: high-density lipoprotein particle binding]; GO:0031210 [Name: phosphatidylcholine binding]; GO:0046982 [Name: protein heterodimerization activity]; GO:0017127 [Name: cholesterol transporter activity]; GO:0031072 [Name: heat shock protein binding]; GO:0070653 [Name: high-density lipoprotein particle receptor binding]; GO:0034190 [Name…	ssc03320	PPAR signaling pathway
0	9781800	0	0	0	0	0	0	0	0	0	0	0	0	0	0	23222000	4	NP_001177093.1	trimeric intracellular cation channel type B	NP_001177093	100153669	TMEM38B	GO:0015672 [Name: monovalent inorganic cation transport]	GO:0016021 [Name: integral component of membrane]	GO:0005261 [Name: cation channel activity]	-	-
282110000	262670000	150180000	199940000	252800000	265310000	242100000	261360000	256280000	249960000	249160000	249620000	296730000	257640000	162580000	218650000	3872000000	139	NP_001177098.1	4-hydroxy-2-oxoglutarate aldolase, mitochondrial	NP_001177098	100153961	HOGA1	GO:0019470 [Name: 4-hydroxyproline catabolic process]; GO:0042866 [Name: pyruvate biosynthetic process]; GO:0009436 [Name: glyoxylate catabolic process]; GO:0033609 [Name: oxalate metabolic process]	-	GO:0042803 [Name: protein homodimerization activity]; GO:0008700 [Name: 4-hydroxy-2-oxoglutarate aldolase activity]	ssc00630; ssc00330; ssc01100	Arginine and proline metabolism; Metabolic pathways; Glyoxylate and dicarboxylate metabolism
0	0	0	0	0	0	0	0	0	0	0	0	0	0	0	6878200	58138000	14	NP_001177102.1;XP_020953686.1	c-src tyrosine kinase;tyrosine-protein kinase CSK isoform X1	NP_001177102	100154110	CSK	GO:0008285 [Name: negative regulation of cell proliferation]; GO:0042997 [Name: negative regulation of Golgi to plasma membrane protein transport]	GO:0005911 [Name: cell-cell junction]; GO:0005886 [Name: plasma membrane]	GO:0005524 [Name: ATP binding]; GO:0042802 [Name: identical protein binding]; GO:0034236 [Name: protein kinase A catalytic subunit binding]; GO:0004715 [Name: non-membrane spanning protein tyrosine kinase activity]	-	-
7324800000	6612500000	6259300000	7140800000	9602500000	8894200000	9323900000	8421800000	8017600000	9228800000	8106800000	8377300000	8513200000	7546000000	7745100000	7483900000	126720000000	764	NP_001177104.1	enoyl-CoA hydratase, mitochondrial	NP_001177104	100156927	ECHS1	GO:0006635 [Name: fatty acid beta-oxidation]	GO:0005739 [Name: mitochondrion]	GO:0004300 [Name: enoyl-CoA hydratase activity]	ssc00310; ssc00071; ssc00410; ssc00380; ssc00062; ssc01130; ssc01200; ssc00640; ssc00280; ssc00650; ssc01100; ssc01212	beta-Alanine metabolism; Butanoate metabolism; Metabolic pathways; Fatty acid metabolism; Fatty acid elongation; Fatty acid degradation; Tryptophan metabolism; Propanoate metabolism; Biosynthesis of antibiotics; Valine, leucine and isoleucine degradation; Lysine degradation; Carbon metabolism
0	0	0	0	0	0	0	0	0	0	0	0	0	0	0	2745000	21438000	5	XP_005654439.1;XP_005654438.1;NP_001177106.1;XP_005654441.1;XP_005654440.1	bcl-2-associated transcription factor 1 isoform X2;bcl-2-associated transcription factor 1 isoform X1;bcl-2-associated transcription factor 1;bcl-2-associated transcription factor 1 isoform X4;bcl-2-associated transcription factor 1 isoform X3	XP_005654439	100462726	BCLAF1	GO:2001022 [Name: positive regulation of response to DNA damage stimulus]; GO:0006915 [Name: apoptotic process]; GO:0045892 [Name: negative regulation of transcription, DNA-templated]	GO:0005634 [Name: nucleus]	-	-	-
181990000	200140000	214840000	181190000	164450000	270240000	142080000	176130000	196520000	210030000	0	0	295740000	145120000	237130000	285860000	2954700000	103	XP_020944244.1;NP_001177107.1	60S ribosomal protein L30 isoform X1;60S ribosomal protein L30	XP_020944244	100156811	RPL30	GO:0002181 [Name: cytoplasmic translation]	GO:0022625 [Name: cytosolic large ribosomal subunit]	GO:0003723 [Name: RNA binding]; GO:0003735 [Name: structural constituent of ribosome]	ssc03010	Ribosome
0	0	0	0	0	0	0	0	0	0	0	0	14263000	0	0	0	77490000	11	NP_001177109.1;XP_013840738.1;XP_013840737.1;XP_005672920.1	dynein light chain roadblock-type 1;dynein light chain roadblock-type 1 isoform X1;dynein light chain roadblock-type 1 isoform X1	NP_001177109	100156707	DYNLRB1	GO:0007018 [Name: microtubule-based movement]	GO:0005874 [Name: microtubule]; GO:0005868 [Name: cytoplasmic dynein complex]; GO:0005813 [Name: centrosome]; GO:0005737 [Name: cytoplasm]	GO:0045505 [Name: dynein intermediate chain binding]; GO:0003774 [Name: motor activity]	-	-
38476000	39179000	31642000	37846000	26482000	40363000	62305000	30085000	37038000	30835000	37089000	41476000	38924000	45987000	35971000	28574000	599230000	78	NP_001177113.1	dnaJ homolog subfamily C member 3 precursor	NP_001177113	100154166	DNAJC3	-	-	-	ssc04141; ssc05164	Protein processing in endoplasmic reticulum; Influenza A
0	0	0	0	0	0	0	0	0	0	0	0	0	0	0	5415600	54021000	10	NP_001177115.1	keratinocyte-associated protein 2	NP_001177115	100154274	KRTCAP2	GO:0042543 [Name: protein N-linked glycosylation via arginine]	GO:0016021 [Name: integral component of membrane]; GO:0008250 [Name: oligosaccharyltransferase complex]	-	-	-
156040000	160800000	77208000	121340000	90545000	132540000	84541000	97087000	104330000	107580000	95975000	105880000	108980000	93606000	99068000	107030000	1764800000	91	NP_001177118.1;XP_020927591.1	tricarboxylate transport protein, mitochondrial;tricarboxylate transport protein, mitochondrial isoform X1	NP_001177118	100154310	SLC25A1	-	-	-	-	-
14040000	16771000	19074000	0	23532000	0	0	16360000	0	18068000	17944000	16845000	15912000	15188000	21898000	20218000	226340000	33	NP_001177123.1;NP_001138852.1	V-type proton ATPase subunit G 1	NP_001177123	100154379	ATP6V1G1	GO:0006879 [Name: cellular iron ion homeostasis]; GO:1902600 [Name: hydrogen ion transmembrane transport]; GO:0036295 [Name: cellular response to increased oxygen levels]	GO:0005886 [Name: plasma membrane]; GO:0016471 [Name: vacuolar proton-transporting V-type ATPase complex]	GO:0042626 [Name: ATPase activity, coupled to transmembrane movement of substances]; GO:0051117 [Name: ATPase binding]	ssc04145; ssc05323; ssc04966; ssc00190; ssc04721; ssc01100	Oxidative phosphorylation; Phagosome; Synaptic vesicle cycle; Collecting duct acid secretion; Metabolic pathways; Rheumatoid arthritis
7695200	0	0	0	0	0	0	0	0	0	0	0	0	0	0	0	11622000	3	NP_001177125.1	armadillo repeat-containing protein 1	NP_001177125	100156048	ARMC1	-	-	-	-	-
98832000	107880000	86055000	96491000	102960000	116780000	89994000	107290000	76852000	132220000	110630000	106150000	136780000	117500000	134970000	150070000	1748300000	100	NP_001177126.1	NADH dehydrogenase	NP_001177126	100154443	NDUFA8	-	-	-	ssc01100; ssc04932; ssc05010; ssc00190; ssc05012; ssc05016	Non-alcoholic fatty liver disease (NAFLD); Huntington's disease; Metabolic pathways; Alzheimer's disease; Oxidative phosphorylation; Parkinson's disease
0	0	0	17792000	19373000	0	0	0	0	0	0	0	0	21040000	0	24161000	171330000	23	NP_001177132.1;XP_005656281.1	U1 small nuclear ribonucleoprotein C;U1 small nuclear ribonucleoprotein C isoform X1	NP_001177132	100154606	SNRPC	GO:0000387 [Name: spliceosomal snRNP assembly]; GO:0000395 [Name: mRNA 5'-splice site recognition]	GO:0000243 [Name: commitment complex]; GO:0071010 [Name: prespliceosome]; GO:0071004 [Name: U2-type prespliceosome]; GO:0005685 [Name: U1 snRNP]	GO:0008270 [Name: zinc ion binding]; GO:0030627 [Name: pre-mRNA 5'-splice site binding]; GO:0003729 [Name: mRNA binding]; GO:0030619 [Name: U1 snRNA binding]	ssc03040	Spliceosome
22393000	25474000	35989000	29033000	30396000	27304000	32122000	0	34537000	27320000	33541000	21392000	33167000	27231000	35809000	28463000	457650000	73	NP_001177141.1	DDRGK domain-containing protein 1	NP_001177141	100155894	DDRGK1	GO:1990592 [Name: protein K69-linked ufmylation]; GO:0033146 [Name: regulation of intracellular estrogen receptor signaling pathway]; GO:0008284 [Name: positive regulation of cell proliferation]; GO:0045944 [Name: positive regulation of transcription from RNA polymerase II promoter]; GO:1903721 [Name: positive regulation of I-kappaB phosphorylation]; GO:0034976 [Name: response to endoplasmic reti…	GO:0005789 [Name: endoplasmic reticulum membrane]; GO:0016021 [Name: integral component of membrane]; GO:0005730 [Name: nucleolus]	GO:0044389 [Name: ubiquitin-like protein ligase binding]; GO:0001103 [Name: RNA polymerase II repressing transcription factor binding]	-	-
40291000	15053000	17201000	31228000	0	0	0	0	26549000	0	0	0	0	13956000	38450000	0	340000000	37	NP_001177142.1	small nuclear ribonucleoprotein F	NP_001177142	100155855	SNRPF	GO:0000398 [Name: mRNA splicing, via spliceosome]; GO:0000387 [Name: spliceosomal snRNP assembly]	GO:0071013 [Name: catalytic step 2 spliceosome]; GO:0005732 [Name: small nucleolar ribonucleoprotein complex]; GO:0005685 [Name: U1 snRNP]	GO:0003723 [Name: RNA binding]	ssc03040	Spliceosome
207930000	175140000	135300000	127510000	144480000	131120000	181190000	110220000	131190000	105910000	154390000	142020000	98965000	140460000	96331000	98929000	2165900000	90	NP_001177145.1	diablo homolog, mitochondrial	NP_001177145	100155744	DIABLO	-	-	-	-	-
47567000	58610000	61046000	72863000	74256000	64118000	53955000	65073000	73205000	83556000	77158000	66634000	73443000	78722000	73665000	81716000	1097400000	78	NP_001177146.1;XP_005660174.1;XP_020949985.1	plasminogen receptor (KT);plasminogen receptor (KT) isoform X1;plasminogen receptor (KT) isoform X2	NP_001177146	100155714	PLGRKT	-	GO:0016021 [Name: integral component of membrane]	-	-	-
1056400000	934090000	587100000	670270000	568960000	743180000	253940000	528720000	710560000	596340000	621810000	704550000	566960000	342430000	525750000	573340000	10084000000	152	NP_001177148.1;XP_020927613.1;XP_020927612.1	pterin-4-alpha-carbinolamine dehydratase;pterin-4-alpha-carbinolamine dehydratase isoform X1;pterin-4-alpha-carbinolamine dehydratase isoform X1	NP_001177148	100155605	PCBD1	GO:0051291 [Name: protein heterooligomerization]; GO:0051289 [Name: protein homotetramerization]; GO:0006729 [Name: tetrahydrobiopterin biosynthetic process]	GO:0005829 [Name: cytosol]; GO:0005654 [Name: nucleoplasm]	GO:0042802 [Name: identical protein binding]; GO:0008124 [Name: 4-alpha-hydroxytetrahydrobiopterin dehydratase activity]; GO:0004505 [Name: phenylalanine 4-monooxygenase activity]	-	-
93416000	252950000	220860000	180270000	186120000	160220000	153440000	137120000	120440000	237530000	167180000	158070000	180240000	253800000	228540000	229330000	2964000000	90	NP_001177150.1	cytochrome c oxidase subunit VIa polypeptide 1	NP_001177150	100152232	COX6A1	-	-	-	ssc05016; ssc05010; ssc04260; ssc01100; ssc05012; ssc00190; ssc04932	Oxidative phosphorylation; Metabolic pathways; Non-alcoholic fatty liver disease (NAFLD); Cardiac muscle contraction; Alzheimer's disease; Parkinson's disease; Huntington's disease
32989000	31809000	34996000	27452000	23245000	28674000	28030000	0	27450000	30946000	27377000	0	42193000	30930000	33574000	30816000	456540000	58	NP_001177156.1;NP_001177155.1	NHP2-like protein 1;NHP2-like protein 1	NP_001177156	100155420	SNU13	GO:0000470 [Name: maturation of LSU-rRNA]; GO:0000398 [Name: mRNA splicing, via spliceosome]; GO:0030490 [Name: maturation of SSU-rRNA]	GO:0031428 [Name: box C/D snoRNP complex]; GO:0032040 [Name: small-subunit processome]; GO:0071011 [Name: precatalytic spliceosome]; GO:0046540 [Name: U4/U6 x U5 tri-snRNP complex]	GO:0003723 [Name: RNA binding]	ssc03008; ssc03040	Ribosome biogenesis in eukaryotes; Spliceosome
14456000	17864000	22593000	0	0	0	12949000	0	16627000	0	16634000	0	16966000	17370000	15353000	14145000	205970000	31	XP_020920811.1;NP_001177159.1;XP_020920810.1;XP_020920808.1	importin subunit alpha-4 isoform X3;importin subunit alpha-4;importin subunit alpha-4 isoform X2;importin subunit alpha-4 isoform X1	XP_020920811	396715	KPNA3	GO:0006606 [Name: protein import into nucleus]	GO:0005737 [Name: cytoplasm]; GO:0005634 [Name: nucleus]	GO:0008022 [Name: protein C-terminus binding]; GO:0008565 [Name: protein transporter activity]; GO:0061608 [Name: nuclear import signal receptor activity]	-	-
2224900000	2093600000	1517600000	1874900000	2211800000	2175000000	1965300000	2194100000	1895600000	1976500000	1912000000	2615000000	2151300000	2002000000	1698000000	1686900000	31737000000	422	NP_001177161.2	2,4-dienoyl-CoA reductase, mitochondrial	NP_001177161	503544	DECR1	GO:0051289 [Name: protein homotetramerization]; GO:0006635 [Name: fatty acid beta-oxidation]	GO:0005829 [Name: cytosol]; GO:0005739 [Name: mitochondrion]; GO:0005654 [Name: nucleoplasm]	GO:0008670 [Name: 2,4-dienoyl-CoA reductase (NADPH) activity]; GO:0070402 [Name: NADPH binding]	-	-
192880000	194040000	246090000	182710000	168310000	178910000	146930000	163100000	180880000	195990000	178110000	185860000	143430000	161670000	178160000	208060000	2890300000	208	NP_001177168.1	actin-related protein 2/3 complex subunit 2	NP_001177168	100153175	ARPC2	GO:0034314 [Name: Arp2/3 complex-mediated actin nucleation]; GO:1900026 [Name: positive regulation of substrate adhesion-dependent cell spreading]; GO:0010592 [Name: positive regulation of lamellipodium assembly]; GO:0030041 [Name: actin filament polymerization]	GO:0036195 [Name: muscle cell projection membrane]; GO:0005925 [Name: focal adhesion]; GO:0005768 [Name: endosome]; GO:0030027 [Name: lamellipodium]; GO:0005885 [Name: Arp2/3 protein complex]	GO:0051015 [Name: actin filament binding]; GO:0005200 [Name: structural constituent of cytoskeleton]	ssc05132; ssc04144; ssc04810; ssc04666; ssc05100	Fc gamma R-mediated phagocytosis; Bacterial invasion of epithelial cells; Salmonella infection; Endocytosis; Regulation of actin cytoskeleton
962250000	940930000	560000000	817800000	449520000	902300000	602830000	645630000	971270000	668580000	458370000	491320000	853250000	787820000	412580000	458630000	11104000000	271	XP_020946577.1;NP_001177169.1	glycerol-3-phosphate dehydrogenase;glycerol-3-phosphate dehydrogenase	XP_020946577	100153250	GPD1	GO:0005975 [Name: carbohydrate metabolic process]; GO:0046168 [Name: glycerol-3-phosphate catabolic process]	GO:0009331 [Name: glycerol-3-phosphate dehydrogenase complex]	GO:0004367 [Name: glycerol-3-phosphate dehydrogenase [NAD+] activity]; GO:0042803 [Name: protein homodimerization activity]; GO:0051287 [Name: NAD binding]	ssc00564	Glycerophospholipid metabolism
62038000	71056000	38114000	80990000	120970000	101760000	67170000	74212000	72322000	145130000	78225000	106480000	55179000	75498000	37204000	90705000	1251400000	104	NP_001177177.1;XP_020927633.1;XP_020927637.1;XP_020927636.1;XP_020927635.1;XP_020927634.1	15-hydroxyprostaglandin dehydrogenase;15-hydroxyprostaglandin dehydrogenase	NP_001177177	100156186	HPGD	GO:0045786 [Name: negative regulation of cell cycle]; GO:0097070 [Name: ductus arteriosus closure]; GO:0007567 [Name: parturition]; GO:0006693 [Name: prostaglandin metabolic process]; GO:0007179 [Name: transforming growth factor beta receptor signaling pathway]; GO:0070493 [Name: thrombin-activated receptor signaling pathway]; GO:0007565 [Name: female pregnancy]; GO:0030728 [Name: ovulation]	GO:0005829 [Name: cytosol]; GO:0016323 [Name: basolateral plasma membrane]; GO:0005737 [Name: cytoplasm]; GO:0005654 [Name: nucleoplasm]	GO:0003824 [Name: catalytic activity]; GO:0051287 [Name: NAD binding]; GO:0016404 [Name: 15-hydroxyprostaglandin dehydrogenase (NAD+) activity]; GO:0004957 [Name: prostaglandin E receptor activity]; GO:0070403 [Name: NAD+ binding]	ssc05202	Transcriptional misregulation in cancer
9310300000	6339800000	7754900000	7655100000	6714800000	8980500000	7975200000	7565500000	10508000000	6196900000	7881500000	7550100000	5994500000	4138900000	5941200000	4781800000	117540000000	699	NP_001177351.1	superoxide dismutase	NP_001177351	397036	SOD1	GO:0019226 [Name: transmission of nerve impulse]; GO:0045471 [Name: response to ethanol]; GO:0060052 [Name: neurofilament cytoskeleton organization]; GO:0043085 [Name: positive regulation of catalytic activity]; GO:0045859 [Name: regulation of protein kinase activity]; GO:0006879 [Name: cellular iron ion homeostasis]; GO:0008217 [Name: regulation of blood pressure]; GO:0019430 [Name: removal of s…	GO:0005634 [Name: nucleus]; GO:0005615 [Name: extracellular space]; GO:0032991 [Name: macromolecular complex]; GO:0005886 [Name: plasma membrane]; GO:0005737 [Name: cytoplasm]; GO:0005829 [Name: cytosol]; GO:0031012 [Name: extracellular matrix]; GO:0005739 [Name: mitochondrion]; GO:0032839 [Name: dendrite cytoplasm]; GO:0043025 [Name: neuronal cell body]; GO:0031410 [Name: cytoplasmic vesicle]	GO:0051087 [Name: chaperone binding]; GO:0005507 [Name: copper ion binding]; GO:0004784 [Name: superoxide dismutase activity]; GO:0008270 [Name: zinc ion binding]; GO:0030346 [Name: protein phosphatase 2B binding]	ssc04146; ssc05016; ssc05020; ssc05014	Amyotrophic lateral sclerosis (ALS); Huntington's disease; Prion diseases; Peroxisome
0	0	0	0	0	0	0	0	0	0	0	0	8263200	0	0	0	80655000	14	XP_020948952.1;NP_001181905.1;XP_005665266.1;XP_020948950.1;XP_020948949.1;XP_020948948.1;XP_020948947.1;NP_001181904.1	protein argonaute-1 isoform X2;protein argonaute-1;protein argonaute-1 isoform X1;protein argonaute-3 isoform X2;protein argonaute-3 isoform X1;protein argonaute-3 isoform X1;protein argonaute-3 isoform X1;protein argonaute-2	XP_020948952	100499510	AGO1	GO:0031047 [Name: gene silencing by RNA]	-	GO:0003676 [Name: nucleic acid binding]	-	-
5827100000	4527900000	3809500000	3881100000	4440600000	4599900000	6572400000	4583900000	4110100000	4724400000	4542700000	5128500000	4409700000	5577600000	4677500000	4266000000	74937000000	788	NP_001182041.1	protein disulfide-isomerase A3 precursor	NP_001182041	100156204	PDIA3	GO:0045454 [Name: cell redox homeostasis]; GO:0034976 [Name: response to endoplasmic reticulum stress]; GO:0006457 [Name: protein folding]	GO:0005783 [Name: endoplasmic reticulum]; GO:0009986 [Name: cell surface]	GO:0003756 [Name: protein disulfide isomerase activity]	ssc04612; ssc04141	Protein processing in endoplasmic reticulum; Antigen processing and presentation
0	0	0	0	0	0	0	0	0	0	0	0	0	0	0	4459700	32932000	7	NP_001182043.1	dynein light chain 1, cytoplasmic	NP_001182043	100157773	DYNLL1	GO:0060271 [Name: cilium assembly]; GO:0042326 [Name: negative regulation of phosphorylation]; GO:2000582 [Name: positive regulation of ATP-dependent microtubule motor activity, plus-end-directed]; GO:0010970 [Name: transport along microtubule]	GO:0005813 [Name: centrosome]; GO:0005874 [Name: microtubule]; GO:0072686 [Name: mitotic spindle]; GO:0005737 [Name: cytoplasm]; GO:0008180 [Name: COP9 signalosome]; GO:0005868 [Name: cytoplasmic dynein complex]; GO:0000776 [Name: kinetochore]	GO:0008092 [Name: cytoskeletal protein binding]; GO:0051959 [Name: dynein light intermediate chain binding]; GO:0045505 [Name: dynein intermediate chain binding]; GO:0003774 [Name: motor activity]	ssc04962	Vasopressin-regulated water reabsorption
1244900000	1043500000	864660000	1003400000	1003000000	1182100000	1424300000	952940000	1047800000	1020100000	1284500000	906120000	1043000000	1062900000	1002700000	908670000	16910000000	325	NP_001182048.1	protein disulfide-isomerase A6 precursor	NP_001182048	100499564	PDIA6	GO:0045454 [Name: cell redox homeostasis]; GO:0034976 [Name: response to endoplasmic reticulum stress]; GO:0006457 [Name: protein folding]; GO:0043277 [Name: apoptotic cell clearance]	GO:0005783 [Name: endoplasmic reticulum]; GO:0005615 [Name: extracellular space]; GO:0005793 [Name: endoplasmic reticulum-Golgi intermediate compartment]; GO:0005829 [Name: cytosol]	GO:0015037 [Name: peptide disulfide oxidoreductase activity]; GO:0003756 [Name: protein disulfide isomerase activity]	ssc04141	Protein processing in endoplasmic reticulum
127990000	144770000	73525000	100890000	92765000	133180000	93055000	94821000	104280000	106730000	95095000	84493000	85181000	116620000	74985000	63023000	1611000000	182	NP_001182250.1;XP_020927674.1;XP_020927673.1;XP_013845943.1;XP_013845942.1	long-chain-fatty-acid--CoA ligase 5;long-chain-fatty-acid--CoA ligase 5 isoform X1;long-chain-fatty-acid--CoA ligase 5 isoform X1;long-chain-fatty-acid--CoA ligase 5 isoform X1;long-chain-fatty-acid--CoA ligase 5 isoform X1	NP_001182250	100157521	ACSL5	GO:0008152 [Name: metabolic process]	GO:0016021 [Name: integral component of membrane]	GO:0003824 [Name: catalytic activity]	ssc01100; ssc00061; ssc04146; ssc04920; ssc03320; ssc00071; ssc01212	Peroxisome; Metabolic pathways; Fatty acid metabolism; PPAR signaling pathway; Fatty acid biosynthesis; Fatty acid degradation; Adipocytokine signaling pathway
0	8887500	0	0	0	0	0	0	0	0	0	0	0	0	0	0	61351000	14	XP_020953719.1;NP_001182255.1	protein ABHD16A isoform X1;protein ABHD16A	XP_020953719	100155979	ABHD16A	-	GO:0016021 [Name: integral component of membrane]	-	-	-
5305100000	6047000000	5447500000	5736100000	5138200000	5712300000	5575900000	4318900000	7380400000	4777100000	5880000000	6522700000	4865800000	4844400000	4221600000	4234700000	94837000000	628	XP_005670994.1;XP_005670993.1;NP_001182259.1	catechol O-methyltransferase isoform X1;catechol O-methyltransferase isoform X1;catechol O-methyltransferase	XP_005670994	100155530	COMT	GO:0042135 [Name: neurotransmitter catabolic process]; GO:0006584 [Name: catecholamine metabolic process]; GO:0032259 [Name: methylation]	GO:0005886 [Name: plasma membrane]; GO:0005737 [Name: cytoplasm]	GO:0102084 [Name: L-dopa O-methyltransferase activity]; GO:0000287 [Name: magnesium ion binding]; GO:0016206 [Name: catechol O-methyltransferase activity]	ssc00140; ssc01100; ssc04728; ssc00350	Dopaminergic synapse; Steroid hormone biosynthesis; Metabolic pathways; Tyrosine metabolism
0	0	15329000	0	0	0	0	0	0	0	0	0	0	0	0	0	42618000	9	XP_020946564.1;NP_001182260.1;XP_020946563.1;XP_020946562.1;XP_020946561.1;XP_020946560.1;XP_020946559.1;XP_020946558.1	cleavage and polyadenylation specificity factor subunit 6 isoform X4;cleavage and polyadenylation specificity factor subunit 6;cleavage and polyadenylation specificity factor subunit 6 isoform X3;cleavage and polyadenylation specificity factor subunit 6	XP_020946564	100152191	CPSF6	-	GO:0005849 [Name: mRNA cleavage factor complex]	GO:0003723 [Name: RNA binding]	ssc03015	mRNA surveillance pathway
68386000	69578000	84944000	71437000	79340000	75331000	69758000	70052000	61116000	70246000	78973000	77388000	76317000	82985000	76557000	76315000	1177200000	132	NP_001182263.1	ELAV-like protein 1	NP_001182263	100337681	ELAVL1	GO:0051260 [Name: protein homooligomerization]; GO:2000036 [Name: regulation of stem cell population maintenance]; GO:0060965 [Name: negative regulation of gene silencing by miRNA]; GO:0070935 [Name: 3'-UTR-mediated mRNA stabilization]	GO:0005654 [Name: nucleoplasm]; GO:0010494 [Name: cytoplasmic stress granule]; GO:0005829 [Name: cytosol]	GO:0035198 [Name: miRNA binding]; GO:0003725 [Name: double-stranded RNA binding]; GO:0035925 [Name: mRNA 3'-UTR AU-rich region binding]; GO:0042803 [Name: protein homodimerization activity]; GO:0019901 [Name: protein kinase binding]	ssc04152	AMPK signaling pathway
182310000	187240000	263440000	224460000	169220000	178790000	219430000	164890000	202550000	165630000	232430000	172640000	259270000	154610000	188390000	210810000	3154200000	238	NP_001182266.1	peptidyl-prolyl cis-trans isomerase FKBP4	NP_001182266	100337672	FKBP4	-	-	GO:0003755 [Name: peptidyl-prolyl cis-trans isomerase activity]; GO:0005528 [Name: FK506 binding]; GO:0031072 [Name: heat shock protein binding]	ssc04915	Estrogen signaling pathway
105130000	164190000	121420000	124130000	106440000	103890000	76548000	92048000	80124000	95786000	114770000	117440000	147050000	115010000	141670000	114850000	1843300000	176	NP_001182307.1	valine--tRNA ligase	NP_001182307	100270813	VARS	GO:0006438 [Name: valyl-tRNA aminoacylation]	GO:0005737 [Name: cytoplasm]	GO:0002161 [Name: aminoacyl-tRNA editing activity]; GO:0005524 [Name: ATP binding]; GO:0004832 [Name: valine-tRNA ligase activity]	ssc00970	Aminoacyl-tRNA biosynthesis
0	0	0	0	0	0	0	0	0	0	0	0	0	0	25133000	0	322450000	16	NP_001182437.1	glycogen	NP_001182437	574064	GYS1	GO:0005978 [Name: glycogen biosynthetic process]	-	GO:0004373 [Name: glycogen (starch) synthase activity]	ssc04922; ssc00500; ssc04151; ssc04152; ssc04910; ssc04931	PI3K-Akt signaling pathway; AMPK signaling pathway; Insulin signaling pathway; Glucagon signaling pathway; Starch and sucrose metabolism; Insulin resistance
304410000	180350000	215290000	228970000	575560000	258730000	90734000	683390000	154320000	445920000	119130000	295340000	302120000	353660000	312670000	408950000	4766000000	230	NP_001182440.1	glycogen	NP_001182440	100157080	GYS2	GO:0005978 [Name: glycogen biosynthetic process]	-	GO:0004373 [Name: glycogen (starch) synthase activity]	ssc00500; ssc04922; ssc04151; ssc04931; ssc04910; ssc04152	Starch and sucrose metabolism; Insulin signaling pathway; AMPK signaling pathway; Glucagon signaling pathway; Insulin resistance; PI3K-Akt signaling pathway
0	0	0	0	0	14896000	0	0	0	0	0	0	0	0	0	0	62530000	16	NP_001182495.1	serine/arginine-rich splicing factor 9	NP_001182495	100154637	SRSF9	-	-	-	ssc05168; ssc03040	Spliceosome; Herpes simplex infection
80061000	73144000	115850000	81585000	85114000	81648000	88850000	82285000	83457000	70157000	84580000	94920000	79439000	97589000	77156000	72107000	1317400000	125	NP_001182709.1;XP_020922766.1;XP_020922713.1;XP_020922676.1	protein-L-isoaspartate(D-aspartate) O-methyltransferase;protein-L-isoaspartate(D-aspartate) O-methyltransferase isoform X3;protein-L-isoaspartate(D-aspartate) O-methyltransferase isoform X2;protein-L-isoaspartate(D-aspartate) O-methyltransferase isoform	NP_001182709	100502562	PCMT1	GO:0006479 [Name: protein methylation]	GO:0005737 [Name: cytoplasm]	GO:0004719 [Name: protein-L-isoaspartate (D-aspartate) O-methyltransferase activity]	-	-
0	0	11260000	0	0	0	0	0	0	0	0	0	0	0	0	0	46233000	10	XP_013835710.1;NP_001182710.1;XP_013835711.1	phosphatidylinositol 5-phosphate 4-kinase type-2 alpha isoform X1;phosphatidylinositol 5-phosphate 4-kinase type-2 alpha;phosphatidylinositol 5-phosphate 4-kinase type-2 alpha isoform X2	XP_013835710	100520446	PIP4K2A	GO:0046854 [Name: phosphatidylinositol phosphorylation]	GO:0005737 [Name: cytoplasm]; GO:0005886 [Name: plasma membrane]; GO:0005634 [Name: nucleus]	GO:0005524 [Name: ATP binding]; GO:0016309 [Name: 1-phosphatidylinositol-5-phosphate 4-kinase activity]	ssc04810; ssc04070; ssc00562	Inositol phosphate metabolism; Regulation of actin cytoskeleton; Phosphatidylinositol signaling system
385940000	602070000	511850000	748490000	728410000	559050000	606660000	621080000	454850000	727280000	405480000	580250000	767520000	444970000	472130000	286790000	8881500000	283	NP_001183950.1;XP_020949163.1	hydroxysteroid dehydrogenase-like protein 2;hydroxysteroid dehydrogenase-like protein 2 isoform X1	NP_001183950	100155587	HSDL2	-	-	-	-	-
0	3827300	0	0	0	0	0	0	0	0	0	0	0	0	0	0	7735200	3	XP_020946587.1;XP_005663956.1;NP_001239030.1;XP_013853088.1;XP_013853087.1;XP_005663955.1;NP_001184235.1	signal transducer and activator of transcription 6 isoform X2;signal transducer and activator of transcription 6 isoform X2;signal transducer and activator of transcription 6 isoform 2;signal transducer and activator of transcription 6 isoform X1;signa	XP_020946587	100153518	STAT6	GO:0002296 [Name: T-helper 1 cell lineage commitment]; GO:0000122 [Name: negative regulation of transcription from RNA polymerase II promoter]; GO:0042127 [Name: regulation of cell proliferation]; GO:0035771 [Name: interleukin-4-mediated signaling pathway]; GO:0033598 [Name: mammary gland epithelial cell proliferation]; GO:0048295 [Name: positive regulation of isotype switching to IgE isotypes]; …	GO:0000790 [Name: nuclear chromatin]; GO:0005654 [Name: nucleoplasm]; GO:0031965 [Name: nuclear membrane]; GO:0005829 [Name: cytosol]; GO:0005634 [Name: nucleus]; GO:0005737 [Name: cytoplasm]	GO:0019903 [Name: protein phosphatase binding]; GO:0001228 [Name: transcriptional activator activity, RNA polymerase II transcription regulatory region sequence-specific binding]; GO:0042802 [Name: identical protein binding]; GO:0000978 [Name: RNA polymerase II core promoter proximal region sequence-specific DNA binding]; GO:0004871 [Name: signal transducer activity]; GO:0003677 [Name: DNA bindin…	ssc05321; ssc05161; ssc04630	Inflammatory bowel disease (IBD); Hepatitis B; Jak-STAT signaling pathway
0	0	0	0	0	0	0	0	0	0	0	0	0	0	3863600	0	18901000	3	NP_001185847.1	SEC14-like protein 2	NP_001185847	100152451	SEC14L2	-	-	-	-	-
501680000	472560000	461580000	449950000	493660000	433120000	562950000	400700000	429070000	442180000	393930000	532390000	590070000	489480000	430980000	492870000	7499800000	136	XP_020927548.1;NP_001185848.1;XP_020927549.1;XP_020927547.1;XP_005671100.1;XP_005671099.1;XP_005671098.1;XP_020927551.1	saposin-B-Val isoform X5;saposin-B-Val precursor;saposin-B-Val isoform X6;saposin-B-Val isoform X4;saposin-B-Val isoform X3;saposin-B-Val isoform X2;saposin-B-Val isoform X1;saposin-B-Val isoform X7	XP_020927548	100153167	PSAP	GO:0006665 [Name: sphingolipid metabolic process]	GO:0005764 [Name: lysosome]	GO:0042803 [Name: protein homodimerization activity]; GO:0004565 [Name: beta-galactosidase activity]; GO:1905577 [Name: ganglioside GP1c binding]; GO:0005543 [Name: phospholipid binding]; GO:1905573 [Name: ganglioside GM1 binding]; GO:1905575 [Name: ganglioside GM3 binding]; GO:0001664 [Name: G-protein coupled receptor binding]; GO:1905574 [Name: ganglioside GM2 binding]; GO:1905576 [Name: gangli…	ssc04142	Lysosome
18217000	21854000	0	17330000	0	20225000	0	17234000	18068000	0	18372000	0	0	19720000	17469000	16664000	231550000	48	NP_001185851.1	mitogen-activated protein kinase 1	NP_001185851	100153927	MAPK1	-	GO:0005622 [Name: intracellular]	GO:0004707 [Name: MAP kinase activity]; GO:0005524 [Name: ATP binding]	ssc04022; ssc04261; ssc04620; ssc04713; ssc04720; ssc04910; ssc04915; ssc05160; ssc05212; ssc04010; ssc04114; ssc04350; ssc04510; ssc04621; ssc04664; ssc04666; ssc04722; ssc04723; ssc04730; ssc04810; ssc05164; ssc05214; ssc05215; ssc05220; ssc05223; ssc05230; ssc04012; ssc04062; ssc04320; ssc04540; ssc04650; ssc04660; ssc04919; ssc04930; ssc05010; ssc05145; ssc05203; ssc04015; ssc04024; ssc04066;…	Dorso-ventral axis formation; Gap junction; Platelet activation; Fc epsilon RI signaling pathway; Fc gamma R-mediated phagocytosis; Progesterone-mediated oocyte maturation; Alzheimer's disease; Salmonella infection; Hepatitis B; Viral carcinogenesis; Prostate cancer; Melanoma; Acute myeloid leukemia; MAPK signaling pathway; PI3K-Akt signaling pathway; VEGF signaling pathway; NOD-like receptor sig…
63830000	83205000	31100000	45346000	89804000	63391000	0	81246000	51653000	89698000	44011000	94654000	70626000	38518000	50607000	52958000	965330000	57	XP_020957708.1;XP_020957707.1;XP_020957706.1;XP_020957705.1;XP_005667460.1;NP_001186648.1;XP_005667459.1;XP_020957704.1;XP_020957703.1;XP_005667455.1;XP_013834903.1;XP_020957701.1;XP_020957700.1;XP_020957699.1;XP_020957710.1;XP_020957709.1;XP_020957711.1;XP_020957702.1	glucose-6-phosphate exchanger SLC37A4 isoform X6;glucose-6-phosphate exchanger SLC37A4 isoform X6;glucose-6-phosphate exchanger SLC37A4 isoform X6;glucose-6-phosphate exchanger SLC37A4 isoform X6;glucose-6-phosphate exchanger SLC37A4 isoform X6;glucos	XP_020957708	100516688	SLC37A4	GO:0002318 [Name: myeloid progenitor cell differentiation]; GO:0001816 [Name: cytokine production]; GO:0042593 [Name: glucose homeostasis]; GO:0035166 [Name: post-embryonic hemopoiesis]; GO:0006874 [Name: cellular calcium ion homeostasis]; GO:0043085 [Name: positive regulation of catalytic activity]; GO:0008202 [Name: steroid metabolic process]; GO:0006089 [Name: lactate metabolic process]; GO:00…	GO:0016021 [Name: integral component of membrane]; GO:0005623 [Name: cell]	GO:0022857 [Name: transmembrane transporter activity]	ssc04973	Carbohydrate digestion and absorption
18198000000	17618000000	18468000000	19844000000	21945000000	23217000000	17319000000	21402000000	22732000000	22375000000	24242000000	23053000000	19925000000	14825000000	19581000000	24655000000	329210000000	1489	NP_001186971.1	betaine--homocysteine S-methyltransferase 1	NP_001186971	397371	BHMT	GO:0032259 [Name: methylation]; GO:0006579 [Name: amino-acid betaine catabolic process]; GO:0009086 [Name: methionine biosynthetic process]	GO:0005737 [Name: cytoplasm]	GO:0047150 [Name: betaine-homocysteine S-methyltransferase activity]; GO:0008270 [Name: zinc ion binding]	ssc00270; ssc00260; ssc01100	Cysteine and methionine metabolism; Glycine, serine and threonine metabolism; Metabolic pathways
14409000	20437000	14428000	13247000	0	15319000	17242000	0	0	18185000	14819000	0	0	16315000	16255000	0	206760000	35	XP_020944311.1;XP_020944310.1;NP_001188310.1;XP_020934490.1;XP_020934489.1;XP_013846266.1;XP_020934488.1;XP_020934487.1;XP_020934486.1;XP_013846264.1;XP_005657816.1;XP_005657815.1;XP_003134727.2	adenosylhomocysteinase 2 isoform X2;adenosylhomocysteinase 2 isoform X1;adenosylhomocysteinase 2;adenosylhomocysteinase 3 isoform X5;adenosylhomocysteinase 3 isoform X5;adenosylhomocysteinase 3 isoform X6;adenosylhomocysteinase 3 isoform X3;adenosyl	XP_020944311	100512899	AHCYL1	GO:0044070 [Name: regulation of anion transport]; GO:0032412 [Name: regulation of ion transmembrane transporter activity]; GO:0051592 [Name: response to calcium ion]; GO:0038166 [Name: angiotensin-activated signaling pathway]; GO:0006611 [Name: protein export from nucleus]; GO:0042045 [Name: epithelial fluid transport]; GO:0010765 [Name: positive regulation of sodium ion transport]; GO:0006378 [N…	GO:0005829 [Name: cytosol]; GO:0043231 [Name: intracellular membrane-bounded organelle]	GO:0004013 [Name: adenosylhomocysteinase activity]; GO:0042802 [Name: identical protein binding]	ssc00270; ssc01100	Metabolic pathways; Cysteine and methionine metabolism
634370000	394870000	655850000	498040000	654290000	567850000	532830000	602770000	524880000	511000000	598970000	689950000	683140000	542800000	605820000	565600000	9230400000	141	XP_020921798.1;XP_020921797.1;NP_001188313.1;XP_020921795.1	rho GDP-dissociation inhibitor 1 isoform X2;rho GDP-dissociation inhibitor 1 isoform X2;rho GDP-dissociation inhibitor 1;rho GDP-dissociation inhibitor 1 isoform X1	XP_020921798	100529116	ARHGDIA	GO:0007266 [Name: Rho protein signal transduction]; GO:0071526 [Name: semaphorin-plexin signaling pathway]; GO:0032880 [Name: regulation of protein localization]	GO:0005737 [Name: cytoplasm]; GO:0001772 [Name: immunological synapse]; GO:0005634 [Name: nucleus]	GO:0005094 [Name: Rho GDP-dissociation inhibitor activity]	ssc04722; ssc04962	Vasopressin-regulated water reabsorption; Neurotrophin signaling pathway
109060000	124820000	97928000	77310000	90373000	105320000	63091000	78632000	91846000	77137000	117170000	73838000	79123000	78638000	80335000	86117000	1446100000	124	NP_001188360.1	selenoprotein O	NP_001188360	100518971	SELENOO	-	-	-	-	-
99705000	112720000	76306000	99884000	89405000	99433000	109440000	76894000	82982000	109880000	113590000	94249000	95091000	85290000	112520000	100390000	1532200000	90	NP_001189469.1	transmembrane emp24 domain-containing protein 7 precursor	NP_001189469	100522183	TMED7	-	GO:0005783 [Name: endoplasmic reticulum]; GO:0005793 [Name: endoplasmic reticulum-Golgi intermediate compartment]; GO:0005794 [Name: Golgi apparatus]; GO:0016021 [Name: integral component of membrane]	-	-	-
354840000	360040000	391460000	360500000	367990000	345430000	268790000	297770000	335020000	345000000	418380000	367570000	325420000	343030000	372440000	370840000	5612400000	194	NP_001191212.1;XP_020938996.1;XP_013850028.1;XP_013834333.2	40S ribosomal protein S4, X isoform	NP_001191212	397611	RPS4X	GO:0045727 [Name: positive regulation of translation]; GO:0006412 [Name: translation]; GO:0008284 [Name: positive regulation of cell proliferation]; GO:0007275 [Name: multicellular organism development]	GO:0005844 [Name: polysome]; GO:0036464 [Name: cytoplasmic ribonucleoprotein granule]; GO:0022627 [Name: cytosolic small ribosomal subunit]	GO:0019843 [Name: rRNA binding]; GO:0003723 [Name: RNA binding]; GO:0003735 [Name: structural constituent of ribosome]	ssc03010	Ribosome
16934000	0	21590000	0	0	13304000	16842000	0	12594000	0	0	0	0	0	16527000	15987000	146070000	23	XP_020941364.1;XP_005655190.1;XP_005655188.1;NP_001191298.1;XP_020941366.1;XP_020941365.1;XP_020941363.1	SUMO-conjugating enzyme UBC9 isoform X2;SUMO-conjugating enzyme UBC9 isoform X2;SUMO-conjugating enzyme UBC9 isoform X2;SUMO-conjugating enzyme UBC9;SUMO-conjugating enzyme UBC9 isoform X3;SUMO-conjugating enzyme UBC9 isoform X3;SUMO-conjugating enzy	XP_020941364	100533196	UBE2I	GO:0043123 [Name: positive regulation of I-kappaB kinase/NF-kappaB signaling]; GO:1903755 [Name: positive regulation of SUMO transferase activity]; GO:0000122 [Name: negative regulation of transcription from RNA polymerase II promoter]	GO:1990234 [Name: transferase complex]; GO:0005634 [Name: nucleus]; GO:1990356 [Name: sumoylated E2 ligase complex]; GO:0005737 [Name: cytoplasm]; GO:0016605 [Name: PML body]; GO:0005829 [Name: cytosol]	GO:0071535 [Name: RING-like zinc finger domain binding]; GO:0044388 [Name: small protein activating enzyme binding]; GO:0008134 [Name: transcription factor binding]; GO:0061656 [Name: SUMO conjugating enzyme activity]; GO:0019789 [Name: SUMO transferase activity]; GO:0005524 [Name: ATP binding]; GO:0043398 [Name: HLH domain binding]	ssc04120; ssc05206; ssc03013; ssc04064	RNA transport; MicroRNAs in cancer; Ubiquitin mediated proteolysis; NF-kappa B signaling pathway
0	0	0	0	0	0	0	0	0	0	3781700	0	0	0	0	0	32333000	6	XP_020927588.1;NP_001191324.1	interferon-induced protein with tetratricopeptide repeats 3 isoform X1;interferon-induced protein with tetratricopeptide repeats 3	XP_020927588	100154248	IFIT3	GO:0008285 [Name: negative regulation of cell proliferation]; GO:0035457 [Name: cellular response to interferon-alpha]; GO:0051607 [Name: defense response to virus]; GO:0043066 [Name: negative regulation of apoptotic process]	GO:0005829 [Name: cytosol]; GO:0005739 [Name: mitochondrion]	GO:0042802 [Name: identical protein binding]	-	-
240580000	220100000	293250000	230460000	209860000	161640000	186460000	174160000	157290000	189480000	198950000	201380000	172450000	235010000	257630000	166250000	3106400000	110	XP_005668988.1;NP_001191688.1	nucleoside diphosphate kinase A isoform X1;nucleoside diphosphate kinase A	XP_005668988	100142626	NME1	GO:0007595 [Name: lactation]; GO:0050679 [Name: positive regulation of epithelial cell proliferation]; GO:0006241 [Name: CTP biosynthetic process]; GO:0006228 [Name: UTP biosynthetic process]; GO:0043388 [Name: positive regulation of DNA binding]; GO:0006183 [Name: GTP biosynthetic process]	GO:0005829 [Name: cytosol]; GO:0043209 [Name: myelin sheath]; GO:0005634 [Name: nucleus]; GO:0032587 [Name: ruffle membrane]	GO:0005524 [Name: ATP binding]; GO:0043024 [Name: ribosomal small subunit binding]; GO:0042802 [Name: identical protein binding]; GO:0004536 [Name: deoxyribonuclease activity]; GO:0005525 [Name: GTP binding]; GO:0000287 [Name: magnesium ion binding]; GO:0004550 [Name: nucleoside diphosphate kinase activity]	ssc00240; ssc00230; ssc01130; ssc01100	Pyrimidine metabolism; Metabolic pathways; Purine metabolism; Biosynthesis of antibiotics
75806000	67500000	67994000	69953000	67880000	72861000	55390000	69327000	70232000	66287000	59994000	68740000	63844000	52469000	62780000	61004000	1035900000	76	NP_001191699.1	O-acetyl-ADP-ribose deacetylase MACROD1	NP_001191699	100522538	MACROD1	-	-	-	-	-
582000000	426000000	529760000	529790000	830250000	815230000	457190000	634930000	600280000	469690000	750010000	499100000	435340000	469200000	483750000	355250000	8714500000	275	NP_001191700.1	S-methylmethionine--homocysteine S-methyltransferase BHMT2	NP_001191700	100523776	BHMT2	GO:0009086 [Name: methionine biosynthetic process]	GO:0005737 [Name: cytoplasm]	GO:0047150 [Name: betaine-homocysteine S-methyltransferase activity]; GO:0008270 [Name: zinc ion binding]	-	-
66424000	74435000	73635000	65006000	56933000	68990000	62577000	61632000	61104000	55652000	69162000	75750000	71215000	72742000	69929000	63542000	1064400000	67	NP_001192023.1	ubiquitin-conjugating enzyme E2 variant 1	NP_001192023	100512077	UBE2V1	GO:0070534 [Name: protein K63-linked ubiquitination]; GO:0006301 [Name: postreplication repair]	GO:0005634 [Name: nucleus]; GO:0005737 [Name: cytoplasm]	GO:0031625 [Name: ubiquitin protein ligase binding]; GO:0061630 [Name: ubiquitin protein ligase activity]	-	-
1584900000	1727500000	1172600000	1341700000	1696500000	1598600000	1551900000	1399200000	1252400000	1577000000	1211200000	1892300000	1631400000	1464800000	1319400000	1450300000	23525000000	278	NP_001192208.1;XP_005653347.1	electron transfer flavoprotein subunit beta;electron transfer flavoprotein subunit beta isoform X1	NP_001192208	396614	ETFB	GO:0033539 [Name: fatty acid beta-oxidation using acyl-CoA dehydrogenase]; GO:0022900 [Name: electron transport chain]; GO:0055114 [Name: oxidation-reduction process]	GO:0005829 [Name: cytosol]; GO:0005759 [Name: mitochondrial matrix]	GO:0000166 [Name: nucleotide binding]; GO:0009055 [Name: electron carrier activity]	-	-
0	0	0	0	0	0	0	0	0	0	0	0	0	7613500	0	0	42686000	8	NP_001192332.1	tubulin-folding cofactor B	NP_001192332	100522808	TBCB	-	GO:0005829 [Name: cytosol]	-	-	-
0	21991000	18692000	19158000	23784000	15343000	18768000	0	0	15929000	20005000	22915000	24518000	23641000	17955000	21543000	294310000	51	XP_020932208.1;NP_001192334.1	ras GTPase-activating protein-binding protein 1 isoform X1;ras GTPase-activating protein-binding protein 1	XP_020932208	100513766	G3BP1	GO:0090090 [Name: negative regulation of canonical Wnt signaling pathway]	GO:0010494 [Name: cytoplasmic stress granule]; GO:0005829 [Name: cytosol]	GO:0003729 [Name: mRNA binding]	-	-
19409000	18429000	22648000	0	0	19539000	0	0	20560000	20066000	0	23803000	27769000	28099000	18837000	24846000	296750000	47	NP_001193269.1	cell cycle and apoptosis regulator protein 2	NP_001193269	100155718	CCAR2	-	-	-	-	-
107700000	83670000	115130000	107170000	52479000	50038000	81637000	39237000	51357000	48039000	55691000	52938000	97138000	61706000	148080000	408480000	1602500000	193	NP_001193280.1;XP_005668408.1;XP_005668407.1;NP_001193276.1;CON__Q2KJC7	periostin isoform 2 precursor;periostin isoform X2;periostin isoform X1;periostin isoform 1 precursor;	NP_001193280	100152401	POSTN	-	-	-	-	-
19424000	22054000	30459000	31764000	25916000	21242000	35123000	31787000	37954000	29270000	0	13353000	20012000	23669000	22386000	33761000	393680000	61	XP_020923926.1;NP_001193278.1;XP_020923925.1;XP_020923924.1;XP_020923930.1;XP_020923929.1;XP_020923928.1;XP_020923927.1;CON__Q0V8M9	inter-alpha-trypsin inhibitor heavy chain H3 isoform X3;inter-alpha-trypsin inhibitor heavy chain H3 precursor;inter-alpha-trypsin inhibitor heavy chain H3 isoform X2;inter-alpha-trypsin inhibitor heavy chain H3 isoform X1;inter-alpha-trypsin inhibitor	XP_020923926	100157235	ITIH3	-	-	-	-	-
5993000000	6579300000	8763800000	7879300000	6664200000	5809700000	7728600000	5609500000	6508700000	6634700000	7437000000	6937600000	7604800000	8927900000	7218000000	6544200000	125260000000	607	NP_001193288.1;XP_020946773.1	glyceraldehyde-3-phosphate dehydrogenase;glyceraldehyde-3-phosphate dehydrogenase isoform X1	NP_001193288	396823	GAPDH	GO:0051402 [Name: neuron apoptotic process]; GO:0006417 [Name: regulation of translation]; GO:0050821 [Name: protein stabilization]; GO:0006006 [Name: glucose metabolic process]; GO:0055114 [Name: oxidation-reduction process]; GO:0006096 [Name: glycolytic process]; GO:0035606 [Name: peptidyl-cysteine S-trans-nitrosylation]; GO:0000226 [Name: microtubule cytoskeleton organization]	GO:0005829 [Name: cytosol]; GO:0097452 [Name: GAIT complex]; GO:0015630 [Name: microtubule cytoskeleton]; GO:0005634 [Name: nucleus]; GO:0005737 [Name: cytoplasm]	GO:0008017 [Name: microtubule binding]; GO:0050661 [Name: NADP binding]; GO:0051287 [Name: NAD binding]; GO:0004365 [Name: glyceraldehyde-3-phosphate dehydrogenase (NAD+) (phosphorylating) activity]; GO:0035605 [Name: peptidyl-cysteine S-nitrosylase activity]	ssc01200; ssc01100; ssc04066; ssc05010; ssc01130; ssc00010; ssc01230	Carbon metabolism; HIF-1 signaling pathway; Biosynthesis of antibiotics; Biosynthesis of amino acids; Glycolysis / Gluconeogenesis; Metabolic pathways; Alzheimer's disease
13941000	13366000	0	0	0	12765000	0	0	0	0	9125800	0	0	0	0	0	88120000	21	NP_001193308.1;XP_020946726.1	lipase maturation factor 2;lipase maturation factor 2 isoform X1	NP_001193308	100518488	LMF2	-	-	-	-	-
0	0	0	0	0	2823400	0	0	0	0	0	0	0	0	0	0	3155100	2	NP_001193370.1;XP_020954031.1	antigen peptide transporter 2;antigen peptide transporter 2 isoform X1	NP_001193370	733650	TAP2	GO:0015833 [Name: peptide transport]; GO:0019885 [Name: antigen processing and presentation of endogenous peptide antigen via MHC class I]	GO:0042825 [Name: TAP complex]	GO:0015440 [Name: peptide-transporting ATPase activity]; GO:0005524 [Name: ATP binding]; GO:0042287 [Name: MHC protein binding]	ssc05340; ssc02010; ssc05168; ssc04145; ssc04612	Primary immunodeficiency; Herpes simplex infection; ABC transporters; Phagosome; Antigen processing and presentation
42496000	41052000	48424000	39073000	40253000	36887000	43787000	33719000	0	39970000	41032000	44807000	41733000	0	44062000	40482000	617210000	58	XP_020923906.1;NP_001193464.1;XP_020923905.1;XP_020923907.1	actin-related protein 2/3 complex subunit 4 isoform X2;actin-related protein 2/3 complex subunit 4;actin-related protein 2/3 complex subunit 4 isoform X1;actin-related protein 2/3 complex subunit 4 isoform X3	XP_020923906	100155875	ARPC4	GO:0030041 [Name: actin filament polymerization]; GO:0034314 [Name: Arp2/3 complex-mediated actin nucleation]	GO:0005885 [Name: Arp2/3 protein complex]; GO:0005737 [Name: cytoplasm]	GO:0003779 [Name: actin binding]	ssc05100; ssc04666; ssc05132; ssc04144; ssc04810	Endocytosis; Regulation of actin cytoskeleton; Fc gamma R-mediated phagocytosis; Salmonella infection; Bacterial invasion of epithelial cells
3767700000	3052900000	2636400000	3228500000	3609700000	3588700000	3257600000	3479200000	3647500000	3584000000	3708200000	4801400000	3606600000	3727200000	3271600000	2990300000	55540000000	719	NP_001229951.1;XP_020941315.1	acyl-CoA synthetase medium-chain family member 4;acyl-CoA synthetase medium-chain family member 4 isoform X1	NP_001229951	100512595	ACSM4	GO:0006637 [Name: acyl-CoA metabolic process]; GO:0006633 [Name: fatty acid biosynthetic process]	GO:0005759 [Name: mitochondrial matrix]	GO:0004321 [Name: fatty-acyl-CoA synthase activity]; GO:0015645 [Name: fatty acid ligase activity]; GO:0003996 [Name: acyl-CoA ligase activity]	ssc00650; ssc01100	Butanoate metabolism; Metabolic pathways
16634000	18254000	0	0	0	0	0	0	0	0	0	0	24348000	0	0	0	133210000	17	XP_020935133.1;NP_001229952.1;XP_020935131.1;XP_020935130.1	lys-63-specific deubiquitinase BRCC36 isoform X3;lys-63-specific deubiquitinase BRCC36;lys-63-specific deubiquitinase BRCC36 isoform X2;lys-63-specific deubiquitinase BRCC36 isoform X1	XP_020935133	100516948	BRCC3	GO:0006302 [Name: double-strand break repair]; GO:0070537 [Name: histone H2A K63-linked deubiquitination]; GO:0045739 [Name: positive regulation of DNA repair]; GO:0010165 [Name: response to X-ray]; GO:0072425 [Name: signal transduction involved in G2 DNA damage checkpoint]	GO:0005737 [Name: cytoplasm]; GO:0000152 [Name: nuclear ubiquitin ligase complex]; GO:0070531 [Name: BRCA1-A complex]; GO:0070552 [Name: BRISC complex]; GO:0005654 [Name: nucleoplasm]	GO:0031593 [Name: polyubiquitin binding]; GO:0030234 [Name: enzyme regulator activity]; GO:0008237 [Name: metallopeptidase activity]; GO:0004843 [Name: thiol-dependent ubiquitin-specific protease activity]	-	-
7345400	9981300	0	0	0	8115000	0	0	0	0	0	0	0	0	0	0	38810000	9	XP_020933474.1;NP_001229960.1;XP_020933469.1	coiled-coil and C2 domain-containing protein 1A isoform X2;coiled-coil and C2 domain-containing protein 1A;coiled-coil and C2 domain-containing protein 1A isoform X1	XP_020933474	100511068	CC2D1A	-	-	-	-	-
14903000	14666000	22617000	0	0	0	13035000	0	0	0	11374000	16218000	12379000	0	0	14463000	185140000	28	NP_001229989.1;XP_001929064.4	ras-related protein Rab-10	NP_001229989	100526104	RAB10	GO:0071786 [Name: endoplasmic reticulum tubular network organization]; GO:0072659 [Name: protein localization to plasma membrane]; GO:0017157 [Name: regulation of exocytosis]; GO:0006904 [Name: vesicle docking involved in exocytosis]; GO:0019882 [Name: antigen processing and presentation]; GO:0032869 [Name: cellular response to insulin stimulus]; GO:0009306 [Name: protein secretion]; GO:0097051 […	GO:0071782 [Name: endoplasmic reticulum tubular network]; GO:0055037 [Name: recycling endosome]; GO:0005929 [Name: cilium]; GO:0070382 [Name: exocytic vesicle]; GO:0005794 [Name: Golgi apparatus]; GO:0032593 [Name: insulin-responsive compartment]; GO:0005886 [Name: plasma membrane]; GO:0005789 [Name: endoplasmic reticulum membrane]	GO:0005525 [Name: GTP binding]; GO:0031489 [Name: myosin V binding]; GO:0019003 [Name: GDP binding]; GO:0003924 [Name: GTPase activity]	ssc04152; ssc04144	AMPK signaling pathway; Endocytosis
1445300000	1343200000	1770200000	1352600000	1096100000	1491800000	1466400000	1225000000	1400900000	1313900000	1479100000	1508300000	1406400000	1636500000	1552100000	1565200000	23026000000	834	NP_001229990.1;NP_001230595.1;XP_003122540.1;XP_005660702.1	alpha-actinin-1	NP_001229990	100513412	ACTN1	-	-	-	ssc05412; ssc04670; ssc05146; ssc05203; ssc04510; ssc04520; ssc04530; ssc05322; ssc04810	Amoebiasis; Tight junction; Regulation of actin cytoskeleton; Leukocyte transendothelial migration; Arrhythmogenic right ventricular cardiomyopathy (ARVC); Focal adhesion; Adherens junction; Viral carcinogenesis; Systemic lupus erythematosus
0	0	0	0	0	3074500	0	0	0	0	0	0	0	0	0	0	3435600	1	XP_020932141.1;XP_020932088.1;XP_020932030.1;XP_020931956.1;XP_020931902.1;XP_013854521.1;XP_005652523.1;NP_001245208.1;XP_020931759.1;NP_001230110.2;XP_020931695.1;XP_020931624.1;XP_020931564.1;XP_020931505.1;XP_020931455.1	ubiquitin-protein ligase E3A isoform X3;ubiquitin-protein ligase E3A isoform X3;ubiquitin-protein ligase E3A isoform X3;ubiquitin-protein ligase E3A isoform X3;ubiquitin-protein ligase E3A isoform X3;ubiquitin-protein ligase E3A isoform X3;ubiquitin-	XP_020932141	100522589	UBE3A	GO:0006511 [Name: ubiquitin-dependent protein catabolic process]	GO:0005737 [Name: cytoplasm]	GO:0061630 [Name: ubiquitin protein ligase activity]	ssc04120; ssc05203	Viral carcinogenesis; Ubiquitin mediated proteolysis
83605000	68516000	76938000	71414000	48595000	61802000	39064000	50129000	63138000	74508000	59402000	70853000	62856000	75849000	68941000	75438000	1066300000	123	XP_020921804.1;XP_020921803.1;XP_020921802.1;NP_001230112.1	AP-2 complex subunit beta isoform X2;AP-2 complex subunit beta isoform X1;AP-2 complex subunit beta isoform X1;AP-2 complex subunit beta	XP_020921804	100620457	AP2B1	GO:0006886 [Name: intracellular protein transport]; GO:0099590 [Name: neurotransmitter receptor internalization]; GO:0035904 [Name: aorta development]; GO:0060976 [Name: coronary vasculature development]; GO:0003281 [Name: ventricular septum development]	GO:0030122 [Name: AP-2 adaptor complex]	GO:0030276 [Name: clathrin binding]	ssc04721; ssc04144; ssc05016; ssc04961	Endocytosis; Synaptic vesicle cycle; Huntington's disease; Endocrine and other factor-regulated calcium reabsorption
1060200000	1099900000	1092700000	972970000	1350300000	1079800000	971820000	1185900000	1076400000	1257200000	1011500000	1344300000	1324700000	1225700000	1244000000	954830000	18004000000	263	NP_001230116.1	S-adenosylmethionine synthase	NP_001230116	100156922	MAT1A	-	-	-	ssc01230; ssc00270; ssc01100	Biosynthesis of amino acids; Cysteine and methionine metabolism; Metabolic pathways
0	0	0	0	0	0	0	0	0	0	0	0	0	4610400	0	0	24792000	5	NP_001230119.1;XP_020941348.1	syndecan-1 precursor;syndecan-1 isoform X1	NP_001230119	100519770	SDC1	GO:1903553 [Name: positive regulation of extracellular exosome assembly]; GO:0048627 [Name: myoblast development]; GO:0060070 [Name: canonical Wnt signaling pathway]; GO:0042060 [Name: wound healing]; GO:0055002 [Name: striated muscle cell development]; GO:1903543 [Name: positive regulation of exosomal secretion]	GO:0016021 [Name: integral component of membrane]; GO:0009897 [Name: external side of plasma membrane]	GO:0008022 [Name: protein C-terminus binding]; GO:0042802 [Name: identical protein binding]	ssc05144; ssc05205; ssc04514; ssc04512	Proteoglycans in cancer; ECM-receptor interaction; Malaria; Cell adhesion molecules (CAMs)
0	0	0	0	0	0	0	0	0	0	3642600	0	0	0	0	0	3788800	2	NP_001230137.1	membrane magnesium transporter 1 precursor	NP_001230137	100520118	MMGT1	GO:0098655 [Name: cation transmembrane transport]	GO:0072546 [Name: ER membrane protein complex]; GO:0005794 [Name: Golgi apparatus]; GO:0005769 [Name: early endosome]; GO:0005886 [Name: plasma membrane]	GO:0022890 [Name: inorganic cation transmembrane transporter activity]	-	-
643940000	781380000	645740000	743800000	637040000	749490000	810740000	680690000	748940000	704550000	764930000	780480000	652050000	705400000	685240000	635730000	11329000000	451	XP_020934812.1;NP_001230139.1	calnexin isoform X1;calnexin precursor	XP_020934812	100519184	CANX	-	-	-	ssc04141; ssc04145; ssc04612; ssc04918; ssc05166	Protein processing in endoplasmic reticulum; Antigen processing and presentation; Phagosome; Thyroid hormone synthesis; HTLV-I infection
35775000	34130000	28205000	28106000	22550000	18323000	20056000	0	20106000	20574000	19762000	14758000	22791000	0	31918000	14912000	357250000	80	NP_001230144.1	exportin-2	NP_001230144	100626451	CSE1L	-	-	-	-	-
29334000	34555000	0	0	0	24459000	34644000	0	0	0	0	22742000	19929000	23837000	0	26225000	245310000	28	NP_001230146.1	peroxisomal carnitine O-octanoyltransferase	NP_001230146	100521142	CROT	GO:0051791 [Name: medium-chain fatty acid metabolic process]; GO:0015936 [Name: coenzyme A metabolic process]; GO:0015908 [Name: fatty acid transport]; GO:0009437 [Name: carnitine metabolic process]; GO:0006635 [Name: fatty acid beta-oxidation]; GO:0006091 [Name: generation of precursor metabolites and energy]	GO:0005777 [Name: peroxisome]	GO:0008458 [Name: carnitine O-octanoyltransferase activity]; GO:0005102 [Name: receptor binding]	ssc04146	Peroxisome
301250000	340750000	305830000	327840000	305660000	289600000	275270000	308280000	265760000	336600000	324660000	304970000	281530000	325530000	302470000	316260000	4875300000	393	NP_001230149.1	lon protease homolog, mitochondrial	NP_001230149	100511917	LONP1	-	-	-	-	-
148440000	171520000	135480000	111530000	106590000	116920000	139040000	93783000	103370000	112000000	148340000	124840000	116420000	113170000	102740000	111520000	1994600000	79	XP_005667153.1;NP_001230202.1;XP_020957775.1;XP_020957774.1;XP_020957773.1;XP_020918397.1;XP_003129872.1;XP_003356293.1	ras-related protein Rab-6A isoform X3;ras-related protein Rab-6A;ras-related protein Rab-6A isoform X4;ras-related protein Rab-6A isoform X2;ras-related protein Rab-6A isoform X1	XP_005667153	100625022	RAB6A	-	GO:0005794 [Name: Golgi apparatus]	GO:0003924 [Name: GTPase activity]; GO:0005525 [Name: GTP binding]	-	-
0	0	0	0	0	0	0	0	0	0	0	0	0	3732600	0	0	34354000	12	XP_020935039.1;NP_001230218.1	uracil phosphoribosyltransferase homolog isoform X1;uracil phosphoribosyltransferase homolog	XP_020935039	100151798	UPRT	-	-	-	ssc00240; ssc01100	Pyrimidine metabolism; Metabolic pathways
0	0	0	0	0	0	0	0	0	0	0	0	0	0	0	6256100	30380000	6	NP_001230220.1	ras-related protein Rab-35	NP_001230220	100151805	RAB35	GO:0019882 [Name: antigen processing and presentation]; GO:0048227 [Name: plasma membrane to endosome transport]; GO:0031175 [Name: neuron projection development]; GO:0016197 [Name: endosomal transport]; GO:0036010 [Name: protein localization to endosome]; GO:0000281 [Name: mitotic cytokinesis]	GO:0031253 [Name: cell projection membrane]; GO:0045171 [Name: intercellular bridge]; GO:0045334 [Name: clathrin-coated endocytic vesicle]; GO:0005905 [Name: clathrin-coated pit]	GO:0005525 [Name: GTP binding]; GO:0003924 [Name: GTPase activity]; GO:0019003 [Name: GDP binding]; GO:0005546 [Name: phosphatidylinositol-4,5-bisphosphate binding]	ssc04144	Endocytosis
702940000	721800000	423230000	514990000	450940000	657190000	536920000	490120000	598750000	591350000	527380000	649670000	577290000	646230000	548710000	577620000	9297100000	383	NP_001230233.1	sterol 26-hydroxylase, mitochondrial	NP_001230233	100126282	CYP27A1	-	GO:0005739 [Name: mitochondrion]	GO:0005506 [Name: iron ion binding]; GO:0016705 [Name: oxidoreductase activity, acting on paired donors, with incorporation or reduction of molecular oxygen]; GO:0020037 [Name: heme binding]; GO:0004497 [Name: monooxygenase activity]	ssc00120; ssc01100; ssc03320	Metabolic pathways; Primary bile acid biosynthesis; PPAR signaling pathway
841270000	852100000	3053700000	5225100000	2241200000	3056300000	5795800000	4182600000	6567700000	3007500000	2092100000	0	3984800000	3265300000	4649300000	4746400000	51579000000	256	NP_001230248.1	immunoglobulin lambda-like polypeptide 5 precursor	NP_001230248	100152327	LOC100152327	-	-	-	-	-
54646000	42052000	46415000	48192000	43612000	54996000	51134000	42963000	52416000	45270000	43879000	44250000	45245000	45531000	41011000	39181000	741970000	34	NP_001230267.1;XP_005671110.1;XP_005671112.1;XP_005671111.1;XP_020927539.1	group XIIB secretory phospholipase A2-like protein precursor;group XIIB secretory phospholipase A2-like protein isoform X1;group XIIB secretory phospholipase A2-like protein isoform X3;group XIIB secretory phospholipase A2-like protein isoform X2;group	NP_001230267	100152597	PLA2G12B	GO:0050482 [Name: arachidonic acid secretion]; GO:0016042 [Name: lipid catabolic process]; GO:0006644 [Name: phospholipid metabolic process]	GO:0005576 [Name: extracellular region]	GO:0005509 [Name: calcium ion binding]; GO:0004623 [Name: phospholipase A2 activity]	ssc00592; ssc00565; ssc00590; ssc00591; ssc04014; ssc04270; ssc04972; ssc04975; ssc00564; ssc01100	Ether lipid metabolism; Fat digestion and absorption; Metabolic pathways; Linoleic acid metabolism; alpha-Linolenic acid metabolism; Ras signaling pathway; Glycerophospholipid metabolism; Arachidonic acid metabolism; Vascular smooth muscle contraction; Pancreatic secretion
167660000	188760000	350090000	226000000	74706000	181390000	312560000	158820000	164480000	155410000	135800000	124460000	291460000	321420000	413250000	497730000	3771000000	204	NP_001230268.1;CON__Q05443	lumican precursor	NP_001230268	100152607	LUM	GO:0030199 [Name: collagen fibril organization]; GO:0045944 [Name: positive regulation of transcription from RNA polymerase II promoter]; GO:0007601 [Name: visual perception]; GO:0032914 [Name: positive regulation of transforming growth factor beta1 production]	GO:0005578 [Name: proteinaceous extracellular matrix]; GO:0005615 [Name: extracellular space]; GO:0005583 [Name: fibrillar collagen trimer]	GO:0005518 [Name: collagen binding]	ssc05205	Proteoglycans in cancer
11002000	0	13901000	0	0	0	0	0	0	0	0	0	0	0	0	0	47703000	15	NP_001230269.1	proteasome inhibitor PI31 subunit	NP_001230269	100152620	PSMF1	-	-	-	ssc03050	Proteasome
0	0	4073600	0	0	0	0	0	0	0	0	0	0	0	0	0	15030000	4	XP_020924154.1;NP_001230270.1;XP_005670105.1	DNA-directed RNA polymerases I, II, and III subunit RPABC3 isoform X2;DNA-directed RNA polymerases I, II, and III subunit RPABC3;DNA-directed RNA polymerases I, II, and III subunit RPABC3 isoform X1	XP_020924154	100628241	POLR2H	GO:0006360 [Name: transcription from RNA polymerase I promoter]; GO:0006366 [Name: transcription from RNA polymerase II promoter]; GO:0006383 [Name: transcription from RNA polymerase III promoter]	GO:0032993 [Name: protein-DNA complex]; GO:0005736 [Name: DNA-directed RNA polymerase I complex]; GO:0005666 [Name: DNA-directed RNA polymerase III complex]; GO:0005665 [Name: DNA-directed RNA polymerase II, core complex]	GO:0003697 [Name: single-stranded DNA binding]	ssc04623; ssc05169; ssc03020; ssc00230; ssc00240; ssc05016; ssc01100	Cytosolic DNA-sensing pathway; Epstein-Barr virus infection; Pyrimidine metabolism; Metabolic pathways; RNA polymerase; Purine metabolism; Huntington's disease
178160000	122480000	207610000	178580000	180880000	181700000	135780000	160140000	169320000	167580000	196020000	192460000	155300000	177120000	200910000	190600000	2747900000	84	NP_001230274.1;XP_013849640.1	60S ribosomal protein L13;60S ribosomal protein L13 isoform X1	NP_001230274	100628232	RPL13	GO:0006412 [Name: translation]	GO:0022625 [Name: cytosolic large ribosomal subunit]; GO:0005783 [Name: endoplasmic reticulum]; GO:0005730 [Name: nucleolus]	GO:0003723 [Name: RNA binding]; GO:0003735 [Name: structural constituent of ribosome]	ssc03010	Ribosome
84775000	88365000	62057000	102540000	59725000	72206000	63466000	77020000	89906000	84031000	53491000	62783000	95173000	75788000	55377000	63368000	1187600000	126	NP_001230283.1	delta(24)-sterol reductase	NP_001230283	100628197	DHCR24	GO:0043154 [Name: negative regulation of cysteine-type endopeptidase activity involved in apoptotic process]; GO:0006979 [Name: response to oxidative stress]; GO:0008202 [Name: steroid metabolic process]; GO:0008104 [Name: protein localization]; GO:0043588 [Name: skin development]; GO:0006695 [Name: cholesterol biosynthetic process]; GO:0030539 [Name: male genitalia development]; GO:0031639 [Name…	GO:0016021 [Name: integral component of membrane]; GO:0005634 [Name: nucleus]; GO:0005783 [Name: endoplasmic reticulum]	GO:0000246 [Name: delta24(24-1) sterol reductase activity]; GO:0019899 [Name: enzyme binding]; GO:0050660 [Name: flavin adenine dinucleotide binding]; GO:0016614 [Name: oxidoreductase activity, acting on CH-OH group of donors]; GO:0042605 [Name: peptide antigen binding]	ssc01100; ssc00100	Metabolic pathways; Steroid biosynthesis
126010000	184170000	156660000	154490000	205310000	160270000	190320000	147380000	183420000	164890000	203260000	194110000	180180000	176190000	138610000	161080000	2665600000	210	NP_001230291.1;XP_020942510.1	serine beta-lactamase-like protein LACTB, mitochondrial;serine beta-lactamase-like protein LACTB, mitochondrial isoform X1	NP_001230291	100152773	LACTB	-	-	-	-	-
48226000	45739000	70814000	79391000	83037000	57441000	47616000	84427000	60373000	81883000	54781000	78729000	91157000	71218000	68868000	71896000	1069000000	92	XP_013848845.1;XP_005660005.1;NP_001230305.1;XP_020943044.1;XP_005660006.1	glucosamine 6-phosphate N-acetyltransferase isoform X1;glucosamine 6-phosphate N-acetyltransferase isoform X1;glucosamine 6-phosphate N-acetyltransferase;glucosamine 6-phosphate N-acetyltransferase isoform X2;glucosamine 6-phosphate N-acetyltransferase	XP_013848845	100152942	GNPNAT1	GO:0006048 [Name: UDP-N-acetylglucosamine biosynthetic process]	-	GO:0004343 [Name: glucosamine 6-phosphate N-acetyltransferase activity]	ssc00520	Amino sugar and nucleotide sugar metabolism
0	0	0	0	0	0	0	0	0	0	0	0	0	0	0	15783000	123190000	16	XP_005666520.1;NP_001230308.1	glutathione S-transferase A4 isoform X1;glutathione S-transferase A4	XP_005666520	100152951	GSTA4	GO:0006749 [Name: glutathione metabolic process]; GO:0006805 [Name: xenobiotic metabolic process]	-	GO:0004364 [Name: glutathione transferase activity]; GO:0042803 [Name: protein homodimerization activity]	ssc00480; ssc05204; ssc00982; ssc00980	Chemical carcinogenesis; Metabolism of xenobiotics by cytochrome P450; Drug metabolism - cytochrome P450; Glutathione metabolism
0	6020100	0	0	0	0	0	0	0	0	0	0	0	0	0	0	7158500	4	XP_020935654.1;XP_013849643.1;NP_001230310.1;XP_020935648.1	syntaxin-5 isoform X3;syntaxin-5 isoform X2;syntaxin-5;syntaxin-5 isoform X1	XP_020935654	100628048	STX5	GO:0034498 [Name: early endosome to Golgi transport]; GO:0045732 [Name: positive regulation of protein catabolic process]; GO:0048278 [Name: vesicle docking]; GO:0090166 [Name: Golgi disassembly]; GO:0006888 [Name: ER to Golgi vesicle-mediated transport]; GO:0006906 [Name: vesicle fusion]; GO:1903358 [Name: regulation of Golgi organization]; GO:0006886 [Name: intracellular protein transport]	GO:0031201 [Name: SNARE complex]; GO:0031982 [Name: vesicle]; GO:0000139 [Name: Golgi membrane]; GO:0005829 [Name: cytosol]; GO:0016021 [Name: integral component of membrane]	GO:0005484 [Name: SNAP receptor activity]; GO:0047485 [Name: protein N-terminus binding]; GO:0000149 [Name: SNARE binding]	ssc04130	SNARE interactions in vesicular transport
42881000	46098000	38427000	44762000	38739000	50932000	38543000	43417000	44069000	44717000	47262000	38063000	40028000	36469000	35063000	37023000	664060000	94	XP_020957802.1;XP_020957801.1;NP_001230318.1;XP_020957800.1;XP_020957799.1	torsin A interacting protein 2 isoform X3;torsin A interacting protein 2 isoform X3;torsin A interacting protein 2;torsin A interacting protein 2 isoform X2;torsin A interacting protein 2 isoform X1	XP_020957802	100627970	TOR1AIP2	-	GO:0016021 [Name: integral component of membrane]	-	-	-
0	0	0	0	0	0	0	0	9962500	0	0	0	0	0	0	0	118980000	11	NP_001230338.1;XP_020953659.1	guanosine-3,5-bis(diphosphate) 3-pyrophosphohydrolase MESH1;guanosine-3,5-bis(diphosphate) 3-pyrophosphohydrolase MESH1 isoform X1	NP_001230338	100153189	HDDC3	-	-	-	ssc00230	Purine metabolism
628000000	651750000	465310000	576500000	620830000	612830000	462260000	550750000	537740000	601480000	610320000	668550000	797890000	642350000	623590000	604110000	9611400000	255	NP_001230339.1	endoribonuclease LACTB2	NP_001230339	100153212	LACTB2	-	GO:0005759 [Name: mitochondrial matrix]	GO:0004521 [Name: endoribonuclease activity]; GO:0008270 [Name: zinc ion binding]; GO:0003727 [Name: single-stranded RNA binding]	-	-
0	3560300	0	0	0	0	0	0	0	0	0	0	0	0	0	0	7918100	3	XP_005655824.1;NP_001230347.1;XP_020949091.1;XP_013835459.1;XP_013835458.1;XP_005667954.1;XP_003357655.1	vacuolar protein sorting-associated protein 4A isoform X2;vacuolar protein sorting-associated protein 4A;vacuolar protein sorting-associated protein 4A isoform X1	XP_005655824	100627841	VPS4A	-	GO:0005634 [Name: nucleus]	GO:0005524 [Name: ATP binding]	ssc04144	Endocytosis
0	0	0	0	0	0	0	0	0	0	0	0	3100600	0	0	0	37220000	5	XP_005657854.1;XP_005657853.1;XP_005657852.1;NP_001230348.1	RNA-binding protein 3 isoform X2;RNA-binding protein 3 isoform X2;RNA-binding protein 3 isoform X1;RNA-binding protein 3	XP_005657854	100627807	RBM3	-	-	GO:0003723 [Name: RNA binding]	-	-
299840000	335090000	263730000	262480000	296110000	352820000	287370000	275360000	284230000	270710000	284200000	297780000	334450000	243540000	252270000	255180000	4539200000	232	NP_001230351.1;NP_001230350.1;XP_020920752.1	ATP-dependent (S)-NAD(P)H-hydrate dehydratase isoform 2;ATP-dependent (S)-NAD(P)H-hydrate dehydratase isoform 1;ATP-dependent (S)-NAD(P)H-hydrate dehydratase isoform X1	NP_001230351	100153456	NAXD	GO:0046496 [Name: nicotinamide nucleotide metabolic process]	GO:0005739 [Name: mitochondrion]	GO:0052855 [Name: ADP-dependent NAD(P)H-hydrate dehydratase activity]; GO:0005524 [Name: ATP binding]; GO:0047453 [Name: ATP-dependent NAD(P)H-hydrate dehydratase activity]	-	-
52997000	49651000	72055000	49746000	42008000	66646000	61827000	54975000	42874000	43947000	0	0	78179000	46350000	55902000	66641000	809900000	47	XP_013838560.1;XP_005670932.1;NP_001230355.1	small nuclear ribonucleoprotein Sm D3 isoform X1;small nuclear ribonucleoprotein Sm D3 isoform X1;small nuclear ribonucleoprotein Sm D3	XP_013838560	100153480	SNRPD3	GO:0006479 [Name: protein methylation]; GO:0000245 [Name: spliceosomal complex assembly]; GO:0000387 [Name: spliceosomal snRNP assembly]	GO:0016604 [Name: nuclear body]; GO:0005683 [Name: U7 snRNP]; GO:0071007 [Name: U2-type catalytic step 2 spliceosome]; GO:0034709 [Name: methylosome]; GO:0005686 [Name: U2 snRNP]; GO:0005829 [Name: cytosol]; GO:0034719 [Name: SMN-Sm protein complex]; GO:0005697 [Name: telomerase holoenzyme complex]; GO:0005689 [Name: U12-type spliceosomal complex]; GO:0005687 [Name: U4 snRNP]; GO:0071013 [Name: c…	GO:0019899 [Name: enzyme binding]; GO:0071209 [Name: U7 snRNA binding]; GO:0003723 [Name: RNA binding]; GO:0070034 [Name: telomerase RNA binding]; GO:0030620 [Name: U2 snRNA binding]; GO:0071208 [Name: histone pre-mRNA DCP binding]	ssc05322; ssc03040	Spliceosome; Systemic lupus erythematosus
225310000	230840000	342600000	270050000	239340000	212410000	251840000	238300000	258060000	221010000	248020000	244350000	232740000	257700000	256580000	227070000	3894500000	343	NP_001230356.1	T-complex protein 1 subunit alpha	NP_001230356	100153485	TCP1	-	-	-	-	-
853670000	1009900000	1229900000	1212800000	1459000000	1414600000	729770000	862020000	1227000000	944080000	1034400000	674960000	1116800000	806650000	779550000	1178800000	16435000000	413	NP_001230360.1;XP_020932934.1	hydroxyacid oxidase 1;hydroxyacid oxidase 1 isoform X1	NP_001230360	100627803	HAO1	GO:0001561 [Name: fatty acid alpha-oxidation]; GO:0046296 [Name: glycolate catabolic process]	GO:0005777 [Name: peroxisome]	GO:0008891 [Name: glycolate oxidase activity]; GO:0010181 [Name: FMN binding]; GO:0005102 [Name: receptor binding]	ssc04146; ssc01200; ssc01130; ssc01100; ssc00630	Metabolic pathways; Biosynthesis of antibiotics; Carbon metabolism; Glyoxylate and dicarboxylate metabolism; Peroxisome
0	0	0	0	0	0	0	0	0	0	3578700	0	0	0	0	0	3722400	1	NP_001230363.1	tubulin beta-2B chain	NP_001230363	100153507	TUBB2B	GO:0007017 [Name: microtubule-based process]; GO:0001764 [Name: neuron migration]; GO:1902669 [Name: positive regulation of axon guidance]	GO:0005874 [Name: microtubule]; GO:0005737 [Name: cytoplasm]	GO:0005525 [Name: GTP binding]; GO:0046982 [Name: protein heterodimerization activity]; GO:0003924 [Name: GTPase activity]; GO:0005200 [Name: structural constituent of cytoskeleton]	ssc04145; ssc04540	Gap junction; Phagosome
20370000	0	29127000	21656000	0	15573000	30157000	15153000	20778000	17659000	0	17356000	12436000	0	15888000	19885000	266950000	49	NP_001230369.1	E3 UFM1-protein ligase 1	NP_001230369	100153617	UFL1	-	-	-	-	-
0	0	12933000	0	0	0	0	0	0	11032000	0	0	0	0	0	0	81918000	16	NP_001230371.1	syntaxin-12	NP_001230371	100627750	STX12	GO:0000045 [Name: autophagosome assembly]; GO:0050821 [Name: protein stabilization]; GO:0048278 [Name: vesicle docking]; GO:0033344 [Name: cholesterol efflux]; GO:0006886 [Name: intracellular protein transport]; GO:0006906 [Name: vesicle fusion]	GO:0012505 [Name: endomembrane system]; GO:0045121 [Name: membrane raft]; GO:0031083 [Name: BLOC-1 complex]; GO:0031201 [Name: SNARE complex]; GO:0016021 [Name: integral component of membrane]; GO:0000407 [Name: pre-autophagosomal structure]; GO:0045335 [Name: phagocytic vesicle]	GO:0000149 [Name: SNARE binding]; GO:0005484 [Name: SNAP receptor activity]	ssc04145	Phagosome
31821000	26193000	24653000	29347000	30118000	35669000	42705000	33532000	42212000	22288000	0	0	24307000	28996000	21789000	0	404510000	45	NP_001230372.1	GTP cyclohydrolase 1 feedback regulatory protein	NP_001230372	100153745	GCHFR	-	-	-	-	-
91840000	87320000	123560000	92245000	88706000	76447000	96810000	82290000	74740000	77526000	91946000	93498000	84977000	107030000	93924000	73893000	1423800000	53	NP_001230377.1;NP_001230376.1	eukaryotic translation initiation factor 4H isoform 2;eukaryotic translation initiation factor 4H isoform 1	NP_001230377	100627717	EIF4H	-	-	GO:0003723 [Name: RNA binding]	-	-
67621000	43346000	38158000	51949000	0	76588000	97652000	37441000	83608000	46629000	0	0	52963000	48291000	39998000	47931000	742390000	57	XP_005663294.1;NP_001230397.1	CD5 antigen-like isoform X1;CD5 antigen-like precursor	XP_005663294	100154019	CD5L	-	GO:0016020 [Name: membrane]	GO:0005044 [Name: scavenger receptor activity]	-	-
130950000	149910000	156670000	136170000	137080000	144280000	136620000	125470000	129390000	126690000	149290000	146820000	131020000	121700000	142630000	121710000	2207300000	242	NP_001230406.1	26S proteasome non-ATPase regulatory subunit 2	NP_001230406	100627568	PSMD2	GO:0042176 [Name: regulation of protein catabolic process]	GO:0008540 [Name: proteasome regulatory particle, base subcomplex]	GO:0030234 [Name: enzyme regulator activity]	ssc05169; ssc03050	Proteasome; Epstein-Barr virus infection
142370000	127710000	155860000	162430000	129630000	115100000	80233000	144290000	143870000	116790000	127640000	103710000	109560000	115110000	133860000	165000000	2079200000	98	XP_013834051.1;NP_001230410.1	60S ribosomal protein L9 isoform X1;60S ribosomal protein L9	XP_013834051	100627537	RPL9	GO:0002181 [Name: cytoplasmic translation]	GO:0022625 [Name: cytosolic large ribosomal subunit]	GO:0003723 [Name: RNA binding]; GO:0019843 [Name: rRNA binding]; GO:0003735 [Name: structural constituent of ribosome]	ssc03010	Ribosome
603270000	404510000	260950000	352870000	407750000	535880000	476710000	351380000	452950000	399780000	502890000	346890000	338120000	432530000	374310000	379510000	6856500000	248	NP_001230414.1	valacyclovir hydrolase precursor	NP_001230414	100154272	BPHL	-	-	-	-	-
0	0	0	0	0	0	0	0	0	0	0	0	0	3272800	0	0	26956000	8	NP_001230421.1;XP_005666184.1	secretory carrier-associated membrane protein 2;secretory carrier-associated membrane protein 2 isoform X1	NP_001230421	100154517	SCAMP2	GO:0015031 [Name: protein transport]	GO:0032588 [Name: trans-Golgi network membrane]; GO:0055038 [Name: recycling endosome membrane]; GO:0016021 [Name: integral component of membrane]	-	-	-
60843000	51785000	44086000	37793000	33939000	46193000	52071000	40906000	33831000	31134000	42228000	45007000	48762000	41572000	62839000	48416000	729660000	100	NP_001230423.1	UPF0568 protein C14orf166 homolog	NP_001230423	100154555	RTRAF	-	-	-	-	-
32473000	27400000	28098000	20833000	17498000	19859000	24526000	21350000	18986000	22466000	29684000	23888000	35437000	29994000	29590000	25313000	408480000	55	NP_001230424.1	cytoplasmic dynein 1 intermediate chain 2	NP_001230424	100154566	DYNC1I2	-	-	-	ssc05132; ssc04145; ssc04962	Salmonella infection; Phagosome; Vasopressin-regulated water reabsorption
0	0	6692700	0	0	0	0	0	0	0	0	0	0	0	0	0	11264000	2	NP_001230432.1	adipogenesis regulatory factor	NP_001230432	100154721	ADIRF	-	-	-	-	-
0	0	0	0	0	0	0	0	0	0	0	0	0	0	0	5834200	21008000	5	XP_013838769.1;XP_005671119.1;NP_001230445.1	AP-3 complex subunit mu-1 isoform X1;AP-3 complex subunit mu-1 isoform X1;AP-3 complex subunit mu-1	XP_013838769	100155017	AP3M1	GO:0048490 [Name: anterograde synaptic vesicle transport]; GO:0006886 [Name: intracellular protein transport]	GO:0030131 [Name: clathrin adaptor complex]; GO:1904115 [Name: axon cytoplasm]	GO:0017137 [Name: Rab GTPase binding]	ssc04142	Lysosome
199610000	170690000	230030000	210600000	190260000	176910000	225910000	177720000	192180000	167570000	164630000	218490000	231120000	176680000	217080000	217020000	3156400000	106	NP_001230453.1	elongation factor 1-beta	NP_001230453	100154920	EEF1B2	-	GO:0005853 [Name: eukaryotic translation elongation factor 1 complex]	GO:0003746 [Name: translation elongation factor activity]	-	-
0	0	0	0	0	0	0	0	0	0	0	0	0	0	0	4589400	9613500	2	NP_001230458.1	SPRY domain-containing protein 7	NP_001230458	100155063	SPRYD7	-	-	-	-	-
11191000	0	0	0	0	0	0	0	0	0	0	0	0	0	0	0	44563000	18	NP_001230477.1	polyadenylate-binding protein 2	NP_001230477	100155260	PABPN1	GO:1904247 [Name: positive regulation of polynucleotide adenylyltransferase activity]	-	GO:0003723 [Name: RNA binding]	ssc03015; ssc05164	mRNA surveillance pathway; Influenza A
51098000	53598000	44662000	27583000	23426000	41676000	37060000	27683000	31123000	30217000	44874000	28840000	39176000	41270000	30898000	35220000	600930000	65	XP_020927605.1;XP_020927604.1;XP_020927606.1;XP_020927603.1;XP_020927601.1;NP_001230484.1;XP_020927609.1;XP_020927608.1;XP_020927607.1	heterogeneous nuclear ribonucleoprotein H3 isoform X2;heterogeneous nuclear ribonucleoprotein H3 isoform X2;heterogeneous nuclear ribonucleoprotein H3 isoform X1;heterogeneous nuclear ribonucleoprotein H3 isoform X1;heterogeneous nuclear ribonucleoprot	XP_020927605	100155513	HNRNPH3	GO:0030855 [Name: epithelial cell differentiation]	GO:0005654 [Name: nucleoplasm]	GO:0003723 [Name: RNA binding]	-	-
296630000	248090000	282130000	268640000	325490000	260350000	247580000	225600000	223430000	314700000	224100000	262050000	245480000	271620000	286060000	255810000	4149100000	217	NP_001230485.1	prohibitin-2	NP_001230485	100627467	PHB2	GO:0033147 [Name: negative regulation of intracellular estrogen receptor signaling pathway]; GO:0045892 [Name: negative regulation of transcription, DNA-templated]; GO:0051091 [Name: positive regulation of sequence-specific DNA binding transcription factor activity]; GO:0070374 [Name: positive regulation of ERK1 and ERK2 cascade]; GO:0060744 [Name: mammary gland branching involved in thelarche]; …	GO:0009986 [Name: cell surface]; GO:0016363 [Name: nuclear matrix]; GO:0032991 [Name: macromolecular complex]; GO:0005743 [Name: mitochondrial inner membrane]; GO:0005741 [Name: mitochondrial outer membrane]; GO:0071944 [Name: cell periphery]	GO:0047485 [Name: protein N-terminus binding]; GO:0033218 [Name: amide binding]; GO:0008022 [Name: protein C-terminus binding]	-	-
1536300000	1427700000	1421100000	1254400000	1331400000	1425500000	1402000000	1240000000	1432800000	1009100000	1215400000	1423600000	987250000	1005300000	1156200000	1065600000	20271000000	173	NP_001230486.1	D-dopachrome decarboxylase	NP_001230486	100155535	DDT	GO:0050729 [Name: positive regulation of inflammatory response]	GO:0005615 [Name: extracellular space]	GO:0002020 [Name: protease binding]	-	-
0	7327100	0	0	0	0	0	0	0	0	0	0	0	0	0	0	20735000	8	NP_001230490.1	NHL repeat-containing protein 2	NP_001230490	100155569	NHLRC2	-	-	-	-	-
50713000	65350000	29824000	40222000	0	0	0	0	41251000	0	55185000	0	0	34638000	0	48447000	505860000	31	NP_001230502.1	protein FAM162A	NP_001230502	100627352	FAM162A	GO:0051402 [Name: neuron apoptotic process]; GO:0071456 [Name: cellular response to hypoxia]; GO:0006919 [Name: activation of cysteine-type endopeptidase activity involved in apoptotic process]; GO:0090200 [Name: positive regulation of release of cytochrome c from mitochondria]	GO:0005739 [Name: mitochondrion]; GO:0016021 [Name: integral component of membrane]; GO:0005829 [Name: cytosol]	-	-	-
130140000	88799000	100790000	0	174470000	47369000	73461000	140340000	29771000	133620000	54786000	133390000	178360000	89146000	241130000	150700000	1767000000	149	XP_020937161.1;NP_001230504.1;XP_020949202.1;XP_020949201.1;XP_020949200.1;NP_001123421.1	creatine kinase B-type isoform X1;creatine kinase B-type	XP_020937161	100627332	CKB	GO:0016310 [Name: phosphorylation]	GO:0005737 [Name: cytoplasm]	GO:0004111 [Name: creatine kinase activity]; GO:0005524 [Name: ATP binding]	ssc01100; ssc00330	Arginine and proline metabolism; Metabolic pathways
60438000	52319000	78045000	64480000	63947000	78166000	58676000	64435000	56512000	64277000	62438000	60577000	81343000	69640000	69343000	74301000	1058900000	84	XP_020932933.1;NP_001230506.1	eukaryotic translation initiation factor 6 isoform X1;eukaryotic translation initiation factor 6	XP_020932933	100627301	EIF6	GO:0042304 [Name: regulation of fatty acid biosynthetic process]; GO:0006110 [Name: regulation of glycolytic process]; GO:1902626 [Name: assembly of large subunit precursor of preribosome]; GO:0032868 [Name: response to insulin]; GO:0000054 [Name: ribosomal subunit export from nucleus]; GO:2000377 [Name: regulation of reactive oxygen species metabolic process]; GO:0045652 [Name: regulation of meg…	GO:0005829 [Name: cytosol]; GO:0005730 [Name: nucleolus]; GO:0030687 [Name: preribosome, large subunit precursor]; GO:0005638 [Name: lamin filament]	GO:0043022 [Name: ribosome binding]; GO:0043023 [Name: ribosomal large subunit binding]; GO:0003743 [Name: translation initiation factor activity]	ssc03008	Ribosome biogenesis in eukaryotes
[truncated: 2,652 more rows]

## Sheet: TtestWTvsHetero
Supplementary Table 1B: T-test: GHR (+/-) animals versus WT animals.
[truncated: 13 more rows]

[truncated: 2 more sheets: ControlSexSign, GHRKOSexSign]
