# Supplementary material for: Functional changes of the liver in the absence of growth hormone (GH) action – Proteomic and metabolomic insights from a GH receptor deficient pig model
Source: Mol Metab. 2020 Mar 18;36:100978. doi: 10.1016/j.molmet.2020.100978 (PMC7184181; doi:10.1016/j.molmet.2020.100978)
Supplement: Multimedia component 3 [file mmc3.xlsx]

## Sheet: Serum parameters
Supplementary Table 3: Clinical chemical serum parameters. m = male, f = female. n.s. = not significant.
							2-way ANOVA
Parameter	Explanation	Sex	Mean Control	Mean GHR-KO	SD Control	SD GHR-KO	Group	Sex	Group x Sex
Na (mmol/l)	Sodium	m	142.25	141.25	1.71	2.75	n.s.	n.s.	n.s.
		f	139.5	140.75	1.91	3.2
K (mmol/l)	Potassium	m	4.25	4.13	0.62	0.38	n.s.	n.s.	n.s.
		f	5.37	4.18	1.33	0.5
Ca (mmol/l)	Calcium	m	2.5	2.36	0.17	0.06	n.s.	n.s.	n.s.
		f	2.37	2.45	0.19	0.11
Cl (mmol/l)	Chloride	m	101.85	99.53	2.23	2.19	n.s.	n.s.	n.s.
		f	99.8	100.1	3.24	3.61
Phos (mmol/l)	Phosphate	m	2.49	2.28	0.38	0.08	n.s.	n.s.	n.s.
		f	2.55	2.3	0.38	0.06
TP (g/dl)	Total protein	m	5.67	5.45	0.71	0.55	n.s.	n.s.	n.s.
		f	6.25	5.9	0.47	0.23
HAST (mg/dl)	Urea	m	28.3	46.05	5.36	9.05	0.0004	n.s.	n.s.
		f	26.3	49.93	3.97	13.14
Chol (mg/dl)	Cholesterol	m	75.58	63.35	18.47	11.12	n.s.	n.s.	n.s.
		f	79.88	79.93	9.55	7.45
TG (mg/dl)	Triglycerides	m	22.45	20.5	15.27	5.42	n.s.	0.0225	n.s.
		f	44.68	31.85	19.34	4.61
ALT (U/l)	Alanine aminotransaminase	m	32.5	78.75	6.45	13.5	0.0001	n.s.	n.s.
		f	48.5	81.75	15.63	18.39
AST (U/l)	Aspartate aminotransferase	m	95.5	79	112.91	37.55	n.s.	n.s.	n.s.
		f	111.25	60.75	91.86	20.68
AP (U/l)	Alkaline phosphatase	m	78	101.5	29.72	13.4	0.0138	n.s.	n.s.
		f	69.25	126.5	14.89	43.13
Gluc (mg/dl)	Glucose	m	120.98	105.68	53.62	48.59	n.s.	n.s.	n.s.
		f	140.23	115.95	44.28	40.43
Lact (mmol/l)	Lactate	m	2.59	1.84	1.19	0.86	n.s.	0.0158	n.s.
		f	6.8	3.72	2.77	3
HDL (mg/dl)	High density lipoprotein	m	31.73	28.35	12.72	5.32	n.s.	n.s.	n.s.
		f	26.6	34.63	6.68	2.81
Bili (mg/dl)	Bilirubin	m	0.16	0.11	0.05	0.02	n.s.	n.s.	n.s.
		f	0.11	0.12	0.01	0.02
Fe (ng/ml)	Iron	m	106.8	113.9	58.47	20.98	n.s.	n.s.	n.s.
		f	93.08	96.65	30.6	29.15
LDH (U/l)	Lactate dahydrogenase	m	504.6	639.18	132.24	148.76	n.s.	n.s.	n.s.
		f	674.12	676.11	175.04	52.03
UIBC (µmol/l)	Unsaturated Iron binding capacity	m	69.95	50.68	9.1	10.23	n.s.	n.s.	n.s.
		f	68.78	66.6	12.83	13.87
Albumin (g/dl)	Albumin	m	3.62	3.08	0.44	0.43	n.s.	n.s.	n.s.
		f	3.35	3.33	0.33	0.21
NEFA (mmol/l)	Non-esterified fatty acids	m	0.46	0.19	0.3	0.11	n.s. (0.0813)	n.s.	n.s.
		f	0.51	0.3	0.32	0.22
Glycerol (mmol/l)	Glycerol	m	0.05	0.01	0.03	0.01	0.0305	0.0305	n.s.
		f	0.22	0.05	0.15	0.08
Ekrea (mg/dl)	Creatinine (enzymatic)	m	1.49	1.18	0.33	0.18	0.005	n.s.	n.s.
		f	1.66	1.13	0.18	0.26
a-Amy (U/l)	⍺-Amylase	m	1290.95	1377.95	284.28	227.32	n.s.	n.s.	n.s.
		f	1164.42	1264.58	193.53	248.47
BHB (mmol/l)	β-Hydroxybutyrate	m	0.02	0.02	0.01	0.01	n.s.	0.0357	n.s.
		f	0.03	0.05	0.02	0.03
