# Supplementary material for: Functional changes of the liver in the absence of growth hormone (GH) action – Proteomic and metabolomic insights from a GH receptor deficient pig model
Source: Mol Metab. 2020 Mar 18;36:100978. doi: 10.1016/j.molmet.2020.100978 (PMC7184181; doi:10.1016/j.molmet.2020.100978)
Supplement: Multimedia component 4 [file mmc4.xlsx]

## Sheet: Group
Supplementary Table 4A. Metabolites with significant abundance changes in serum dependent on Group (GHR-KO vs. Control) (ordered by decreasing Log2 Fold Change). Means and SDs are given in µM. Red = more abundant in GHR-KO.
Metabolite	Description	Adjusted p-value Group	Adjusted p-value Sex	Adjusted p-value Group x Sex	GHR-KO mean	GHR-KO SD	Control mean	Control SD	Log2 Fold Change	Above LOD
C3	Propionylcarnitine	0.0152522	0.66968	0.545786	0.10063	0.02	0.0505	0.01	0.994633	TRUE
C4	Butyrylcarnitine	0.0216625	0.498952	0.571865	0.0415	0.01	0.02575	0.01	0.688539	FALSE
C0	Carnitine	0.0339685	0.374579	0.574874	7.08125	0.89	4.595	1.01	0.623939	TRUE

## Sheet: ANOVA
Supplementary Table 4B. Results from serum metabolomics analyses and from subsequent ANOVA testing. Values are given in µM.
																		Animal number
Parameter	P-value Group	Adjusted P-value Group	P-value Sex	Adjusted P-value Sex	P-value Group x Sex	Adjusted P-value Group x Sex	Mean GHR-KO	Mean Control	SD GHR-KO	SD Control	Percent of Control	Log2Fold Change Group	pval	qval	LOD	abvLOD	Log2Fold Change Sex	10029 Control male	10030 Control male	4524 Control female	4526 Control female	4715 GHR-KO male	4716 Control male	4717 Control male	4718 GHR-KO male	4720 Control female	4721 GHR-KO female	4722 Control female	4941 GHR-KO male	4942 GHR-KO male	4945 GHR-KO female	4949 GHR-KO female	4977 GHR-KO female	Mean male	Mean female	Mean GHR-KO male	Mean GHR-KO female	Mean Control male	Mean Control female	SD male	SD female	SD GHR-KO male	SD GHR-KO female	SD Control male	SD Control female
(C2+C3) / C0	0.70279	0.628179	0.0593824	0.305873	0.970437	0.700666	0.13225	0.1375	0.0294461	0.0286356	0.961818	-0.0561639	0.72311	0.501371	0.177	FALSE	-0.300586	0.096	0.138	0.166	0.185	0.143	0.148	0.113	0.133	0.124	0.171	0.13	0.099	0.097	0.108	0.136	0.171	0.120875	0.148875	0.118	0.1465	0.12375	0.15125	0.0220223	0.027746	0.0234663	0.0305123	0.0236414	0.029159
AAA	0.176474	0.423713	0.225954	0.451225	0.0664344	0.30922	189.25	209.25	33.1221	31.3949	0.904421	-0.144934	0.23558	0.277334	1.749	TRUE	0.137676	254	235	192	165	207	204	244	166	191	242	189	205	155	216	148	175	208.75	189.75	183.25	195.25	234.25	184.25	35.326	29.2758	26.663	41.8678	21.6083	12.8938
Ac-Orn	0.00355207	0.112284	0.835379	0.667512	0.815336	0.667512	3.09625	6.79	1.91346	2.23228	0.456001	-1.13289	0.00328477	0.0370096	0.021	TRUE	-0.118634	3.62	8.16	7.15	3.53	2.86	6.72	8.61	2.26	6.76	2.07	9.77	1.95	3.74	1.65	2.69	7.55	4.74	5.14625	2.7025	3.49	6.7775	6.8025	2.68107	3.02628	0.788094	2.74017	2.25407	2.55851
ADMA	0.22446	0.451225	0.634296	0.604555	0.678915	0.620282	1.004	1.15675	0.182495	0.257172	0.867949	-0.204318	0.19454	0.248138	0	TRUE	0.0734609	1.07	1.03	1.19	0.799	1.11	1.55	0.985	0.81	1.12	0.859	1.51	1.34	0.968	0.973	1.14	0.832	1.10787	1.05287	1.057	0.951	1.15875	1.15475	0.23307	0.238168	0.224965	0.140036	0.263134	0.291668
ADMA / Arg	0.558388	0.574874	0.06785	0.309793	0.134388	0.374579	0.0095	0.01025	0.00169031	0.00369362	0.926829	-0.109624	0.613097	0.465967	0	TRUE	-0.367209	0.007	0.008	0.018	0.011	0.009	0.011	0.006	0.009	0.01	0.007	0.011	0.009	0.01	0.01	0.009	0.013	0.008625	0.011125	0.00925	0.00975	0.008	0.0125	0.00159799	0.00327054	0.0005	0.0025	0.00216025	0.00369685
Ala	0.148403	0.393076	0.161717	0.414596	0.0843355	0.334146	263.625	327.625	67.8968	113.38	0.804655	-0.313558	0.197033	0.248969	0.522	TRUE	-0.323438	212	235	547	354	203	323	250	218	428	224	272	360	300	247	361	196	262.625	328.625	270.25	257	255	400.25	58.0097	118.116	73.4682	72.4017	47.9514	116.752
alpha-AAA	0.00544818	0.112284	0.436894	0.545786	0.180505	0.428073	2.789	8.7175	1.80262	3.88445	0.319931	-1.64417	0.00295294	0.0370096	0	TRUE	0.46501	10.9	13.6	6.56	1.34	3.13	8.57	11	3.78	11.4	5.03	6.37	1.26	1.14	1.99	0.662	5.32	6.6725	4.834	2.3275	3.2505	11.0175	6.4175	4.91367	3.5138	1.3296	2.29046	2.05537	4.10808
Arg	0.398495	0.536649	0.0461299	0.26645	0.294139	0.468982	106.075	120.4	24.5528	33.1439	0.881022	-0.182751	0.344013	0.33803	0.24	TRUE	0.376047	147	132	66.9	72.3	120	140	153	88.3	117	117	135	142	101	94.2	123	63.1	127.912	98.5625	112.825	99.325	143	97.8	23.0249	28.2176	23.4092	27.1504	9.05539	33.4541
Asn	0.164209	0.415104	0.830782	0.667512	0.968333	0.700666	20.3375	25.7	4.84648	7.89702	0.791342	-0.337626	0.128418	0.192918	0.915	TRUE	-0.0838511	30.3	20.9	39.3	26.6	19.5	32.5	16.7	18.1	21.4	16.7	17.9	20.5	20.3	26.8	27.6	13.2	22.35	23.6875	19.6	21.075	25.1	26.3	5.78249	8.23554	1.08934	7.22282	7.52773	9.37479
Asp	0.0113427	0.155309	0.410428	0.536649	0.18419	0.43075	11.0762	20.575	2.10583	11.3592	0.538335	-0.893423	0.0506577	0.107167	0.411	TRUE	-0.39757	17.2	10.1	45	28.6	9.69	20.8	14.5	9.28	15.4	9.44	13	13.3	14.4	12.5	11.2	8.8	13.6587	17.9925	11.6675	10.485	15.65	25.5	4.00915	12.5785	2.5653	1.68352	4.5111	14.6983
BCAA	0.864662	0.66968	0.29018	0.468982	0.164521	0.415104	553.5	557.75	143.363	114.446	0.99238	-0.0110353	0.948724	0.588401	0.177	TRUE	0.155292	700	758	509	446	654	531	560	477	438	821	520	567	437	616	368	488	585.5	525.75	533.75	573.25	637.25	478.25	110.419	139.387	96.862	193.738	109.201	42.2246
C0	0.000212562	0.0339685	0.133555	0.374579	0.55562	0.574874	7.08125	4.595	0.892163	1.00629	1.54108	0.623939	0.000133722	0.00602657	2.157	TRUE	0.180941	6.56	5.12	5.04	3.78	6.59	4.74	3.78	6.96	3.45	6.75	4.29	8.09	7.79	7.42	7.74	5.31	6.20375	5.4725	7.3575	6.805	5.05	4.14	1.51722	1.65327	0.700161	1.07866	1.15383	0.692387
C10	0.646122	0.606702	0.917448	0.689099	0.755228	0.644249	0.08025	0.076375	0.0151351	0.0154821	1.05074	0.0714009	0.620585	0.468747	0.099	FALSE	0.0161197	0.075	0.101	0.08	0.085	0.066	0.061	0.065	0.085	0.055	0.096	0.089	0.071	0.106	0.08	0.077	0.061	0.07875	0.077875	0.082	0.0785	0.0755	0.07725	0.0169769	0.0137367	0.0179072	0.0143411	0.0179907	0.0152834
C10:1	0.54936	0.572547	0.0649227	0.308167	0.373845	0.525593	0.05	0.0525	0.0100995	0.00761577	0.952381	-0.0703893	0.585641	0.460114	0.147	FALSE	0.232742	0.047	0.047	0.058	0.049	0.057	0.066	0.059	0.071	0.044	0.047	0.05	0.051	0.045	0.039	0.042	0.048	0.055375	0.047125	0.056	0.044	0.05475	0.05025	0.0095609	0.00576783	0.0111355	0.00424264	0.00939415	0.00579511
C10:2	0.999872	0.707098	0.109258	0.365519	0.287876	0.468982	0.025625	0.025625	0.00213391	0.0057802	1	0	1	0.598249	0.048	FALSE	0.197358	0.029	0.026	0.031	0.018	0.029	0.035	0.024	0.025	0.02	0.023	0.022	0.023	0.028	0.026	0.026	0.025	0.027375	0.023875	0.02625	0.025	0.0285	0.02275	0.00381491	0.00405101	0.00275379	0.00141421	0.00479583	0.0057373
C12	0.574064	0.581497	0.291579	0.468982	0.445979	0.545786	0.03175	0.030375	0.00523041	0.00417261	1.04527	0.0638722	0.570761	0.456623	0.075	FALSE	-0.121991	0.026	0.035	0.035	0.034	0.028	0.031	0.028	0.029	0.03	0.037	0.024	0.025	0.036	0.029	0.03	0.04	0.02975	0.032375	0.0295	0.034	0.03	0.03075	0.00399106	0.00509727	0.00465475	0.00535413	0.00391578	0.00499166
C12-DC	0.343578	0.499265	0.099679	0.359244	0.500494	0.564575	0.113125	0.119	0.010723	0.0142227	0.95063	-0.0730438	0.367852	0.344775	0.471	FALSE	0.132165	0.123	0.097	0.122	0.116	0.12	0.142	0.127	0.128	0.102	0.109	0.123	0.117	0.117	0.096	0.1	0.118	0.121375	0.11075	0.1205	0.10575	0.12225	0.11575	0.0127496	0.0104847	0.00519615	0.00981071	0.018715	0.00967385
C12:1	0.919996	0.689156	0.133987	0.374579	0.867064	0.670458	0.0445	0.044875	0.00725062	0.00767998	0.991643	-0.0121066	0.921437	0.582159	0.141	FALSE	0.189943	0.041	0.038	0.049	0.038	0.054	0.058	0.053	0.057	0.038	0.043	0.044	0.041	0.039	0.036	0.043	0.043	0.047625	0.04175	0.04775	0.04125	0.0475	0.04225	0.00861788	0.00420034	0.00906918	0.0035	0.00953939	0.00531507
C14	0.364389	0.518379	0.877788	0.674399	0.447305	0.545786	0.015	0.0135	0.00389138	0.00177281	1.11111	0.152003	0.34502	0.33803	0.033	FALSE	-0.0253111	0.015	0.015	0.015	0.014	0.018	0.012	0.014	0.013	0.013	0.018	0.01	0.012	0.014	0.011	0.012	0.022	0.014125	0.014375	0.01425	0.01575	0.014	0.013	0.00195941	0.00396187	0.00262996	0.00518813	0.00141421	0.00216025
C14:1	0.616944	0.599701	0.456032	0.546571	0.062404	0.305873	0.01625	0.01525	0.00554849	0.00237547	1.06557	0.0916305	0.649925	0.473769	0.009	TRUE	-0.137504	0.015	0.019	0.016	0.016	0.018	0.015	0.017	0.012	0.012	0.026	0.012	0.011	0.013	0.013	0.014	0.023	0.015	0.0165	0.0135	0.019	0.0165	0.014	0.00287849	0.00523723	0.00310913	0.00648074	0.00191485	0.0023094
C14:1-OH	0.838327	0.667512	0.543326	0.571865	0.170079	0.420301	0.006	0.006125	0.00106905	0.0013562	0.979592	-0.0297473	0.840885	0.543977	0.018	FALSE	0.0892673	0.005	0.007	0.006	0.007	0.006	0.008	0.007	0.006	0.005	0.008	0.004	0.006	0.005	0.005	0.005	0.007	0.00625	0.005875	0.00575	0.00625	0.00675	0.0055	0.0010351	0.0013562	0.0005	0.0015	0.00125831	0.00129099
C14:2	0.830926	0.667512	0.830926	0.667512	0.830925	0.667512	0.004625	0.0045	0.00106066	0.00106905	1.02778	0.0395284	0.817785	0.531576	0.015	FALSE	-0.0395284	0.005	0.005	0.006	0.005	0.006	0.003	0.005	0.005	0.003	0.005	0.004	0.004	0.003	0.004	0.006	0.004	0.0045	0.004625	0.0045	0.00475	0.0045	0.0045	0.00106904	0.00106066	0.00129099	0.000957427	0.001	0.00129099
C14:2-OH	0.681846	0.620282	0.681849	0.620282	0.231535	0.451225	0.00475	0.005	0.00128174	0.00106905	0.95	-0.0740006	0.678456	0.482665	0.009	FALSE	-0.0740006	0.004	0.004	0.007	0.006	0.007	0.005	0.005	0.005	0.004	0.006	0.005	0.004	0.004	0.005	0.003	0.004	0.00475	0.005	0.005	0.0045	0.0045	0.0055	0.0010351	0.00130931	0.00141421	0.00129099	0.00057735	0.00129099
C16	0.44261	0.545786	0.581194	0.586596	0.21041	0.451225	0.017625	0.02025	0.00732778	0.0058493	0.87037	-0.200299	0.442286	0.378474	0.015	TRUE	-0.142958	0.023	0.023	0.031	0.018	0.016	0.02	0.02	0.013	0.011	0.031	0.016	0.017	0.012	0.013	0.012	0.027	0.018	0.019875	0.0145	0.02075	0.0215	0.019	0.00420883	0.00849264	0.00238048	0.00967385	0.00173205	0.00852447
C16-OH	0.0279182	0.239285	0.0435086	0.257515	0.0348613	0.248286	0.03825	0.028	0.00926977	0.011514	1.36607	0.450033	0.0709799	0.131619	0.015	TRUE	-0.405515	0.009	0.025	0.035	0.037	0.039	0.022	0.018	0.033	0.034	0.049	0.044	0.048	0.034	0.045	0.037	0.021	0.0285	0.03775	0.0385	0.038	0.0185	0.0375	0.0124556	0.00863134	0.00685565	0.0123828	0.00695222	0.00450925
C16:1	0.609739	0.599701	0.477175	0.557353	0.758565	0.645946	0.021	0.021625	0.00185164	0.0026152	0.971098	-0.0423108	0.590813	0.460114	0.054	FALSE	-0.0592392	0.018	0.021	0.027	0.021	0.023	0.022	0.023	0.019	0.02	0.022	0.021	0.02	0.021	0.022	0.018	0.023	0.020875	0.02175	0.02075	0.02125	0.021	0.02225	0.00180772	0.00260494	0.00170783	0.00221736	0.00216025	0.00320156
C16:1-OH	0.0826473	0.330186	0.43288	0.545786	0.43288	0.545786	0.004625	0.00375	0.000916125	0.000886405	1.23333	0.302563	0.0726281	0.131687	0.009	FALSE	-0.129283	0.005	0.004	0.004	0.005	0.005	0.003	0.003	0.004	0.003	0.005	0.003	0.005	0.003	0.004	0.005	0.006	0.004	0.004375	0.00425	0.005	0.00375	0.00375	0.00092582	0.00106066	0.000957427	0.000816497	0.000957427	0.000957427
C16:2	0.211243	0.451225	0.211242	0.451225	0.796156	0.663808	0.004125	0.00475	0.000834523	0.0010351	0.868421	-0.203533	0.205866	0.256127	0.012	FALSE	0.203533	0.006	0.005	0.006	0.005	0.004	0.005	0.004	0.005	0.003	0.004	0.004	0.004	0.005	0.003	0.005	0.003	0.00475	0.004125	0.0045	0.00375	0.005	0.0045	0.000707107	0.00112599	0.00057735	0.000957427	0.000816497	0.00129099
C16:2-OH	0.999995	0.707098	0.458999	0.548461	0.708748	0.628179	0.006375	0.006375	0.00150594	0.000916125	1	0	1	0.598249	0.021	FALSE	0.113211	0.006	0.006	0.008	0.006	0.009	0.007	0.007	0.007	0.006	0.008	0.005	0.005	0.006	0.005	0.005	0.006	0.006625	0.006125	0.00675	0.006	0.0065	0.00625	0.00118773	0.00124642	0.00170783	0.00141421	0.00057735	0.00125831
C18	0.32995	0.497432	0.278618	0.466853	0.132798	0.374579	0.013125	0.01525	0.00499821	0.00384522	0.860656	-0.216492	0.35775	0.340628	0.012	TRUE	-0.242075	0.014	0.021	0.021	0.013	0.009	0.012	0.016	0.009	0.011	0.022	0.014	0.011	0.012	0.011	0.011	0.02	0.013	0.015375	0.01025	0.016	0.01575	0.01475	0.004	0.00480885	0.0015	0.00583095	0.00386221	0.00434933
C18:1	0.267699	0.459997	0.491105	0.560579	0.267677	0.459997	0.015875	0.020375	0.00716016	0.0082104	0.779141	-0.360043	0.262532	0.289518	0.015	TRUE	-0.219313	0.014	0.031	0.033	0.021	0.016	0.017	0.023	0.011	0.012	0.026	0.012	0.011	0.011	0.014	0.01	0.028	0.01675	0.0195	0.01225	0.0195	0.02125	0.0195	0.00706602	0.0087178	0.0025	0.00885061	0.0075	0.00994987
C18:1-OH	0.403466	0.536649	0.0046816	0.112284	0.108866	0.365519	0.008	0.0085	0.00119523	0.00192725	0.941176	-0.0874628	0.544859	0.443779	0.027	FALSE	-0.351472	0.008	0.007	0.011	0.008	0.006	0.006	0.007	0.009	0.011	0.008	0.01	0.007	0.008	0.008	0.008	0.01	0.00725	0.00925	0.0075	0.0085	0.007	0.01	0.0010351	0.00138873	0.00129099	0.001	0.000816497	0.00141421
C18:2	0.273708	0.46268	0.822401	0.667512	0.822401	0.667512	0.00525	0.0065	0.00138873	0.00250713	0.807692	-0.308122	0.243235	0.277334	0.009	FALSE	0.0614005	0.009	0.007	0.011	0.005	0.007	0.006	0.005	0.006	0.006	0.007	0.003	0.004	0.004	0.004	0.004	0.006	0.006	0.00575	0.00525	0.00525	0.00675	0.00625	0.00169031	0.00249285	0.0015	0.0015	0.00170783	0.00340343
C2	0.00444803	0.112284	0.390726	0.533675	0.43289	0.545786	0.816125	0.572625	0.137361	0.136265	1.42523	0.511199	0.00314099	0.0370096	0.075	TRUE	-0.140875	0.575	0.662	0.772	0.626	0.843	0.657	0.383	0.803	0.391	1.05	0.515	0.719	0.642	0.685	0.955	0.832	0.6605	0.72825	0.75175	0.8805	0.56925	0.576	0.142281	0.220115	0.0895745	0.157959	0.130416	0.162134
C2 / C0	0.531616	0.571865	0.0632676	0.306378	0.86333	0.66968	0.11775	0.126	0.0290603	0.0260659	0.934524	-0.0976967	0.559665	0.453108	0.111	TRUE	-0.311944	0.088	0.129	0.153	0.166	0.128	0.138	0.101	0.115	0.113	0.156	0.12	0.089	0.082	0.092	0.123	0.157	0.10875	0.135	0.1035	0.132	0.114	0.138	0.0216184	0.0264899	0.021641	0.0309946	0.0234236	0.0255473
C3	3.18141e-05	0.0152522	0.861667	0.66968	0.446287	0.545786	0.100625	0.0505	0.0164745	0.0128952	1.99257	0.994633	1.1925e-05	0.00161231	0.042	TRUE	-0.0262532	0.057	0.045	0.065	0.073	0.096	0.043	0.042	0.12	0.038	0.1	0.041	0.081	0.115	0.118	0.099	0.076	0.074875	0.07625	0.103	0.09825	0.04675	0.05425	0.032599	0.0284542	0.0179444	0.0172119	0.00694622	0.0173853
C3-DC (C4-OH)	0.697119	0.628179	0.0407538	0.256301	0.477816	0.557353	0.093	0.08625	0.0348425	0.041613	1.07826	0.108706	0.730409	0.503849	0.033	TRUE	0.637981	0.097	0.169	0.075	0.059	0.117	0.122	0.06	0.135	0.043	0.131	0.065	0.073	0.1	0.079	0.078	0.031	0.109125	0.070125	0.10625	0.07975	0.112	0.0605	0.0347046	0.0299687	0.0263739	0.0408524	0.0457457	0.013404
C3-OH	0.26468	0.459997	0.496034	0.562845	0.703321	0.628179	0.008625	0.0105	0.00206588	0.00377964	0.821429	-0.283793	0.244288	0.277334	0.039	FALSE	-0.169925	0.008	0.008	0.016	0.011	0.009	0.014	0.011	0.01	0.012	0.01	0.004	0.008	0.004	0.01	0.008	0.01	0.009	0.010125	0.00775	0.0095	0.01025	0.01075	0.00287849	0.00339905	0.00262996	0.001	0.00287228	0.00499166
C3:1	0.105683	0.364504	0.497361	0.562845	0.186919	0.430844	0.00725	0.006	0.00116496	0.00169031	1.20833	0.273018	0.109803	0.176736	0.012	FALSE	-0.108934	0.004	0.006	0.009	0.005	0.006	0.006	0.005	0.008	0.005	0.008	0.008	0.007	0.009	0.006	0.008	0.006	0.006375	0.006875	0.0075	0.007	0.00525	0.00675	0.00159799	0.00155265	0.00129099	0.0011547	0.000957427	0.00206155
C4	9.03707e-05	0.0216625	0.334621	0.498952	0.534451	0.571865	0.0415	0.02575	0.00459814	0.00601783	1.61165	0.688539	5.23421e-05	0.00353844	0.03	FALSE	-0.118056	0.032	0.027	0.036	0.027	0.04	0.023	0.019	0.044	0.019	0.049	0.023	0.036	0.037	0.046	0.042	0.038	0.03225	0.035	0.03925	0.04375	0.02525	0.02625	0.00864787	0.0109545	0.00359398	0.00478714	0.00556028	0.00727438
C4:1	0.801457	0.665753	0.641492	0.606702	0.857317	0.66968	0.0275	0.026625	0.00686607	0.00582942	1.03286	0.0466501	0.787608	0.518727	0.027	FALSE	-0.0866544	0.03	0.033	0.029	0.028	0.022	0.018	0.021	0.021	0.021	0.034	0.033	0.027	0.038	0.033	0.026	0.019	0.02625	0.027875	0.027	0.028	0.0255	0.02775	0.00696419	0.00561726	0.00778888	0.00697615	0.00714143	0.00499166
C5	0.151148	0.398147	0.618624	0.599701	0.802656	0.665753	0.025625	0.021125	0.00468851	0.00622065	1.21302	0.278601	0.126217	0.192918	0.042	FALSE	-0.0926112	0.016	0.029	0.03	0.02	0.026	0.018	0.02	0.029	0.012	0.034	0.024	0.019	0.024	0.023	0.022	0.028	0.022625	0.024125	0.0245	0.02675	0.02075	0.0215	0.00506916	0.00672814	0.00420317	0.0055	0.0057373	0.00754983
C5-DC (C6-OH)	0.967486	0.700666	0.543357	0.571865	0.714044	0.628179	0.017125	0.01725	0.00451782	0.00662786	0.992754	-0.0104924	0.965547	0.591984	0.024	FALSE	-0.157541	0.014	0.019	0.033	0.014	0.02	0.014	0.016	0.013	0.013	0.019	0.015	0.011	0.023	0.012	0.018	0.021	0.01625	0.018125	0.01675	0.0175	0.01575	0.01875	0.00406202	0.00677047	0.00567891	0.00387298	0.00236291	0.00953502
C5-M-DC	0.599703	0.598972	0.667046	0.614984	0.53607	0.571865	0.025	0.026375	0.00417475	0.00542316	0.947867	-0.077243	0.579444	0.460114	0.045	FALSE	-0.0631938	0.021	0.028	0.038	0.028	0.019	0.025	0.026	0.025	0.021	0.027	0.024	0.026	0.031	0.025	0.019	0.028	0.025125	0.02625	0.02525	0.02475	0.025	0.02775	0.00375832	0.00575078	0.00492443	0.00403113	0.00294392	0.00741058
C5-OH (C3-DC-M)	0.0770606	0.326508	0.322691	0.494259	0.454238	0.545786	0.0235	0.01975	0.0035051	0.00413176	1.18987	0.250808	0.0710643	0.131619	0.027	FALSE	0.133524	0.02	0.019	0.028	0.015	0.026	0.023	0.018	0.022	0.016	0.023	0.019	0.03	0.023	0.025	0.02	0.019	0.022625	0.020625	0.02525	0.02175	0.02	0.0195	0.00392565	0.00443807	0.00359398	0.00275379	0.00216025	0.00591608
C5:1	0.266013	0.459997	0.389864	0.533675	0.265993	0.459997	0.0195	0.017375	0.00381725	0.00350255	1.1223	0.166461	0.265526	0.289518	0.042	FALSE	-0.127235	0.018	0.016	0.02	0.017	0.023	0.016	0.012	0.021	0.016	0.025	0.024	0.018	0.017	0.014	0.016	0.022	0.017625	0.01925	0.01975	0.01925	0.0155	0.01925	0.00333542	0.00409704	0.00275379	0.00512348	0.00251661	0.00359398
C5:1-DC	0.614812	0.599701	0.614815	0.599701	0.614813	0.599701	0.00975	0.010375	0.00183225	0.00266927	0.939759	-0.0896372	0.594749	0.460114	0.027	FALSE	-0.0896372	0.009	0.008	0.016	0.011	0.01	0.012	0.01	0.011	0.008	0.011	0.009	0.007	0.011	0.012	0.008	0.008	0.00975	0.010375	0.00975	0.00975	0.00975	0.011	0.00166905	0.00277424	0.00189297	0.00206155	0.00170783	0.00355903
C6 (C4:1-DC)	0.939336	0.692818	0.97942	0.701284	0.741371	0.639253	0.056875	0.05725	0.00683348	0.0106335	0.99345	-0.00948105	0.934516	0.586082	0.144	FALSE	0.00316034	0.065	0.052	0.078	0.061	0.051	0.052	0.057	0.071	0.047	0.049	0.046	0.054	0.055	0.056	0.061	0.058	0.057125	0.057	0.05775	0.056	0.0565	0.058	0.00716016	0.0104198	0.00899537	0.00509902	0.00613732	0.0149889
C6:1	0.213294	0.451225	0.637	0.604728	0.262441	0.459997	0.034375	0.032	0.00287539	0.00414039	1.07422	0.103288	0.206487	0.256127	0.084	FALSE	-0.0380394	0.029	0.029	0.04	0.03	0.034	0.031	0.033	0.037	0.028	0.038	0.036	0.032	0.037	0.032	0.035	0.03	0.03275	0.033625	0.035	0.03375	0.0305	0.0335	0.00315096	0.00427409	0.00244949	0.0035	0.00191485	0.00550757
C7-DC	0.999989	0.707098	0.341646	0.499265	0.257748	0.459997	0.013625	0.013625	0.00226385	0.00282527	1	0	1	0.598249	0.039	FALSE	0.13245	0.011	0.011	0.018	0.014	0.017	0.017	0.015	0.016	0.012	0.013	0.011	0.012	0.015	0.011	0.011	0.014	0.01425	0.013	0.015	0.01225	0.0135	0.01375	0.00254951	0.00239046	0.00216025	0.0015	0.003	0.0030957
C8	0.973853	0.701021	0.717175	0.628179	0.621801	0.600296	0.049125	0.04925	0.00502671	0.00848107	0.997462	-0.00366632	0.972014	0.591984	0.102	FALSE	-0.0403321	0.057	0.044	0.065	0.046	0.046	0.053	0.044	0.051	0.039	0.048	0.046	0.046	0.047	0.051	0.06	0.044	0.0485	0.049875	0.0475	0.05075	0.0495	0.049	0.00469042	0.00860959	0.00238048	0.00680074	0.00655744	0.0111654
C9	0.753977	0.644249	0.602776	0.599543	0.40918	0.536649	0.013125	0.012375	0.00546253	0.00329231	1.06061	0.0848889	0.745424	0.506915	0.012	TRUE	0.141554	0.008	0.01	0.016	0.012	0.022	0.018	0.012	0.019	0.01	0.015	0.013	0.01	0.008	0.006	0.014	0.011	0.013375	0.012125	0.01475	0.0115	0.012	0.01275	0.0054756	0.00318198	0.00680074	0.00404145	0.00432049	0.0025
Carnosine	0.0119905	0.155363	0.707246	0.628179	0.647938	0.606702	12.9875	17.6625	2.42984	3.40753	0.735315	-0.443566	0.00775639	0.0437864	0	TRUE	0.0494283	15.8	20.3	20	20.1	12.9	22.1	12.6	11.5	16.2	16.2	14.2	16.3	13.2	10.1	13.7	10	15.5875	15.0625	13.475	12.5	17.7	17.625	3.84947	3.87665	2.02382	3.00777	4.31045	2.91705
Cit	0.10324	0.361275	0.587684	0.589424	0.852899	0.669219	78.65	61.9875	19.5395	17.6895	1.2688	0.343469	0.0956343	0.159632	0.153	TRUE	0.147077	52.3	84.1	52	56.2	73	79.4	40.7	55	84.2	66.5	47	113	93.7	72.7	93.3	62	73.9	66.7375	83.675	73.625	64.125	59.85	23.8506	15.9748	25.144	13.8307	20.9832	16.6632
Cit / Arg	0.0430212	0.257515	0.212129	0.451225	0.345747	0.499265	0.75475	0.555375	0.150543	0.206236	1.35899	0.442537	0.0460637	0.103203	1.926	FALSE	-0.256424	0.355	0.635	0.777	0.778	0.607	0.566	0.266	0.623	0.717	0.569	0.349	0.793	0.931	0.772	0.76	0.983	0.597	0.713125	0.7385	0.771	0.4555	0.65525	0.214236	0.185225	0.15347	0.169184	0.173629	0.206149
Cit / Orn	0.127698	0.374579	0.244353	0.453797	0.255441	0.459997	1.9875	1.55725	0.343418	0.755406	1.27629	0.351954	0.173923	0.236054	0.864	TRUE	0.255239	1.38	2.44	0.428	0.59	1.74	2.13	1.48	1.6	2.35	1.91	1.66	2.08	2.58	2.21	2.19	1.59	1.92875	1.616	2	1.975	1.8575	1.257	0.446428	0.734277	0.436043	0.290918	0.511232	0.910895
CPT-I ratio	0.0063573	0.112881	0.293106	0.468982	0.203849	0.451225	0.0045	0.007875	0.00250713	0.00164208	0.571429	-0.807355	0.0077923	0.0437864	0.048	FALSE	-0.263034	0.006	0.009	0.01	0.008	0.004	0.007	0.01	0.003	0.006	0.008	0.007	0.003	0.003	0.003	0.003	0.009	0.005625	0.00675	0.00325	0.00575	0.008	0.00775	0.00282527	0.00260494	0.0005	0.00320156	0.00182574	0.00170783
Creatinine	0.00318932	0.112284	0.645947	0.606702	0.275051	0.46268	113.638	156.125	18.864	26.9732	0.727862	-0.458263	0.00310516	0.0370096	15.75	TRUE	-0.0884037	124	130	209	151	108	178	149	110	157	112	151	140	107	117	136	79.1	130.75	139.012	116.25	111.025	145.25	167	24.5226	38.4002	15.8824	23.6616	24.2951	28.1425
Essential AA	0.429827	0.545786	0.294909	0.468982	0.221077	0.451225	893.5	951.875	198.957	146.239	0.938674	-0.0913044	0.515531	0.430259	1.047	TRUE	0.140246	1187	1153	890	765	1074	943	947	826	862	1232	868	915	695	981	634	791	967.5	877.875	877.5	909.5	1057.5	846.25	165.611	175.784	159.14	257.592	130.653	55.488
Fisher ratio	0.144687	0.388672	0.627359	0.602592	0.816633	0.667512	2.89125	2.66125	0.273519	0.291814	1.08643	0.119589	0.126224	0.192918	0.303	TRUE	0.0376772	2.76	3.22	2.66	2.7	3.16	2.6	2.3	2.87	2.3	3.39	2.75	2.77	2.82	2.86	2.48	2.78	2.8125	2.74	2.905	2.8775	2.72	2.6025	0.293391	0.317985	0.174833	0.378803	0.384014	0.205
Gln	0.0060841	0.112284	0.22522	0.451225	0.423703	0.54357	266.625	372	65.0032	64.0736	0.716734	-0.480491	0.00563849	0.0437864	0.105	TRUE	0.145268	378	366	499	342	245	406	356	259	357	209	272	380	293	249	324	174	335.375	303.25	294.25	239	376.5	367.5	60.8932	101.874	60.6156	64.4205	21.6256	95.1718
Glu	0.000965391	0.100176	0.193126	0.438588	0.132594	0.374579	83.9625	189.25	12.0853	109.088	0.443659	-1.17248	0.029369	0.0810368	0.183	TRUE	-0.590135	121	135	393	334	75.5	129	145	75.5	140	88.1	117	105	86.4	89	87.6	64.6	109.05	164.162	85.6	82.325	132.5	246	27.4831	126.055	13.9167	11.8309	10.116	138.118
Glucogenic AA	0.625399	0.602059	0.447016	0.545786	0.256454	0.459997	1209.38	1082.5	395.183	295.019	1.11721	0.159895	0.479763	0.405412	2.826	TRUE	0.12172	1169	978	1664	1140	1039	1186	780	1486	1042	662	701	1558	1358	1372	1597	603	1194.25	1097.62	1360.25	1058.5	1028.25	1136.75	263.878	421.233	229.583	500.985	190.481	398.689
Gly	0.401243	0.536649	0.211662	0.451225	0.36936	0.52235	860.875	692	326.93	215.632	1.24404	0.315032	0.245808	0.277334	1.548	TRUE	0.293425	882	657	1036	723	764	810	477	1178	562	384	389	1105	968	1023	1107	358	855.125	697.75	1003.75	718	706.5	677.5	230.751	319.81	182.001	402.286	179.474	275.176
H1	0.307207	0.477728	0.543935	0.571865	0.705953	0.628179	5074.75	6231.88	1803.84	2236.34	0.814322	-0.29633	0.274613	0.29703	18.24	TRUE	-0.148943	5322	9448	4268	8421	3061	3649	4400	3357	5872	6062	8475	6042	7615	6638	4974	2849	5361.75	5944.88	5018.75	5130.75	5704.75	6759	2249.12	1940.95	2189.5	1670.33	2587.59	2057.41
His	0.371447	0.523757	0.0511528	0.283545	0.972937	0.701021	70.15	76.6375	12.9827	15.3517	0.915348	-0.127607	0.377287	0.347012	0.348	TRUE	0.292163	98.3	98.5	78.2	73.5	74.1	79.2	64.8	79.8	62.5	75.3	58.1	77.9	73.8	68	73.1	39.2	80.8	65.9875	76.4	63.9	85.2	68.075	11.8406	12.7553	2.93598	16.7481	16.3367	9.35463
Histamine	0.508987	0.568802	0.140731	0.381179	0.483626	0.558689	3.4285	4.396	2.63438	2.99749	0.779914	-0.358614	0.504259	0.423465	0.003	TRUE	0.977586	9.07	7.87	0.368	2.35	7.59	2.21	6.02	5.28	3.57	6.1	3.71	0.554	2.92	2.88	0.514	1.59	5.18925	2.63525	4.086	2.771	6.2925	2.4995	3.0289	1.88631	3.02975	2.42095	2.99689	1.54671
Ile	0.622314	0.600296	0.485953	0.558689	0.296406	0.468982	128.812	135.825	40.8283	32.3342	0.948371	-0.0764764	0.709339	0.494358	0	TRUE	0.109493	173	188	148	104	150	124	126	115	93.6	212	130	125	97.7	140	75.8	115	137.338	127.3	121.925	135.7	152.75	118.9	30.537	41.8386	21.8515	57.3198	32.6331	24.7125
Kynurenine	0.762593	0.648224	0.138258	0.376609	0.22024	0.451225	1.21	1.3435	0.250643	0.738049	0.900633	-0.150989	0.640181	0.472979	0.54	TRUE	0.425672	1.35	1.04	1.05	0.773	1.35	1.28	3.11	1.1	0.935	1.57	1.21	1.44	1.04	1.34	0.996	0.844	1.46375	1.08975	1.2325	1.1875	1.695	0.992	0.68262	0.267999	0.192765	0.328749	0.952628	0.184479
Kynurenine / Trp	0.916207	0.689099	0.25919	0.459997	0.70003	0.628179	0.021625	0.022	0.00346152	0.00905539	0.982955	-0.0248034	0.915278	0.582159	14.73	FALSE	0.273648	0.018	0.015	0.026	0.016	0.022	0.024	0.042	0.026	0.015	0.019	0.02	0.021	0.023	0.022	0.025	0.015	0.023875	0.01975	0.023	0.02025	0.02475	0.01925	0.00809652	0.00433425	0.00216025	0.004272	0.0120934	0.00499166
Leu	0.350074	0.502487	0.208931	0.451225	0.0768241	0.326508	197.875	173.875	58.8423	48.3896	1.13803	0.186539	0.38852	0.352547	0	TRUE	0.194334	235	250	124	128	221	172	182	140	127	288	173	226	161	261	137	149	198.375	173.375	187	208.75	209.75	138	39.731	64.7874	43.0581	76.8738	38.526	23.3952
Lys	0.0368958	0.249132	0.683348	0.620469	0.483993	0.558689	77.6625	105.95	26.1884	22.3222	0.733011	-0.448094	0.0360298	0.0902107	0.081	TRUE	-0.0894052	111	91.8	154	96.2	127	99.7	82.9	84.3	118	95.1	94	74	41	68.1	53.8	78	88.9625	94.65	81.575	73.75	96.35	115.55	25.7422	30.9874	35.471	17.3571	11.9366	27.8282
lysoPC a C14:0	0.061584	0.305873	0.0368353	0.249132	0.295934	0.468982	4.0425	3.8725	0.141295	0.231131	1.0439	0.0619825	0.102143	0.167365	11.16	FALSE	0.0711011	4.17	4	3.45	3.67	3.99	4	3.88	4.04	3.78	4.06	4.03	4	4.36	3.89	3.94	4.06	4.055	3.86	4.0975	3.9875	4.0125	3.7325	0.14658	0.216069	0.176328	0.0861684	0.119269	0.24116
lysoPC a C16:0	0.047207	0.269426	0.375423	0.526267	0.510999	0.569007	29.3875	22.1	5.51606	6.66333	1.32975	0.411156	0.0324567	0.0860447	0.045	TRUE	0.170421	26.6	32	12.1	17.6	20.5	24.7	14.9	32	23.3	31.4	25.6	34.4	33	28.5	33.9	21.4	27.2625	24.225	29.975	28.8	24.55	19.65	6.91085	7.22095	6.3929	5.40432	7.13793	6.05337
lysoPC a C16:1	0.014791	0.168834	0.414171	0.536649	0.70731	0.628179	1.33262	0.77075	0.502857	0.235676	1.729	0.789936	0.0170156	0.0631128	0.108	TRUE	0.247355	1.02	1.15	0.527	0.544	0.726	0.763	0.563	0.951	0.683	0.864	0.916	1.88	2.08	1.26	1.72	1.18	1.14163	0.96175	1.40925	1.256	0.874	0.6675	0.551343	0.407852	0.670407	0.353436	0.262383	0.179801
lysoPC a C17:0	0.32563	0.496308	0.721199	0.628179	0.424902	0.54357	0.969375	0.811	0.350874	0.235057	1.19528	0.257353	0.309341	0.320043	0.015	TRUE	0.116143	0.82	0.692	0.535	0.796	0.872	1.08	0.52	1.76	0.865	1.03	1.18	0.666	0.998	0.804	0.977	0.648	0.926	0.854375	1.074	0.86475	0.778	0.844	0.382809	0.207902	0.477368	0.173761	0.235887	0.265281
lysoPC a C18:0	0.484575	0.558689	0.163668	0.415104	0.127144	0.374579	11.9	13.6525	1.88459	4.53183	0.871635	-0.198204	0.337946	0.33803	0.195	TRUE	0.279216	21.1	17.4	6.4	9.22	8.77	13.1	13.1	11.9	14.2	13.3	14.7	14.8	11.9	12.3	12.4	9.83	14.0087	11.5438	11.8425	11.9575	16.175	11.13	3.78724	2.83352	2.46263	1.48792	3.85865	4.00794
lysoPC a C18:1	0.0598138	0.305873	0.818798	0.667512	0.348637	0.501927	12.8837	9.23625	3.58662	3.23886	1.39491	0.480173	0.0511312	0.107167	0.039	TRUE	0.0893818	10.5	15.6	6.08	6.74	6.85	8.19	6.66	9.32	8.32	12.6	11.8	18.3	15.8	12.4	14.5	13.3	11.4025	10.7175	12.5675	13.2	10.2375	8.235	4.52328	3.19817	5.37112	0.948683	3.90794	2.55575
lysoPC a C18:2	0.337204	0.498952	0.10436	0.362548	0.07179	0.321656	14.775	13.6825	3.40745	7.07202	1.07985	0.110826	0.702047	0.491812	0.024	TRUE	0.397161	21.9	22.9	4.69	5.79	10.6	11.8	14.4	12.7	8.98	16.2	19	20.9	14.2	15.3	17.2	11.1	16.175	12.2825	14.6	14.95	17.75	9.615	4.92334	5.423	4.45197	2.68142	5.48847	6.51582
lysoPC a C20:3	0.895068	0.685478	0.844185	0.667512	0.63599	0.604728	1.428	1.51975	0.445855	0.723387	0.939628	-0.089838	0.765455	0.51234	0.081	TRUE	-0.0775922	1.57	2.22	0.896	0.782	0.774	1.12	1.14	1.03	1.52	1.87	2.91	2.2	1.42	1.44	1.35	1.34	1.43425	1.5135	1.356	1.5	1.5125	1.527	0.535469	0.660734	0.622209	0.250732	0.515324	0.977399
lysoPC a C20:4	0.21279	0.451225	0.694833	0.628179	0.342596	0.499265	5.9825	7.49875	1.48924	2.48176	0.7978	-0.325902	0.165369	0.230501	0.012	TRUE	0.136814	11.1	9.8	5.18	4.47	4.7	5.12	7.13	3.9	7.57	6.87	9.62	8.78	5.95	6.08	5.14	6.44	7.06	6.42125	5.8325	6.1325	8.2875	6.71	2.60064	1.64141	2.13843	0.736269	2.68146	2.34991
lysoPC a C24:0	0.0548787	0.29233	0.307655	0.477728	0.248237	0.457725	0.4205	0.472875	0.04534	0.0549894	0.889241	-0.169353	0.0572372	0.112155	0.852	FALSE	-0.0852098	0.477	0.44	0.549	0.548	0.506	0.472	0.389	0.362	0.475	0.434	0.433	0.429	0.393	0.408	0.381	0.451	0.4335	0.459875	0.4225	0.4185	0.4445	0.50125	0.0498942	0.0613199	0.0620349	0.0306213	0.0404681	0.0571919
lysoPC a C26:0	0.21315	0.451225	0.453623	0.545786	0.137046	0.376609	0.13375	0.17525	0.0400598	0.0831535	0.763195	-0.389876	0.232021	0.277334	0.03	TRUE	-0.229258	0.074	0.138	0.306	0.232	0.191	0.235	0.105	0.143	0.216	0.098	0.096	0.096	0.156	0.1	0.102	0.184	0.14225	0.16675	0.1465	0.121	0.138	0.2125	0.0526057	0.0799567	0.039298	0.0420317	0.0697472	0.087
lysoPC a C26:1	0.751508	0.644249	0.524474	0.571865	0.244919	0.453797	0.10025	0.095125	0.0284442	0.0345602	1.05388	0.0757058	0.751013	0.506915	0.045	TRUE	-0.153367	0.06	0.072	0.11	0.11	0.148	0.138	0.051	0.077	0.141	0.096	0.079	0.092	0.102	0.067	0.083	0.137	0.0925	0.102875	0.10475	0.09575	0.08025	0.11	0.0352136	0.0267765	0.0306091	0.0299486	0.0394493	0.0253114
lysoPC a C28:0	0.158257	0.412341	0.260858	0.459997	0.243258	0.453797	0.21125	0.279125	0.0467447	0.121149	0.756829	-0.40196	0.173273	0.236054	0.144	TRUE	-0.310845	0.152	0.202	0.408	0.368	0.272	0.398	0.15	0.18	0.39	0.203	0.165	0.172	0.225	0.181	0.168	0.289	0.218875	0.2715	0.21225	0.21025	0.2255	0.33275	0.0829414	0.105037	0.0461619	0.054451	0.117489	0.113023
lysoPC a C28:1	0.68078	0.620282	0.721977	0.628179	0.873807	0.672417	0.22225	0.24325	0.0644842	0.110071	0.913669	-0.130256	0.650344	0.473769	0.027	TRUE	0.111628	0.176	0.198	0.199	0.216	0.325	0.47	0.182	0.197	0.353	0.172	0.152	0.194	0.192	0.186	0.185	0.327	0.24175	0.22375	0.227	0.2175	0.2565	0.23	0.103919	0.0744422	0.0653656	0.073278	0.142636	0.086352
Met	0.465869	0.552833	0.397177	0.536649	0.676836	0.620282	25.7875	28.3875	4.61997	6.40746	0.90841	-0.138584	0.369198	0.344775	0.111	TRUE	0.166624	37.7	29.4	27.9	29.4	29.1	35	16.8	31	26.7	27.9	24.2	27.9	22.3	28.9	21	18.2	28.65	25.525	27.575	24	29.725	27.05	6.65282	4.05242	3.7411	5.22366	9.28417	2.19773
Met-SO	0.334575	0.498952	0.131503	0.374579	0.659315	0.613758	0.893875	0.697375	0.499719	0.124401	1.28177	0.358138	0.312458	0.320043	0.027	TRUE	0.50885	0.941	0.777	0.689	0.547	1.19	0.744	0.671	1.95	0.608	1.01	0.602	0.513	0.69	0.809	0.591	0.398	0.9345	0.65675	1.08575	0.702	0.78325	0.6115	0.457405	0.184274	0.643547	0.265236	0.114112	0.0585064
Met-SO / Met	0.172106	0.420957	0.198889	0.445563	0.669495	0.616058	0.033375	0.0255	0.0139994	0.00632456	1.30882	0.388271	0.178485	0.23615	0.714	FALSE	0.363348	0.025	0.026	0.025	0.019	0.041	0.021	0.04	0.063	0.023	0.036	0.025	0.018	0.031	0.028	0.028	0.022	0.033125	0.02575	0.03825	0.0285	0.028	0.023	0.014633	0.00511999	0.0189978	0.00574456	0.00828654	0.00282843
MUFA (PC)	0.0352168	0.248286	0.322239	0.494259	0.851193	0.668975	151.012	102.325	37.3807	42.5021	1.47581	0.561509	0.0292284	0.0810368	0.567	TRUE	-0.148337	72.5	188	108	127	87.1	84.4	45.3	115	88.4	177	105	169	200	135	178	147	120.162	133.175	142.775	159.25	97.55	107.1	58.1081	32.9392	51.0999	21.6391	62.4812	15.8211
MUFA (PC) / SFA (PC)	0.118176	0.365519	0.294531	0.468982	0.522618	0.571865	15.3875	12.7912	2.73936	3.38877	1.20297	0.266602	0.115064	0.183025	0.63	TRUE	-0.13539	9.8	18.5	12.1	14.4	11.1	11.4	7.43	13.3	14	16.5	14.7	17.9	18	12.9	15	18.4	13.4287	14.75	15.075	15.7	11.7825	13.8	4.23108	1.98494	3.43936	2.32809	4.76605	1.16905
Non essential AA	0.715091	0.628179	0.454056	0.545786	0.279902	0.466853	2203	2275.75	569.356	489.873	0.968033	-0.0468726	0.788206	0.518727	8.07	TRUE	0.0895781	2344	2193	3272	2403	1956	2405	1834	2401	2133	1530	1622	2823	2515	2390	2753	1256	2308.88	2169.88	2423.75	1982.25	2194	2357.5	313.785	676.509	359.182	705.286	256.009	690.348
Orn	0.505598	0.566335	0.271162	0.46268	0.118076	0.365519	39.525	52.15	6.9232	35.447	0.75791	-0.399902	0.353494	0.340628	0.531	TRUE	-0.499872	37.8	34.4	121	95.3	42.1	37.2	27.4	34.3	35.8	34.9	28.3	54.2	36.4	32.8	42.6	38.9	37.975	53.7	41.75	37.3	34.2	70.1	7.75974	34.5541	8.93029	4.34588	4.76935	45.2754
Orn / Arg	0.459897	0.548461	0.096827	0.356364	0.132827	0.374579	0.3865	0.575625	0.0970626	0.625674	0.671444	-0.574661	0.424883	0.368872	6.78	FALSE	-1.10649	0.256	0.26	1.81	1.32	0.35	0.265	0.179	0.389	0.305	0.298	0.21	0.381	0.361	0.349	0.347	0.617	0.305125	0.657	0.37025	0.40275	0.24	0.91125	0.0754935	0.587262	0.0179141	0.144767	0.040833	0.781903
PC aa C24:0	0.115824	0.365519	0.262096	0.459997	0.257697	0.459997	0.070125	0.111125	0.0322022	0.0624167	0.631046	-0.664183	0.128324	0.192918	0.024	TRUE	-0.457498	0.057	0.056	0.197	0.158	0.112	0.151	0.066	0.056	0.165	0.055	0.039	0.054	0.059	0.054	0.041	0.13	0.076375	0.104875	0.07025	0.07	0.0825	0.13975	0.0357649	0.0644215	0.0279091	0.0405051	0.0458875	0.069279
PC aa C26:0	0.983725	0.701284	0.91285	0.689099	0.573284	0.581497	0.47075	0.470625	0.076251	0.104809	1.00027	0.000383135	0.997866	0.598249	0.846	FALSE	0.0187739	0.368	0.431	0.542	0.479	0.591	0.661	0.381	0.454	0.537	0.416	0.366	0.426	0.478	0.379	0.443	0.579	0.47375	0.467625	0.48725	0.45425	0.46025	0.481	0.102198	0.0795809	0.0723573	0.0872062	0.136561	0.081825
PC aa C28:1	0.901339	0.686809	0.145119	0.388672	0.0698914	0.316104	0.315875	0.318625	0.028165	0.056201	0.991369	-0.0125057	0.903908	0.579204	0.027	TRUE	0.137666	0.359	0.428	0.259	0.305	0.285	0.341	0.284	0.289	0.309	0.355	0.264	0.36	0.313	0.308	0.319	0.298	0.332375	0.302125	0.31175	0.32	0.353	0.28425	0.0500455	0.0304745	0.0344613	0.0248596	0.0593464	0.0263992
PC aa C30:0	0.0746238	0.325235	0.927969	0.690811	0.336725	0.498952	1.12625	0.926	0.230306	0.154704	1.21625	0.282443	0.0633536	0.122367	0.129	TRUE	0.0126538	0.826	1.25	0.89	0.966	0.805	0.827	1.02	0.987	0.759	1.31	0.87	1.1	1.43	1.21	1.32	0.848	1.03063	1.02163	1.0805	1.172	0.98075	0.87125	0.22319	0.223671	0.262788	0.221636	0.201348	0.0855
PC aa C32:0	0.00467576	0.112284	0.381114	0.529354	0.847608	0.667512	5.685	3.75375	1.28518	0.845728	1.51449	0.598828	0.00394185	0.0409965	0.009	TRUE	-0.170241	3.22	4.99	4.66	4.38	4.19	3.47	2.74	4.8	2.82	6.19	3.75	5.56	6.56	6.49	7.69	4	4.44125	4.9975	5.2775	6.0925	3.605	3.9025	1.28523	1.63389	1.0223	1.53819	0.971751	0.815858
PC aa C32:1	0.00447469	0.112284	0.604994	0.599701	0.847939	0.667512	5.77	2.25438	2.90758	1.2143	2.55947	1.35584	0.0110686	0.0516043	0.003	TRUE	0.0186534	1.46	4.84	2.64	2.51	2.41	1.72	0.805	3.31	1.64	4.72	2.42	6.76	11	5.24	8.75	3.97	4.03812	3.98625	5.87	5.67	2.20625	2.3025	3.42624	2.2914	3.90018	2.11847	1.79754	0.450805
PC aa C32:2	0.0116624	0.155309	0.539887	0.571865	0.930786	0.69088	0.7525	0.463125	0.193689	0.181424	1.62483	0.70029	0.008118	0.0437864	0.003	TRUE	0.159489	0.515	0.814	0.373	0.442	0.609	0.491	0.181	0.747	0.358	0.861	0.531	0.654	1.12	0.609	0.885	0.535	0.641375	0.57425	0.7825	0.7225	0.50025	0.426	0.273019	0.202895	0.232222	0.176661	0.258626	0.078981
PC aa C32:3	0.661404	0.614509	0.560633	0.574874	0.329577	0.497432	0.08375	0.08	0.0162195	0.0164751	1.04688	0.0660892	0.653437	0.473769	0.003	TRUE	0.0881309	0.078	0.115	0.077	0.073	0.085	0.092	0.062	0.084	0.072	0.115	0.071	0.065	0.094	0.067	0.087	0.073	0.084375	0.079375	0.082	0.0855	0.08675	0.07325	0.0169279	0.0155466	0.0121929	0.0213776	0.0224704	0.00262996
PC aa C34:1	0.0208234	0.20798	0.303648	0.476664	0.801446	0.665753	97.65	60.7625	25.4219	27.7506	1.60708	0.684439	0.0150611	0.0631128	0.006	TRUE	-0.162508	38.8	117	63.6	75.7	54.7	50.9	24	73.6	53	117	63.1	111	128	85.8	119	92.1	74.75	83.6625	91.825	103.475	57.675	63.85	39.2334	24.6831	33.5992	16.9877	41.0513	9.28745
PC aa C34:2	0.0185396	0.197514	0.720941	0.628179	0.529537	0.571865	134.325	89.85	26.637	39.4782	1.49499	0.580137	0.021168	0.0715499	0.012	TRUE	0.0869065	88.5	176	62.1	81.9	104	92.8	47.4	133	65.1	169	105	138	144	133	163	90.6	115.462	108.713	129.75	138.9	101.175	78.525	40.1766	41.9304	17.7459	35.8447	53.9176	19.6836
PC aa C34:3	0.032678	0.24124	0.559933	0.574874	0.366241	0.519472	5.575	3.9925	1.12222	1.78954	1.39637	0.481679	0.0560735	0.111491	0.003	TRUE	0.144881	4.59	7.96	3.1	3.83	4.31	3.79	2.23	5.37	2.46	7.2	3.98	5.15	6.79	4.65	6.57	4.56	5.02375	4.54375	5.405	5.745	4.6425	3.3425	1.76885	1.62246	1.03013	1.34175	2.41905	0.702774
PC aa C34:4	0.0282407	0.239285	0.986218	0.701495	0.497186	0.562845	0.269125	0.201625	0.0488947	0.0535615	1.33478	0.416602	0.0197951	0.0704312	0.003	TRUE	-0.00153234	0.227	0.303	0.193	0.22	0.216	0.198	0.116	0.243	0.166	0.315	0.19	0.222	0.357	0.24	0.287	0.273	0.23525	0.2355	0.2595	0.27875	0.211	0.19225	0.0714098	0.052571	0.0660227	0.0311809	0.0772744	0.0220964
PC aa C36:0	0.720908	0.628179	0.7103	0.628179	0.321181	0.494259	0.649375	0.6855	0.0757004	0.20981	0.947301	-0.0781048	0.657998	0.473769	0.36	TRUE	0.0764825	0.866	1.08	0.634	0.794	0.567	0.572	0.468	0.581	0.538	0.8	0.532	0.645	0.702	0.623	0.605	0.672	0.685125	0.64975	0.62375	0.675	0.7465	0.6245	0.198305	0.102258	0.0622435	0.0880114	0.278995	0.122282
PC aa C36:1	0.280454	0.466853	0.340355	0.499265	0.805088	0.666617	34.575	29.2625	8.7189	11.5756	1.18155	0.240676	0.318691	0.323973	0.003	TRUE	-0.137396	24.6	54	29.6	35	19.6	22.3	15	23.4	24.9	40.7	28.7	40.5	43.8	33	36.8	38.8	30.4	33.4375	31.825	37.325	28.975	29.55	13.8388	5.41821	12.098	3.29381	17.178	4.16533
PC aa C36:2	0.8359	0.667512	0.449125	0.545786	0.146027	0.388931	89.1875	95.3375	16.6407	36.1163	0.935492	-0.0962023	0.671237	0.48018	0.015	TRUE	0.174171	121	171	62.9	78.5	75.6	80.3	73.2	76.6	70.8	125	105	99.8	85.1	82.5	91.3	77.6	97.825	86.7	84.275	94.1	111.375	79.3	33.6271	20.0353	11.1933	21.3655	44.9843	18.2788
PC aa C36:3	0.0367401	0.249132	0.91675	0.689099	0.420237	0.54158	29.675	21.8875	6.0256	7.89637	1.3558	0.439141	0.0448919	0.102874	0.003	TRUE	0.0132904	22.6	38.2	15.9	19.5	22.9	21.7	13.1	26.5	17	41	27.1	31	31.2	27.7	34	23.1	25.9	25.6625	27.9	31.45	23.9	19.875	7.62627	8.66733	3.97744	7.77796	10.4508	5.0467
PC aa C36:4	0.116673	0.365519	0.403935	0.536649	0.982015	0.701284	53.9	42.9625	9.33855	16.7293	1.25458	0.327207	0.134736	0.199911	0.003	TRUE	-0.115119	41.7	77.6	43.3	47.1	39.9	33.9	17.5	44.1	39.8	63.5	42.8	54.8	62.5	58.4	62.1	45.9	46.5	50.3625	50.325	57.475	42.675	43.25	18.3779	9.44275	10.2581	8.01098	25.3738	2.99611
PC aa C36:5	0.123916	0.374317	0.829806	0.667512	0.450828	0.545786	4.24875	3.31625	0.875939	2.37231	1.28119	0.357486	0.324544	0.327461	0.003	TRUE	0.212065	4.2	8.78	2.63	3.07	2.57	2.1	1.21	3.78	2.02	4.99	2.52	4.29	5.55	4.17	4.51	4.13	4.06	3.505	4.0475	4.45	4.0725	2.56	2.35535	1.0809	1.23435	0.39833	3.37942	0.431354
PC aa C36:6	0.413719	0.536649	0.706572	0.628179	0.864132	0.66968	0.10125	0.087375	0.0249957	0.0354197	1.1588	0.212629	0.382327	0.349272	0	TRUE	0.0975553	0.091	0.156	0.099	0.107	0.069	0.073	0.048	0.099	0.046	0.115	0.079	0.093	0.151	0.08	0.093	0.11	0.0975	0.091125	0.103	0.0995	0.092	0.08275	0.038195	0.0225226	0.0345254	0.016052	0.0461664	0.027183
PC aa C38:0	0.00991957	0.153406	0.825774	0.667512	0.776322	0.654096	0.177125	0.263375	0.0289603	0.0687021	0.67252	-0.572351	0.00909502	0.0455439	0.024	TRUE	-0.0442177	0.263	0.314	0.344	0.36	0.202	0.238	0.208	0.187	0.181	0.227	0.199	0.161	0.162	0.17	0.131	0.177	0.216875	0.223625	0.178	0.17625	0.25575	0.271	0.0525532	0.0837956	0.0200167	0.039424	0.044873	0.0940461
PC aa C38:1	0.609976	0.599701	0.102915	0.361275	0.539766	0.571865	0.288	0.261125	0.0961041	0.12353	1.10292	0.141328	0.635156	0.472775	0.003	TRUE	-0.492749	0.194	0.329	0.414	0.423	0.181	0.186	0.084	0.212	0.297	0.46	0.162	0.256	0.383	0.203	0.308	0.301	0.228125	0.321	0.258	0.318	0.19825	0.324	0.0934504	0.106049	0.0888332	0.10611	0.100527	0.122303
PC aa C38:3	0.327135	0.496308	0.0884155	0.341708	0.945408	0.694093	17.575	20.25	4.21892	5.81206	0.867901	-0.204397	0.311636	0.320043	0.003	TRUE	-0.306276	17.4	28.3	18.3	21.1	12.7	15	12.1	13.2	21.6	25.9	28.2	20.4	16.2	18.5	17.4	16.3	16.9125	20.9125	15.625	19.525	18.2	22.3	5.35762	4.22152	3.53871	4.34387	7.07342	4.19285
PC aa C38:4	0.0493925	0.278582	0.0973763	0.356364	0.870999	0.67187	68.25	88.025	11.0335	21.1905	0.775348	-0.367084	0.0400447	0.0966824	0.006	TRUE	-0.244301	101	110	102	99.7	61.4	58.5	53.6	50	96.7	88.8	82.7	70.4	67.4	70.3	64.4	73.3	71.5375	84.7375	62.3	74.2	80.775	95.275	22.1172	14.3353	9.01332	10.4119	28.8549	8.65963
PC aa C38:5	0.933419	0.691646	0.175112	0.423713	0.96268	0.700666	24.8875	26.0375	4.63201	8.32208	0.955833	-0.0651696	0.739176	0.506915	0.003	TRUE	-0.217132	25.3	41.6	28.3	28.9	18.1	18.4	13	20.9	26.1	34	26.7	24.9	26.2	24.4	24.1	26.5	23.55	27.375	22.525	27.25	24.575	27.5	8.55453	3.15085	3.71338	4.62493	12.4162	1.31656
PC aa C38:6	0.403978	0.536649	0.505382	0.566335	0.405842	0.536649	5.60125	6.84875	1.15094	3.04942	0.81785	-0.290092	0.307295	0.320043	0.003	TRUE	-0.0608456	7.71	13.3	7.38	7.88	4.74	4.69	3.55	4.23	5.09	7.67	5.19	4.65	5.88	5.68	5.24	6.72	6.09375	6.35625	4.875	6.3275	7.3125	6.385	3.17175	1.18894	0.705904	1.08908	4.36051	1.4526
PC aa C40:1	0.407878	0.536649	0.773091	0.653154	0.344424	0.499265	0.16075	0.1695	0.0145676	0.0236704	0.948378	-0.0764665	0.391268	0.352674	0.333	FALSE	-0.0262117	0.142	0.171	0.174	0.204	0.172	0.199	0.14	0.15	0.171	0.165	0.155	0.178	0.157	0.132	0.17	0.162	0.163625	0.166625	0.16425	0.15725	0.163	0.176	0.0201348	0.0201419	0.0129711	0.0171537	0.0278687	0.020445
PC aa C40:2	0.171845	0.420957	0.0294535	0.239285	0.167422	0.418044	0.216	0.184375	0.0270026	0.0699305	1.17153	0.228388	0.263141	0.289518	0.009	TRUE	-0.394302	0.138	0.19	0.28	0.294	0.175	0.142	0.094	0.172	0.154	0.236	0.183	0.234	0.239	0.228	0.225	0.219	0.173	0.227375	0.205	0.227	0.141	0.22775	0.0489869	0.0458443	0.0364509	0.00707107	0.0392428	0.0696677
PC aa C40:3	0.0144203	0.168834	0.017743	0.196383	0.222054	0.451225	0.52075	0.406875	0.089055	0.105667	1.27988	0.356005	0.0357069	0.0902107	0	TRUE	-0.33786	0.303	0.437	0.495	0.565	0.388	0.318	0.254	0.407	0.445	0.613	0.438	0.587	0.584	0.534	0.589	0.464	0.40975	0.517875	0.4915	0.55	0.328	0.48575	0.123679	0.0672998	0.108826	0.0661866	0.0776359	0.0586138
PC aa C40:4	0.0776402	0.326508	0.00800943	0.127995	0.0411651	0.256301	5.135	4.14375	1.37395	1.85407	1.23922	0.309427	0.246147	0.277334	0.006	TRUE	-0.579458	1.97	4.54	5.01	5.96	3.71	2.49	1.62	3.89	5.2	7.41	6.36	6.46	5.08	4.88	5.93	3.72	3.72	5.55875	4.785	5.485	2.655	5.6325	1.64942	1.11095	1.27139	1.56896	1.30651	0.635367
PC aa C40:5	0.0284623	0.239285	0.0199114	0.203103	0.524906	0.571865	14.025	18.6375	2.95091	4.95435	0.752515	-0.410208	0.0440904	0.102779	0	TRUE	-0.394446	15.1	23.9	19.8	21.3	10.3	13.5	10.5	12.2	21.9	20.2	23.1	15.1	12.3	14.2	13.1	14.8	14.1125	18.55	12.475	15.575	15.75	21.525	4.35314	3.89982	1.97716	3.16267	5.75818	1.37204
PC aa C40:6	0.0146481	0.168834	0.224776	0.451225	0.910598	0.688571	3.9	6.20875	0.822783	2.31858	0.628146	-0.670829	0.0269555	0.0792175	0.285	TRUE	-0.204069	5.61	10.6	7.13	8.09	3.79	3.76	3.71	2.84	5.34	5.38	5.43	3.26	4.01	4.05	3.24	4.63	4.6975	5.41125	3.475	4.325	5.92	6.4975	2.51678	1.57271	0.527541	0.905336	3.24285	1.34356
PC aa C42:0	0.0299472	0.239285	0.291815	0.468982	0.232961	0.452167	0.052375	0.0805	0.00841661	0.0321781	0.650621	-0.62011	0.0439147	0.102779	0.051	TRUE	-0.274982	0.083	0.067	0.147	0.107	0.059	0.064	0.054	0.048	0.071	0.065	0.051	0.044	0.062	0.045	0.045	0.051	0.060125	0.07275	0.05325	0.0515	0.067	0.094	0.0121589	0.036323	0.00861684	0.00943398	0.0120277	0.0422532
PC aa C42:1	0.043219	0.257515	0.908452	0.688034	0.121805	0.371944	0.050875	0.065125	0.00832273	0.0163308	0.78119	-0.356255	0.0515211	0.107167	0	TRUE	-0.0186558	0.062	0.065	0.089	0.088	0.064	0.062	0.049	0.048	0.063	0.048	0.043	0.051	0.06	0.039	0.054	0.043	0.057625	0.058375	0.05575	0.046	0.0595	0.07075	0.00706981	0.0200424	0.0075	0.00648074	0.00714143	0.0220662
PC aa C42:2	0.764058	0.648321	0.885493	0.67923	0.666175	0.614984	0.111125	0.114	0.016574	0.0183225	0.974781	-0.0368504	0.746975	0.506915	0.093	TRUE	-0.0176234	0.119	0.139	0.123	0.134	0.094	0.102	0.085	0.114	0.099	0.124	0.111	0.128	0.114	0.1	0.13	0.085	0.111875	0.11325	0.1125	0.10975	0.11125	0.11675	0.0177074	0.0173349	0.0139881	0.0209821	0.0231283	0.0151079
PC aa C42:4	0.413167	0.536649	0.234885	0.453797	0.220453	0.451225	0.0985	0.109125	0.0168099	0.0327956	0.902635	-0.147786	0.433017	0.372902	0.006	TRUE	-0.217554	0.099	0.143	0.142	0.136	0.1	0.08	0.051	0.098	0.122	0.131	0.1	0.098	0.099	0.092	0.101	0.069	0.096	0.111625	0.09875	0.09825	0.09325	0.125	0.0254446	0.025213	0.000957427	0.0256564	0.0385951	0.0186548
PC aa C42:5	0.610748	0.599701	0.709243	0.628179	0.472342	0.557353	0.134125	0.125875	0.0222867	0.0364826	1.06554	0.0915864	0.595543	0.460114	0.015	TRUE	-0.0665977	0.134	0.176	0.126	0.171	0.117	0.09	0.068	0.132	0.124	0.153	0.118	0.119	0.18	0.123	0.134	0.115	0.127	0.133	0.137	0.13125	0.117	0.13475	0.0383555	0.0193612	0.0294279	0.0164595	0.0479583	0.0244046
PC aa C42:6	0.862226	0.66968	0.274924	0.46268	0.529519	0.571865	0.170375	0.167625	0.025433	0.0361463	1.01641	0.0234763	0.863108	0.555694	0.078	TRUE	-0.153805	0.172	0.194	0.189	0.226	0.147	0.131	0.117	0.161	0.17	0.182	0.142	0.138	0.22	0.179	0.159	0.177	0.16	0.178	0.1665	0.17425	0.1535	0.18175	0.0343178	0.0243897	0.0369008	0.0103722	0.0356885	0.035255
PC ae C30:0	0.00226938	0.112284	0.490561	0.560579	0.444153	0.545786	0.176375	0.141125	0.0135324	0.0210132	1.24978	0.321673	0.00180981	0.0370096	0.099	TRUE	-0.0590792	0.134	0.154	0.146	0.162	0.153	0.17	0.108	0.161	0.12	0.19	0.135	0.173	0.191	0.179	0.185	0.179	0.1555	0.162	0.1695	0.18325	0.1415	0.14075	0.0254502	0.025746	0.0165227	0.00531507	0.0267519	0.0177271
PC ae C30:1	0.918483	0.689099	0.425182	0.54357	0.239687	0.453797	0.0339187	0.0354002	0.0262425	0.0305811	0.958149	-0.0616775	0.918689	0.582159	0	TRUE	0.490904	0.005	0.03	0.057	0.044	0.084	0.089	0.006	0.023	0.05	0.007	0.00220188	0.044	0.043	0.022	0.00234971	0.046	0.0405	0.0288189	0.0485	0.0193374	0.0325	0.0383005	0.0319151	0.022991	0.0255669	0.0196535	0.0393997	0.0246451
PC ae C30:2	0.0385184	0.252963	0.584519	0.587478	0.814425	0.667512	0.1255	0.13275	0.00403556	0.00724569	0.945386	-0.0810245	0.0310531	0.0839702	0.306	FALSE	-0.0195528	0.131	0.138	0.131	0.137	0.127	0.142	0.118	0.127	0.135	0.128	0.13	0.118	0.125	0.121	0.128	0.13	0.12825	0.13	0.12425	0.12675	0.13225	0.13325	0.00858154	0.00484031	0.004272	0.00394757	0.0105317	0.00330404
PC ae C32:1	0.0308557	0.24124	0.925755	0.690235	0.647409	0.606702	0.829125	0.708875	0.0881742	0.0961924	1.16963	0.226058	0.0208144	0.0715499	0	TRUE	0.0145396	0.6	0.843	0.767	0.768	0.751	0.779	0.582	0.73	0.625	0.759	0.707	0.905	0.993	0.807	0.84	0.848	0.772875	0.765125	0.84475	0.8135	0.701	0.71675	0.14117	0.0729881	0.125916	0.0404351	0.129885	0.0674901
PC ae C32:2	0.65749	0.613758	0.598376	0.598894	0.89744	0.686199	0.225875	0.219375	0.0260079	0.027764	1.02963	0.0421255	0.636408	0.472775	0.039	TRUE	-0.050228	0.203	0.214	0.21	0.243	0.212	0.271	0.178	0.219	0.212	0.281	0.224	0.231	0.222	0.19	0.218	0.234	0.21875	0.2265	0.221	0.23075	0.2165	0.22225	0.0263696	0.0272344	0.00787401	0.0381171	0.0393319	0.015152
PC ae C34:0	0.0397514	0.254099	0.55895	0.574874	0.900437	0.686809	0.432	0.348	0.067551	0.0689845	1.24138	0.311944	0.0274755	0.0792175	0.012	TRUE	-0.0804789	0.336	0.421	0.421	0.398	0.356	0.352	0.231	0.437	0.269	0.51	0.356	0.382	0.518	0.428	0.481	0.344	0.379125	0.400875	0.42325	0.44075	0.335	0.361	0.0840653	0.0775674	0.0716258	0.0728898	0.0785324	0.0669776
PC ae C34:1	0.00781738	0.127995	0.542142	0.571865	0.413989	0.536649	5.375	3.70125	1.15442	0.882196	1.45221	0.538252	0.00617379	0.0437864	0.009	TRUE	-0.0520627	2.97	4.78	4.28	4.57	4.09	3.64	2.27	5.69	3.02	6.09	4.08	4.59	7.62	4.48	5.75	4.69	4.45625	4.62	5.4975	5.2525	3.415	3.9875	1.66661	0.95857	1.56489	0.78784	1.06816	0.675642
PC ae C34:2	0.182547	0.429	0.333986	0.498952	0.847856	0.667512	4.15	3.605	0.761352	0.786402	1.15118	0.203112	0.180881	0.23615	0.003	TRUE	0.15269	4	4.94	2.98	3.8	4.07	4.07	2.47	5.05	2.93	5.45	3.65	3.74	4.32	3.56	3.8	3.21	4.0825	3.6725	4.295	4.005	3.87	3.34	0.797527	0.797312	0.556567	0.993328	1.02661	0.449222
PC ae C34:3	0.66435	0.614864	0.532905	0.571865	0.836296	0.667512	1.37125	1.31713	0.223699	0.313328	1.04109	0.0580994	0.697513	0.491181	0.006	TRUE	0.105631	1.44	1.83	1.01	1.52	1.19	1.45	0.837	1.39	1.29	1.75	1.16	1.58	1.43	1.3	1.3	1.03	1.39338	1.295	1.3975	1.345	1.38925	1.245	0.288622	0.247097	0.160702	0.298496	0.41049	0.216102
PC ae C36:0	0.284508	0.468982	0.546459	0.571957	0.836987	0.667512	0.2145	0.19275	0.0209216	0.0476048	1.11284	0.154247	0.265236	0.289518	0.141	TRUE	-0.0850453	0.148	0.26	0.222	0.233	0.195	0.213	0.118	0.216	0.165	0.219	0.183	0.185	0.246	0.235	0.223	0.197	0.197625	0.209625	0.2105	0.2185	0.18475	0.20075	0.0474701	0.0252696	0.0269629	0.015864	0.0639446	0.0320663
PC ae C36:1	0.0433525	0.257515	0.0882257	0.341708	0.0858846	0.337495	4.89	3.59375	1.14513	1.54822	1.3607	0.444344	0.0794772	0.139554	0.075	TRUE	-0.32145	1.85	4.03	4.68	6.03	3.86	3.18	1.32	6.05	3.13	5.99	4.53	3.48	6.4	3.77	4.88	4.69	3.77125	4.7125	4.9475	4.8325	2.595	4.5925	1.78534	0.987302	1.49013	0.911277	1.23587	1.18559
PC ae C36:2	0.186927	0.430844	0.983498	0.701284	0.517055	0.571865	6.84125	5.58375	1.83754	1.53015	1.22521	0.293026	0.159792	0.225048	0.027	TRUE	0.0307709	5.35	7.09	4.92	6.59	6.93	5.96	3.04	9.88	4.15	9.07	7.57	4.95	7.03	5.25	6.57	5.05	6.27875	6.14625	7.1975	6.485	5.36	5.8075	1.99409	1.62329	2.02868	1.85058	1.7064	1.55496
PC ae C36:3	0.24189	0.453797	0.564933	0.577478	0.79396	0.663792	2.29875	2.01125	0.432086	0.500555	1.14295	0.192757	0.239481	0.277334	0.003	TRUE	0.10046	2.34	2.85	1.69	2.27	2.13	2.07	1.28	2.55	1.53	3.12	2.06	2.02	2.6	1.87	2.23	1.87	2.23	2.08	2.325	2.2725	2.135	1.8875	0.480773	0.490393	0.292859	0.589936	0.655362	0.338071
PC ae C36:4	0.61494	0.599701	0.501717	0.564626	0.937359	0.692425	2.1025	2.20875	0.205061	0.410833	0.951896	-0.0711243	0.527161	0.4346	0.006	TRUE	0.0878688	2.54	2.93	2.1	2.43	1.93	2.07	1.63	2.23	1.85	2.44	2.12	2.14	2.3	1.95	1.93	1.9	2.22125	2.09	2.15	2.055	2.2925	2.125	0.391716	0.232379	0.160624	0.257488	0.564528	0.237557
PC ae C36:5	0.400803	0.536649	0.903431	0.686809	0.923877	0.689907	1.11625	1.0315	0.158653	0.23591	1.08216	0.113916	0.415288	0.366984	0.003	TRUE	0.036275	1.04	1.54	0.948	1.16	0.918	0.853	0.776	0.922	0.935	1.13	1	1.36	1.29	1.12	1.16	1.03	1.08737	1.06038	1.1225	1.11	1.05225	1.01075	0.275271	0.0934787	0.235572	0.0559762	0.343543	0.103387
PC ae C38:0	0.34472	0.499265	0.381111	0.529354	0.0944689	0.356364	0.27525	0.345125	0.0542237	0.200792	0.797537	-0.326376	0.369755	0.344775	0.087	TRUE	0.302844	0.59	0.726	0.263	0.328	0.203	0.238	0.204	0.261	0.211	0.345	0.201	0.239	0.28	0.259	0.25	0.365	0.342625	0.27775	0.24575	0.30475	0.4395	0.25075	0.199697	0.0613485	0.0330593	0.0587104	0.258712	0.0582316
PC ae C38:1	0.716356	0.628179	0.07322	0.325026	0.13054	0.374579	0.5065	0.490375	0.0684669	0.155631	1.03288	0.0466768	0.79418	0.518727	0.006	TRUE	-0.296635	0.323	0.482	0.646	0.734	0.459	0.525	0.257	0.481	0.509	0.582	0.447	0.424	0.628	0.459	0.496	0.523	0.447375	0.5495	0.498	0.515	0.39675	0.584	0.115495	0.0987855	0.0897886	0.0518009	0.12739	0.130049
PC ae C38:2	0.740099	0.639253	0.619196	0.599701	0.75366	0.644249	0.9485	0.920875	0.143244	0.197057	1.03	0.0426424	0.7536	0.506915	0	TRUE	-0.0727531	0.93	1.14	0.891	1.03	0.855	0.923	0.549	1	0.764	1.2	1.14	0.862	1.03	0.866	1.03	0.745	0.911125	0.95825	0.93675	0.96025	0.8855	0.95625	0.173867	0.168189	0.0912264	0.197957	0.245892	0.163728
PC ae C38:3	0.124925	0.374317	0.24516	0.453797	0.518318	0.571865	1.3875	1.16875	0.25678	0.282258	1.18717	0.247521	0.127414	0.192918	0	TRUE	-0.185088	1.06	1.34	1.07	1.34	1.12	1.08	0.71	1.42	1.08	1.78	1.67	1.19	1.65	1.31	1.55	1.08	1.19625	1.36	1.345	1.43	1.0475	1.29	0.280557	0.280917	0.240347	0.302104	0.258634	0.282489
PC ae C38:4	0.512731	0.569007	0.230444	0.451225	0.161151	0.414596	5.09875	5.5175	0.702657	1.22507	0.924105	-0.113871	0.419273	0.3681	0.003	TRUE	-0.166997	5.8	5.86	6.63	7.11	5.22	4.49	3.28	5.69	5	6.32	5.97	4.22	5.45	4.49	4.79	4.61	5.00125	5.615	5.145	5.0525	4.8575	6.1775	0.920674	1.01579	0.645833	0.853947	1.22704	0.913578
PC ae C38:5	0.274229	0.46268	0.861678	0.66968	0.903969	0.686809	2.33875	2.58375	0.203851	0.471773	0.905177	-0.143729	0.208726	0.256551	0.006	TRUE	-0.0161197	2.77	3.3	2.91	2.89	2.21	2.23	1.96	2.3	2.04	2.75	2.57	2.28	2.53	2.11	2.25	2.28	2.4475	2.475	2.33	2.3475	2.565	2.6025	0.41897	0.349939	0.138804	0.278373	0.594559	0.406069
PC ae C38:6	0.385966	0.530471	0.488446	0.560212	0.734705	0.635792	0.509125	0.555	0.0504478	0.123522	0.917342	-0.124468	0.3555	0.340628	0	TRUE	0.100027	0.625	0.804	0.55	0.59	0.461	0.495	0.408	0.477	0.443	0.568	0.525	0.573	0.561	0.499	0.45	0.484	0.5505	0.513625	0.518	0.50025	0.583	0.527	0.123767	0.0539443	0.0571664	0.0496009	0.172215	0.0620699
PC ae C40:1	0.193946	0.438588	0.52052	0.571865	0.0820506	0.330186	0.345375	0.476	0.0787889	0.272711	0.725578	-0.462798	0.228611	0.275975	0.012	TRUE	0.249596	0.78	1.02	0.349	0.409	0.233	0.307	0.289	0.246	0.37	0.442	0.284	0.373	0.321	0.413	0.319	0.416	0.446125	0.37525	0.29325	0.3975	0.599	0.353	0.290646	0.0546253	0.0658097	0.053929	0.361186	0.0522877
PC ae C40:2	0.089095	0.341708	0.547601	0.571957	0.632351	0.604555	0.25125	0.28975	0.0345285	0.0439992	0.867127	-0.205685	0.0730489	0.131687	0	TRUE	-0.0680139	0.306	0.359	0.319	0.326	0.22	0.238	0.251	0.219	0.247	0.309	0.272	0.239	0.281	0.231	0.283	0.228	0.264125	0.276875	0.23975	0.26275	0.2885	0.291	0.0485635	0.0390364	0.0289986	0.0398529	0.0554767	0.0378858
PC ae C40:3	0.473818	0.557353	0.0454367	0.265647	0.254611	0.459997	0.354875	0.33625	0.051927	0.0638452	1.05539	0.0777767	0.532853	0.43663	0.006	TRUE	-0.235885	0.31	0.328	0.416	0.424	0.271	0.307	0.226	0.288	0.358	0.357	0.321	0.378	0.431	0.371	0.382	0.361	0.317375	0.37375	0.342	0.36775	0.29275	0.37975	0.0634979	0.033508	0.0756615	0.0111766	0.045456	0.0489787
PC ae C40:4	0.336487	0.498952	0.0397131	0.254099	0.0327078	0.24124	1.04838	1.14037	0.140948	0.258945	0.919325	-0.121353	0.396637	0.355145	0.063	TRUE	-0.255755	1.07	1.14	1.32	1.5	0.958	0.87	0.703	1.12	1.19	1.29	1.33	1.01	1.11	0.914	1.13	0.855	0.997625	1.19112	1.0495	1.04725	0.94575	1.335	0.150204	0.218629	0.0786617	0.200409	0.198189	0.127148
PC ae C40:5	0.117677	0.365519	0.065886	0.30922	0.0383311	0.252963	1.1935	1.38862	0.22797	0.316486	0.859483	-0.218458	0.181086	0.23615	0.003	TRUE	-0.264033	1.18	1.34	1.65	1.68	1.15	1.18	0.859	1.46	1.41	1.59	1.81	0.957	1.26	1.04	1.1	0.991	1.17325	1.40888	1.20675	1.18025	1.13975	1.6375	0.194093	0.323254	0.210212	0.27678	0.201793	0.166808
PC ae C40:6	0.0265348	0.235577	0.485718	0.558689	0.628466	0.602592	0.51	0.668875	0.0749343	0.15218	0.762474	-0.391239	0.0239627	0.078569	0.003	TRUE	-0.111727	0.707	0.822	0.795	0.863	0.52	0.538	0.455	0.517	0.527	0.653	0.644	0.431	0.543	0.451	0.426	0.539	0.566625	0.61225	0.50275	0.51725	0.6305	0.70725	0.131904	0.156874	0.0492231	0.102659	0.165208	0.15105
PC ae C42:0	0.00153307	0.112284	0.536585	0.571865	0.519876	0.571865	0.425625	0.469625	0.0169532	0.0238623	0.906308	-0.141926	0.00100505	0.0339718	0.948	FALSE	0.0225615	0.504	0.433	0.447	0.467	0.432	0.472	0.498	0.424	0.476	0.437	0.46	0.449	0.397	0.406	0.425	0.435	0.451125	0.444125	0.4255	0.42575	0.47675	0.4625	0.037403	0.0231544	0.0216718	0.0141745	0.0323045	0.0122338
PC ae C42:1	0.0541871	0.291889	0.243809	0.453797	0.719783	0.628179	0.244	0.29425	0.031496	0.0574226	0.829227	-0.270161	0.053068	0.108712	0.099	TRUE	-0.154267	0.293	0.348	0.337	0.337	0.204	0.259	0.202	0.223	0.347	0.3	0.231	0.277	0.232	0.243	0.251	0.222	0.25475	0.2835	0.234	0.254	0.2755	0.313	0.0500792	0.0524595	0.0309516	0.0330151	0.0612019	0.0548695
PC ae C42:2	0.0241813	0.222525	0.964833	0.700666	0.483933	0.558689	0.189875	0.29625	0.0321578	0.105974	0.640928	-0.641765	0.025569	0.078569	0.006	TRUE	0.0185487	0.395	0.469	0.329	0.321	0.129	0.238	0.15	0.188	0.283	0.231	0.185	0.22	0.168	0.208	0.18	0.195	0.244625	0.2415	0.17625	0.2035	0.313	0.2795	0.122479	0.0610246	0.0380909	0.0216102	0.145206	0.0661186
PC ae C42:3	0.0516379	0.283545	0.9907	0.703639	0.402058	0.536649	0.08575	0.128875	0.0124298	0.0525151	0.665373	-0.587764	0.054603	0.110187	0.003	TRUE	0.00504146	0.149	0.23	0.15	0.154	0.069	0.101	0.071	0.072	0.096	0.105	0.08	0.077	0.091	0.086	0.089	0.097	0.1075	0.107125	0.07725	0.09425	0.13775	0.12	0.0561223	0.0287275	0.00974252	0.00853913	0.0693848	0.0375588
PC ae C42:4	0.0322692	0.24124	0.117812	0.365519	0.253236	0.459997	0.082125	0.110875	0.0133891	0.0336216	0.740699	-0.433041	0.0507416	0.107167	0	TRUE	-0.300081	0.122	0.12	0.139	0.157	0.076	0.086	0.047	0.083	0.102	0.111	0.114	0.088	0.07	0.075	0.084	0.07	0.0865	0.1065	0.07925	0.085	0.09375	0.128	0.0248998	0.0305521	0.00788987	0.0182757	0.0352739	0.0247252
PC ae C42:5	0.0146122	0.168834	0.169838	0.420301	0.0952995	0.356364	0.55975	0.6155	0.0315357	0.0525575	0.909423	-0.136976	0.0251977	0.078569	1.116	FALSE	-0.070599	0.608	0.64	0.663	0.665	0.549	0.574	0.512	0.541	0.608	0.618	0.654	0.584	0.578	0.526	0.554	0.528	0.57325	0.602	0.563	0.5565	0.5835	0.6475	0.039967	0.0588485	0.0211818	0.0429379	0.054757	0.0267644
PC ae C44:3	0.0802456	0.32786	0.528	0.571865	0.709041	0.628179	0.055625	0.068125	0.00512522	0.0167625	0.816514	-0.292451	0.0771484	0.137247	0.033	TRUE	-0.0991332	0.068	0.087	0.085	0.086	0.048	0.062	0.042	0.061	0.063	0.062	0.052	0.058	0.052	0.056	0.058	0.05	0.05975	0.064	0.05475	0.0565	0.06475	0.0715	0.0138022	0.0139898	0.00585235	0.005	0.018536	0.0167829
PC ae C44:4	0.00696207	0.119204	0.841846	0.667512	0.840581	0.667512	0.063875	0.08175	0.0039438	0.0139156	0.781346	-0.355967	0.00794838	0.0437864	0.114	FALSE	0.022291	0.084	0.108	0.083	0.094	0.065	0.069	0.066	0.06	0.073	0.067	0.077	0.069	0.066	0.062	0.057	0.065	0.073375	0.07225	0.065	0.06275	0.08175	0.08175	0.0156199	0.0121273	0.00374166	0.00434933	0.0191898	0.00914239
PC ae C44:5	0.0106214	0.155309	0.79056	0.663158	0.537344	0.571865	0.091	0.116	0.0138564	0.0172047	0.784483	-0.350186	0.00672884	0.0437864	0.072	TRUE	-0.0313642	0.139	0.112	0.114	0.14	0.089	0.109	0.089	0.075	0.104	0.106	0.121	0.107	0.099	0.07	0.098	0.084	0.102375	0.104625	0.0925	0.0895	0.11225	0.11975	0.0193386	0.0216395	0.0137961	0.015864	0.0205487	0.0151959
PC ae C44:6	0.0240146	0.222525	0.452619	0.545786	0.45277	0.545786	0.072	0.115375	0.0148901	0.0438437	0.624052	-0.680262	0.0275378	0.0792175	0.033	TRUE	0.202444	0.212	0.135	0.122	0.113	0.088	0.087	0.08	0.057	0.084	0.099	0.09	0.078	0.065	0.064	0.065	0.06	0.10025	0.087125	0.072	0.072	0.1285	0.10225	0.0507649	0.0233142	0.0137356	0.0181292	0.0607975	0.0181544
PEA	0.4097	0.536649	0.180002	0.428073	0.780692	0.656624	0.003125	0.0035	0.000991031	0.000755929	0.892857	-0.163499	0.410092	0.364777	0.009	FALSE	-0.273018	0.003	0.004	0.003	0.005	0.003	0.003	0.003	0.003	0.004	0.004	0.003	0.002	0.003	0.003	0.002	0.005	0.003	0.003625	0.00275	0.0035	0.00325	0.00375	0.000534522	0.00106066	0.0005	0.00129099	0.0005	0.000957427
Phe	0.0745797	0.325235	0.290566	0.468982	0.0675998	0.309793	74.0625	88.2375	14.4455	17.7674	0.839354	-0.252649	0.102743	0.167365	0.12	TRUE	0.153481	104	108	90.1	66.8	82.3	78.2	112	70.9	72.4	93.1	74.4	66.8	61.5	94.1	54.4	69.4	85.4625	76.8375	70.375	77.75	100.55	75.925	19.8319	14.2603	8.83228	19.3036	15.2537	9.98244
Pro	0.286543	0.468982	0.353908	0.506474	0.734071	0.635792	259	213.375	83.7462	36.1107	1.21383	0.279561	0.188951	0.243304	1.188	TRUE	0.181195	219	274	254	184	194	221	177	242	202	186	176	291	390	311	320	138	251	221.375	279.25	238.75	222.75	204	67.8022	66.3948	83.783	90.8382	39.7356	35.0619
PUFA (PC)	0.476665	0.557353	0.659128	0.613758	0.671446	0.616669	491.875	461.625	77.8266	138.571	1.06553	0.0915704	0.601045	0.461726	2.43	TRUE	-0.0416118	492	754	412	467	398	383	275	436	408	645	502	510	511	484	529	422	469.875	483.625	463.75	520	476	447.25	139.568	78.7055	56.1686	94.1736	205.418	45.3532
PUFA (PC) / MUFA (PC)	0.00480028	0.112284	0.193634	0.438588	0.397188	0.536649	3.37625	4.78875	0.647367	1.10671	0.705038	-0.504227	0.00954045	0.0460682	12.84	FALSE	0.24086	6.8	4.01	3.82	3.67	4.57	4.54	6.07	3.81	4.62	3.63	4.78	3.02	2.56	3.58	2.97	2.87	4.4225	3.7425	3.49	3.2625	5.355	4.2225	1.43345	0.681883	0.885927	0.39811	1.30032	0.558592
PUFA (PC) / SFA (PC)	0.120316	0.369751	0.984458	0.701284	0.935945	0.692425	50.6625	58.925	5.05878	11.2914	0.859779	-0.217962	0.0891438	0.150658	2.73	TRUE	0.00427856	66.6	74.1	46.3	52.8	50.6	51.6	45.1	50.7	64.6	59.9	70.3	54.2	46.1	46.2	44.7	52.9	54.875	54.7125	50.4	50.925	59.35	58.5	10.1876	9.39657	3.31964	6.96485	13.3323	10.9206
Putrescine	0.441249	0.545786	0.308641	0.477728	0.963393	0.700666	0.51675	0.594	0.28828	0.155683	0.869949	-0.200996	0.51888	0.430397	0.075	TRUE	-0.340572	0.745	0.47	0.748	0.796	0.434	0.433	0.477	0.513	0.646	0.429	0.437	0.305	0.544	0.387	0.322	1.2	0.490125	0.620625	0.449	0.5845	0.53125	0.65675	0.125156	0.292158	0.106586	0.412688	0.143802	0.159293
Putrescine / Orn	0.97	0.700666	0.970163	0.700666	0.230249	0.451225	0.013625	0.01375	0.00768928	0.00486239	0.990909	-0.0131754	0.969649	0.591984	0.435	FALSE	-0.0131754	0.02	0.014	0.006	0.008	0.01	0.012	0.017	0.015	0.018	0.012	0.015	0.006	0.015	0.012	0.008	0.031	0.013625	0.01375	0.0115	0.01575	0.01575	0.01175	0.00430739	0.00801338	0.0043589	0.0103401	0.0035	0.00567891
SDMA	0.952988	0.697522	0.832778	0.667512	0.45412	0.545786	0.69425	0.69925	0.152221	0.289782	0.992849	-0.0103531	0.966342	0.591984	0.033	TRUE	0.0383085	0.596	0.587	1.21	0.501	0.741	1.03	0.432	0.743	0.431	0.628	0.807	0.892	0.627	0.709	0.824	0.39	0.706	0.6875	0.75075	0.63775	0.66125	0.73725	0.188885	0.266994	0.10866	0.183703	0.257101	0.354946
SDMA / Arg	0.942013	0.693726	0.230367	0.451225	0.230367	0.451225	0.0065	0.006625	0.00106905	0.00483846	0.981132	-0.0274807	0.944941	0.588401	0.546	FALSE	-0.471306	0.004	0.004	0.018	0.007	0.006	0.007	0.003	0.008	0.004	0.005	0.006	0.006	0.006	0.008	0.007	0.006	0.0055	0.007625	0.0065	0.0065	0.0045	0.00875	0.00169031	0.00437321	0.001	0.00129099	0.00173205	0.00629153
Ser	0.093439	0.355524	0.451786	0.545786	0.962985	0.700666	84.9	62.95	26.1269	16.2475	1.34869	0.431558	0.0671131	0.127802	1.038	TRUE	0.1025	75.3	86.1	80.9	63.7	72.3	52.5	53	90.1	51.4	53.9	40.7	92.7	90.4	102	129	48.8	76.55	71.3	86.375	83.425	66.725	59.175	16.3885	30.62	9.45494	38.6985	16.7297	17.2649
Serotonin	0.55343	0.574874	0.871694	0.67187	0.574929	0.581497	4.88325	5.775	3.0615	3.36694	0.845584	-0.241979	0.588228	0.460114	0	TRUE	0.06065	9.38	8.15	1.68	3.19	7.04	2.42	5.67	5.08	4.91	9.86	10.8	0.449	5.34	5.3	0.877	5.12	5.44113	5.21713	4.47725	5.28925	6.405	5.145	2.91917	3.55151	2.82265	3.66917	3.07225	3.99427
Serotonin / Trp	0.808632	0.667512	0.844326	0.667512	0.862946	0.66968	0.08525	0.0915	0.0457688	0.0475124	0.931694	-0.102072	0.792643	0.518727	0.018	TRUE	0.0816453	0.124	0.12	0.041	0.065	0.115	0.046	0.077	0.121	0.077	0.118	0.182	0.006	0.118	0.089	0.022	0.093	0.090875	0.085875	0.09	0.0805	0.09175	0.09125	0.0440469	0.0491948	0.0560535	0.0410569	0.0371876	0.0623238
SFA (PC)	0.023392	0.222525	0.535617	0.571865	0.605918	0.599701	9.7575	7.79	1.50421	1.40779	1.25257	0.324888	0.0172715	0.0631128	2.703	TRUE	-0.0855303	7.39	10.2	8.91	8.83	7.86	7.43	6.1	8.61	6.32	10.8	7.14	9.42	11.1	10.5	11.8	7.97	8.51375	9.03375	9.2475	10.2675	7.78	7.8	1.64983	1.89212	1.38961	1.62938	1.72756	1.28049
SM (OH) C14:1	0.112097	0.365519	0.385525	0.530471	0.0323961	0.24124	1.71	1.4825	0.337215	0.264778	1.15346	0.205964	0.156844	0.223221	0	TRUE	-0.12435	1.27	1.87	1.02	1.37	1.27	1.7	1.46	1.43	1.58	2.18	1.59	1.68	1.54	1.66	2.23	1.69	1.5275	1.665	1.48	1.94	1.575	1.39	0.212855	0.396593	0.173397	0.30692	0.263881	0.266708
SM (OH) C16:1	0.00346182	0.112284	0.019501	0.203103	0.944779	0.694093	1.9625	2.50875	0.363033	0.349916	0.782262	-0.354276	0.0084202	0.0437864	0	TRUE	-0.269395	1.99	2.15	2.49	2.94	1.7	2.64	2.33	2.09	2.55	2.64	2.98	1.48	1.84	1.69	2.14	2.12	2.0275	2.44375	1.7775	2.1475	2.2775	2.74	0.364329	0.439316	0.255653	0.388448	0.278732	0.255734
SM (OH) C22:1	0.00405801	0.112284	0.308909	0.477728	0.0962116	0.356364	1.8425	2.44875	0.354068	0.365413	0.752425	-0.410381	0.00458316	0.0413108	0.003	TRUE	-0.0849136	2.48	3.11	2.13	2.59	1.18	1.89	2.66	1.57	2.32	1.94	2.41	2.02	1.75	1.88	2.37	2.03	2.0825	2.20875	1.63	2.055	2.535	2.3625	0.629734	0.251478	0.35242	0.218861	0.505074	0.191377
SM (OH) C22:2	0.00447779	0.112284	0.165378	0.415104	0.185838	0.430844	0.825125	1.02313	0.134456	0.106399	0.806475	-0.310298	0.00597332	0.0437864	0	TRUE	-0.127316	0.997	1.08	0.877	1.21	0.588	0.912	1.09	0.715	1.04	0.867	0.979	0.84	0.845	0.846	1.06	0.84	0.883375	0.964875	0.747	0.90325	1.01975	1.0265	0.174862	0.13202	0.121872	0.105139	0.0830517	0.139596
SM (OH) C24:1	0.0246005	0.222525	0.214362	0.451225	0.111473	0.365519	0.290375	0.364125	0.0398423	0.0793877	0.79746	-0.326517	0.0400224	0.0966824	0.003	TRUE	0.167713	0.449	0.493	0.273	0.389	0.265	0.298	0.392	0.273	0.298	0.332	0.321	0.297	0.303	0.258	0.357	0.238	0.34625	0.30825	0.2845	0.29625	0.408	0.32025	0.0868311	0.0513135	0.0183576	0.0572269	0.0841863	0.0498489
SM C16:0	0.0239504	0.222525	0.58296	0.587142	0.101161	0.359244	47.3375	56.1125	8.29095	6.38042	0.843618	-0.245339	0.0336015	0.0873666	0.012	TRUE	-0.036261	58.3	68.1	52.3	55.9	36.5	47.3	61	39.7	52.3	63.1	53.7	50.1	47.6	42.1	52	47.6	51.075	52.375	43.475	51.2	58.675	53.55	10.7548	6.06789	6.42411	8.9073	8.6365	1.7
SM C16:1	0.160257	0.414596	0.983276	0.701284	0.0983421	0.357172	3.52125	4.185	0.609413	1.16304	0.841398	-0.24914	0.181648	0.23615	0.006	TRUE	0.0454024	5.45	6.41	3.2	4.33	2.86	3.48	3.22	2.89	3.6	4.58	3.79	3.91	3.09	3.2	3.71	3.93	3.91375	3.7925	3.1875	3.855	4.64	3.73	1.31463	0.489015	0.492367	0.571927	1.54391	0.469539
SM C18:0	0.0024606	0.112284	0.224342	0.451225	0.138252	0.376609	6.415	9.115	1.31754	1.77054	0.703785	-0.506793	0.00425357	0.0410786	0.003	TRUE	-0.115254	7.52	10.6	9.14	10.4	4.64	7.1	12.1	4.81	7.7	8.77	8.36	6.82	6.05	6.33	6.98	6.92	7.455	8.075	5.58	7.25	9.33	8.9	2.64291	1.35345	1.03843	1.05492	2.41763	1.16034
SM C18:1	0.00585991	0.112284	0.135621	0.375832	0.0608595	0.305873	1.905	2.50125	0.45754	0.409545	0.761619	-0.392858	0.0158969	0.0631128	0	TRUE	-0.171278	2.43	3.14	2.3	3.11	1.52	2.13	2.49	1.42	2.07	2.75	2.34	1.9	1.55	1.73	2.02	2.35	2.0725	2.33375	1.5975	2.2125	2.5475	2.455	0.595069	0.432565	0.209185	0.438815	0.425235	0.452585
SM C20:2	0.0138835	0.168834	0.812229	0.667512	0.154579	0.404959	0.095125	0.138625	0.0248161	0.0356007	0.686204	-0.543291	0.0145145	0.0631128	0.003	TRUE	0.0462937	0.12	0.159	0.122	0.116	0.108	0.119	0.21	0.067	0.102	0.142	0.161	0.077	0.09	0.083	0.115	0.079	0.11875	0.115	0.0855	0.10475	0.152	0.12525	0.0467692	0.0277334	0.0177106	0.0296015	0.0429185	0.0252636
SM C24:0	0.00104477	0.100176	0.907803	0.688034	0.244484	0.453797	6.115	8.92	0.98648	1.65371	0.685538	-0.544691	0.00157238	0.0370096	0.006	TRUE	0.0249491	9.72	12	7.59	9.1	4.82	6.64	9.33	5.49	7.63	7.91	9.35	6.6	6.06	5.66	6.92	5.46	7.5825	7.4525	5.7425	6.4875	9.4225	8.4175	2.48764	1.41629	0.763954	1.14762	2.19719	0.938132
SM C24:1	0.00275185	0.112284	0.511953	0.569007	0.791227	0.663158	8.845	12.675	1.51166	2.48352	0.69783	-0.519052	0.00307953	0.0370096	0	TRUE	-0.0693995	11.4	12.4	13.4	13.8	7.41	9	17.6	7.61	11.3	11.5	12.5	9.45	9.14	7.84	10.3	7.51	10.5013	11.0188	8.4025	9.2875	12.6	12.75	3.33664	2.35563	1.04152	1.93003	3.62583	1.10905
SM C26:0	0.0806973	0.32786	0.195436	0.439884	0.272573	0.46268	0.055125	0.07025	0.0150943	0.0178386	0.784698	-0.349791	0.0890932	0.150658	0.003	TRUE	0.250909	0.091	0.086	0.064	0.078	0.065	0.055	0.089	0.054	0.051	0.075	0.048	0.037	0.068	0.031	0.059	0.052	0.068125	0.05725	0.056	0.05425	0.08025	0.06025	0.0193792	0.0152854	0.0140238	0.018246	0.0169583	0.0137204
SM C26:1	0.0520467	0.283545	0.0294999	0.239285	0.699707	0.628179	0.034875	0.065875	0.0199387	0.0420219	0.529412	-0.917538	0.088773	0.150658	0	TRUE	1.06221	0.064	0.046	0.046	0.033	0.053	0.07	0.166	0.043	0.05	0.02	0.052	0.034	0.069	0.033	0.007	0.02	0.068125	0.032625	0.04975	0.02	0.0865	0.04525	0.0416016	0.016177	0.0149972	0.0106145	0.0539722	0.00853913
Spermidine	0.0784496	0.327043	0.0761217	0.326508	0.114798	0.365519	0.074125	0.247625	0.0362627	0.293752	0.299344	-1.74012	0.140018	0.203559	0.006	TRUE	-1.75916	0.056	0.041	0.718	0.721	0.058	0.128	0.106	0.07	0.153	0.083	0.058	0.067	0.061	0.049	0.046	0.159	0.073375	0.248375	0.064	0.08425	0.08275	0.4125	0.0288837	0.294061	0.00547723	0.0525825	0.0410152	0.35661
Spermidine / Putrescine	0.0804226	0.32786	0.114094	0.365519	0.110028	0.365519	0.149875	0.364375	0.0370808	0.359305	0.411321	-1.28166	0.13603	0.199911	0.267	FALSE	-1.14016	0.075	0.088	0.96	0.906	0.134	0.296	0.221	0.136	0.237	0.193	0.132	0.221	0.113	0.126	0.143	0.133	0.1605	0.35375	0.151	0.14875	0.17	0.55875	0.0772806	0.359797	0.0478121	0.0303136	0.106811	0.434827
Spermine	0.12439	0.374317	0.214413	0.451225	0.219514	0.451225	0.024625	0.23375	0.0110833	0.391425	0.105348	-3.24677	0.174591	0.236054	0.003	TRUE	-2.28456	0.021	0.027	0.4	1.15	0.025	0.137	0.072	0.017	0.032	0.026	0.031	0.029	0.024	0.016	0.012	0.048	0.044	0.214375	0.02375	0.0255	0.06425	0.40325	0.0413452	0.400038	0.00499166	0.0161142	0.0535747	0.527271
Spermine / Spermidine	0.03422	0.248286	0.74925	0.643731	0.81867	0.667512	0.336625	0.70875	0.0716199	0.434995	0.474956	-1.07413	0.0465622	0.103203	1.542	FALSE	0.0631485	0.372	0.65	0.557	1.59	0.434	1.07	0.684	0.251	0.212	0.315	0.535	0.427	0.385	0.326	0.255	0.3	0.534125	0.51125	0.37425	0.299	0.694	0.7235	0.26001	0.453405	0.0849681	0.031209	0.286994	0.598807
t4-OH-Pro	0.211054	0.451225	0.114374	0.365519	0.220051	0.451225	34.75	41.775	9.94082	12.5453	0.831837	-0.265627	0.235914	0.277334	0.003	TRUE	0.300842	47.5	34.5	58.9	34.3	36.4	59.8	29.9	48.5	41.7	22.8	27.6	44.9	36.4	35	35.1	18.9	42.2375	34.2875	41.55	27.95	42.925	40.625	9.72977	12.3944	6.12563	8.35165	13.4948	13.4757
Taurine	0.464509	0.552587	0.386167	0.530471	0.361984	0.51649	141.875	135.125	18.4115	14.1466	1.04995	0.0703258	0.425609	0.368872	0.084	TRUE	-0.0781434	146	128	159	122	150	148	119	135	129	174	130	145	107	141	141	142	134.75	142.25	134.25	149.5	135.25	135	15.5999	17.0189	19.2072	16.3401	14.0801	16.3911
Thr	0.845903	0.667512	0.130658	0.374579	0.376947	0.526864	105.5	111.362	14.4552	33.3883	0.947357	-0.0780205	0.658771	0.473769	0.42	TRUE	0.254956	158	99	68.4	77.8	120	146	102	121	143	111	96.7	110	87.9	114	97.2	82.9	117.987	98.875	109.725	101.275	126.25	96.475	23.8567	23.78	15.3743	14.2682	30.1593	33.1742
Total (PC+SM)	0.382042	0.529354	0.567597	0.578967	0.643895	0.606702	733.625	673.375	121.892	185.02	1.08947	0.123633	0.456547	0.388221	5.76	TRUE	-0.0620444	675	1074	624	708	556	558	440	628	595	940	713	774	802	702	809	658	688.375	718.625	690	777.25	686.75	660	196.026	110.523	117.473	125.67	275.417	59.5371
Total AA	0.616345	0.599701	0.326636	0.496308	0.497786	0.562845	3096.38	3227.62	509.772	506.364	0.959335	-0.0598928	0.613458	0.465967	9.03	TRUE	0.104301	3531	3346	4162	3168	3029	3348	2781	3227	2995	2762	2490	3738	3210	3371	3387	2047	3276.25	3047.75	3301	2891.75	3251.5	3203.75	293.098	640.604	304.8	633.875	325.44	700.604
Total AC / C0	0.0108884	0.155309	0.10061	0.359244	0.743288	0.639755	0.27475	0.351375	0.0514469	0.0546755	0.781928	-0.354892	0.0119856	0.0540168	3.24	FALSE	-0.20947	0.239	0.343	0.396	0.429	0.299	0.362	0.353	0.289	0.345	0.339	0.344	0.212	0.226	0.232	0.255	0.346	0.290375	0.33575	0.2565	0.293	0.32425	0.3785	0.0595505	0.0653338	0.0438672	0.0579943	0.0573607	0.041509
Total AC-DC / Total AC	0.00312217	0.112284	0.417535	0.539548	0.29405	0.468982	0.094375	0.119625	0.011538	0.0155006	0.788924	-0.342042	0.0027123	0.0370096	0.84	FALSE	0.0775467	0.114	0.093	0.114	0.113	0.094	0.122	0.146	0.097	0.132	0.078	0.123	0.102	0.111	0.091	0.079	0.103	0.109875	0.104125	0.101	0.08775	0.11875	0.1205	0.0178681	0.0199888	0.00743864	0.011758	0.0218994	0.00888819
Total AC-OH / Total AC	0.263489	0.459997	0.0625253	0.305873	0.846328	0.667512	0.088375	0.097375	0.0172456	0.0157837	0.907574	-0.139913	0.294739	0.316269	0.228	FALSE	0.245245	0.091	0.131	0.082	0.086	0.1	0.108	0.088	0.104	0.098	0.098	0.095	0.091	0.093	0.094	0.076	0.051	0.10075	0.085	0.097	0.07975	0.1045	0.09025	0.0140991	0.0158835	0.0060553	0.0214223	0.01974	0.0075
total DMA	0.922378	0.689863	0.947991	0.694925	0.794753	0.663792	1.27175	1.2625	0.211799	0.241882	1.00733	0.0105317	0.936314	0.586082	0.003	TRUE	0.000853918	1.2	1.12	1.71	1.08	1.3	1.57	1.1	1.15	1.09	1.22	1.23	1.53	1.17	1.22	1.62	0.964	1.2675	1.26675	1.2875	1.256	1.2475	1.2775	0.184836	0.263154	0.174809	0.271018	0.219298	0.296353
Total DMA / Arg	0.773841	0.653154	0.11412	0.365519	0.240865	0.453797	0.01225	0.011625	0.00158114	0.00632314	1.05376	0.075551	0.793198	0.518727	0.027	FALSE	-0.44151	0.008	0.008	0.026	0.015	0.011	0.011	0.007	0.013	0.009	0.01	0.009	0.011	0.012	0.013	0.013	0.015	0.010125	0.01375	0.01175	0.01275	0.0085	0.01475	0.00216712	0.00552268	0.000957427	0.00206155	0.00173205	0.00801561
Total lysoPC	0.264407	0.459997	0.260877	0.459997	0.217954	0.451225	83.8	74.45	14.565	23.1508	1.12559	0.170678	0.353014	0.340628	12.87	TRUE	0.201804	99.8	107	41.4	51.1	59.3	71.6	63.2	78.5	70.8	89.1	90.7	107	90.8	82.9	92.1	70.7	84.65	73.6	83.9	83.7	85.4	63.5	19.1879	18.9765	20.1291	9.47558	21.2697	21.8731
Total lysoPC / Total PC	0.644551	0.606702	0.0556023	0.292929	0.261264	0.459997	0.128875	0.135375	0.0142271	0.0409527	0.951985	-0.0709889	0.681851	0.482665	6.87	FALSE	0.315174	0.174	0.112	0.078	0.085	0.12	0.151	0.194	0.14	0.141	0.107	0.148	0.155	0.126	0.132	0.128	0.123	0.1465	0.11775	0.13525	0.1225	0.15775	0.113	0.0279285	0.0255217	0.0156072	0.0109697	0.0351982	0.0365969
Total PC	0.239288	0.453797	0.561185	0.574874	0.772273	0.653154	652.625	571.75	109.283	178.749	1.14145	0.19087	0.297081	0.316272	5.7	TRUE	-0.0645233	572	952	529	603	493	475	326	559	503	833	614	689	722	629	719	577	598.5	625.875	615.75	689.5	581.25	562.25	189.475	106.314	107.924	112.219	267.072	54.6344
Total PC aa	0.238212	0.453797	0.560321	0.574874	0.730229	0.634208	605.875	528.75	105.447	171.859	1.14586	0.196434	0.301246	0.318201	2.379	TRUE	-0.0645403	530	899	484	551	451	434	299	507	466	775	567	648	669	588	673	536	554.625	580	568.75	643	540.5	517	182.796	101.345	106.472	104.559	257.097	49.484
Total PC ae	0.3423	0.499265	0.634098	0.604555	0.43598	0.545786	46.8125	43.025	6.76471	8.58167	1.08803	0.121719	0.344438	0.33803	3.39	TRUE	-0.0509924	42.1	53.4	44.9	52.1	42.6	40.8	26.9	52.9	36.8	57.5	47.2	41.1	53.2	40.5	46	40.7	44.125	45.7125	47.45	46.175	40.8	45.25	9.0136	6.70212	6.49641	7.96801	10.8576	6.38357
Total SM	0.00563129	0.112284	0.473813	0.557353	0.116707	0.365519	80.9875	101.562	13.7673	12.2344	0.797415	-0.326597	0.00705763	0.0437864	0.048	TRUE	-0.0490034	102	122	94.9	105	63	83.4	114	68.2	92.6	107	98.6	85.2	80	73.4	90.3	80.8	89.725	92.825	74.1	87.875	105.35	97.775	21.0924	11.4341	10.2639	14.5055	16.7836	5.41379
Total SM / Total (SM+PC)	0.0111829	0.155309	0.664047	0.614864	0.452572	0.545786	0.110625	0.158375	0.00688554	0.042875	0.6985	-0.517667	0.0160231	0.0631128	0.024	TRUE	0.0777849	0.152	0.113	0.152	0.149	0.113	0.149	0.259	0.109	0.155	0.114	0.138	0.11	0.1	0.104	0.112	0.123	0.138125	0.130875	0.108	0.11325	0.16825	0.1485	0.052477	0.0201171	0.00559762	0.00780491	0.0630417	0.0074162
Total SM / Total PC	0.0180238	0.196383	0.601238	0.599257	0.435824	0.545786	0.1245	0.19125	0.00855236	0.0666113	0.65098	-0.619314	0.0252437	0.078569	0.024	TRUE	0.123441	0.179	0.128	0.179	0.175	0.128	0.175	0.35	0.122	0.184	0.128	0.16	0.124	0.111	0.117	0.126	0.14	0.164625	0.151125	0.12125	0.12775	0.208	0.1745	0.0790153	0.0266214	0.00727438	0.00946485	0.0974577	0.0103441
Total SM-non OH	0.00608947	0.112284	0.531445	0.571865	0.13026	0.374579	74.325	93.75	12.82	11.7977	0.7928	-0.334971	0.00709264	0.0437864	0.039	TRUE	-0.040775	95.1	113	88.1	96.8	58	75.9	106	62.1	84.8	98.8	90.3	78.9	73.8	67	82.1	73.9	82.85	85.225	68.2	80.45	97.5	90	19.9603	10.8406	9.78264	13.7022	16.1743	5.06557
Total SM-OH	0.00604061	0.112284	0.0603483	0.305873	0.0643108	0.308167	6.63125	7.82875	1.02994	0.661739	0.847038	-0.239501	0.017137	0.0631128	0.006	TRUE	-0.14429	7.19	8.7	6.79	8.5	5	7.44	7.94	6.08	7.79	7.96	8.28	6.32	6.28	6.34	8.15	6.92	6.86875	7.59125	5.92	7.3425	7.8175	7.84	1.17672	0.796966	0.622254	0.859627	0.665852	0.760307
Total SM-OH / Total SM-non OH	0.231472	0.451225	0.231445	0.451225	0.930943	0.69088	0.08975	0.084375	0.00762983	0.00911729	1.0637	0.0890963	0.222403	0.270899	0.546	FALSE	-0.0890963	0.076	0.077	0.077	0.088	0.086	0.098	0.075	0.098	0.092	0.081	0.092	0.08	0.085	0.095	0.099	0.094	0.084375	0.08975	0.08725	0.09225	0.0815	0.08725	0.00930342	0.00740174	0.00763217	0.00780491	0.0110303	0.00708872
Trp	0.574379	0.581497	0.47742	0.557353	0.189192	0.433979	56.95	60.2875	14.8229	12.166	0.94464	-0.0821631	0.630446	0.472775	0.114	TRUE	0.114812	75.6	67.8	40.8	48.9	61.2	53.2	73.4	42	63.7	83.6	58.9	69.1	45.3	59.7	39.9	54.8	60.95	56.2875	54.4	59.5	67.5	53.075	12.8013	14.0641	12.8957	18.1393	10.083	10.2458
Tyr	0.546369	0.571957	0.18126	0.428073	0.176763	0.423713	58.3625	60.775	7.54755	8.75178	0.960304	-0.0584363	0.564506	0.454307	1.503	TRUE	0.13785	74.8	59.7	60.7	49.6	63.6	72.8	58.1	53.6	54.7	65.7	55.8	68.7	48	61.9	54.1	51.3	62.4125	56.725	58.475	58.25	66.35	55.2	9.36276	5.5443	9.38629	6.69204	8.66583	4.55412
Tyr / Phe	0.172979	0.420957	0.980723	0.701284	0.410583	0.536649	0.8045	0.70575	0.134503	0.128537	1.13992	0.188935	0.155541	0.223221	48.6	FALSE	0.010508	0.721	0.555	0.674	0.742	0.773	0.931	0.518	0.755	0.755	0.706	0.75	1.03	0.78	0.658	0.995	0.739	0.757875	0.752375	0.8345	0.7745	0.68125	0.73025	0.171051	0.104448	0.130758	0.150715	0.188454	0.0378803
Val	0.298123	0.470147	0.290409	0.468982	0.304244	0.476664	226.875	248.375	53.3116	38.748	0.913437	-0.130622	0.373252	0.345652	0.177	TRUE	0.150401	293	320	238	214	284	235	252	222	218	321	217	215	179	215	155	224	250	225.25	225	228.75	275	221.75	46.5741	45.7001	43.6119	68.7041	38.635	10.9659
Ketogenic AAs	0.615649	0.50375	0.440587	0.46133	0.170778	0.351098	593.725	624.95	144.558	100.303	0.950036	-0.0739459	0.624445	0.477045	1.842	TRUE	0.114476	773.4	765.3	617.6	493.5	705.1	599.9	634.4	505.8	529.4	837.5	586.1	629.6	454.5	684.8	415	517.5	633.5	585.175	573.75	613.7	693.25	556.65	114.37	130.767	114.324	186.08	89.0557	55.7156
