# Supplementary material for: Functional changes of the liver in the absence of growth hormone (GH) action – Proteomic and metabolomic insights from a GH receptor deficient pig model
Source: Mol Metab. 2020 Mar 18;36:100978. doi: 10.1016/j.molmet.2020.100978 (PMC7184181; doi:10.1016/j.molmet.2020.100978)
Supplement: Multimedia component 5 [file mmc5.xlsx]

## Sheet: Signifcant for Genotype
Supplementary Table 5A. Proteins with significant abundance changes dependent on Group (GHR-KO vs. Control) (ordered by decreasing Log2 fold change).										More abundant in male; p < 0.05 and l2fc > 0.6	Less abundant in male; p < 0.05 and l2fc < -0.6
										More abundant in male; p < 0.05	Less abundant in male; p < 0.05
Gene Symbol	Fasta headers	Adjusted p-value Group	Adjusted p-value Sex	Adjusted p-value Group x Sex	GHR-KO mean	GHR-KO SD	Control mean	Control SD	Log2 Fold Change
HMGCS2	hydroxymethylglutaryl-CoA synthase, mitochondrial precursor	0.00023314	0.078926	0.152124	30.9619	0.974806	25.3622	2.19961	5.5997
VIL1	villin-1	0.00026428	0.577014	0.485045	26.8329	0.516214	23.2883	0.890416	3.54458
GPT2	alanine aminotransferase 2	0.0252288	0.521128	0.681519	26.3408	1.84646	22.8002	0.554627	3.54053
KMO	kynurenine 3-monooxygenase	0.00611255	0.674752	0.633718	26.4073	0.585576	23.4768	1.10162	2.93049
GNMT	glycine N-methyltransferase	0.0133878	0.147715	0.235577	28.8171	0.358915	26.2366	1.77884	2.58051
KYAT1	kynurenine-oxoglutarate transaminase 1	0.00349871	0.703038	0.499009	26.2539	0.395039	23.8222	0.890809	2.43174
AGXT	serine-pyruvate aminotransferase	0.00023314	0.301939	0.482741	30.9507	0.497453	28.5487	0.563881	2.40201
FETUB	fetuin-B	0.0496854	0.694746	0.267179	26.7736	1.04055	24.3883	1.44865	2.3853
NQO1	NAD(P)H dehydrogenase	0.0105392	0.648514	0.499253	25.9765	0.313197	23.7131	1.03211	2.26336
AASS	alpha-aminoadipic semialdehyde synthase, mitochondrial	0.00026428	0.342051	0.4557	30.6572	0.213442	29.0921	0.450155	1.56511
ARG1	arginase1	2.6e-06	0.0129079	0.191996	32.0914	0.209959	30.5517	0.419679	1.53975
SULT1C2	sulfotransferase 1C2	0.0332628	0.699755	0.690417	24.7271	0.580558	23.2121	0.617204	1.51498
PAH	phenylalanine-4-hydroxylase	0.0155108	0.403217	0.472454	30.985	0.338778	29.6738	0.642908	1.31121
GYS2	glycogen synthase, liver	0.0496854	0.603319	0.691696	28.5893	0.448809	27.4339	0.587433	1.15537
GOT1	aspartate aminotransferase, cytoplasmic	0.00438613	0.678657	0.447049	31.5238	0.412624	30.3799	0.268871	1.1439
CTH	cystathionine gamma-lyase	3.19e-05	0.0599009	0.0531728	31.3041	0.110236	30.1988	0.400724	1.10531
HGD	homogentisate 1,2-dioxygenase	0.00094747	0.162165	0.313941	30.6778	0.144271	29.6433	0.42917	1.03454
LDHB	L-lactate dehydrogenase B chain	0.0011646	0.248336	0.162165	29.7921	0.114566	28.8888	0.41425	0.903315
HAL	histidine ammonia-lyase	0.0379921	0.45611	0.703102	27.6075	0.355077	26.7385	0.395308	0.868982
BCKDHA	2-oxoisovalerate dehydrogenase subunit alpha, mitochondrial	0.0110757	0.486512	0.521128	28.0669	0.202065	27.2218	0.370081	0.845093
CPS1	carbamoyl-phosphate synthase	0.00331703	0.633719	0.394933	36.2728	0.134082	35.4701	0.304035	0.802689
PEPD	xaa-Pro dipeptidase	0.0011646	0.625921	0.526541	26.9764	0.194903	26.1943	0.185783	0.782156
RBP4	retinol-binding protein 4	0.0037731	0.492367	0.265154	27.1284	0.24196	26.4013	0.248371	0.727072
ASS1	argininosuccinate synthase 1	0.0392979	0.343944	0.295863	32.6545	0.131374	32.0046	0.46674	0.649952
ALDH7A1	alpha-aminoadipic semialdehyde dehydrogenase	0.0129079	0.703398	0.682479	31.5235	0.143013	30.9116	0.249305	0.611866
ACADVL	very long-chain specific acyl-CoA dehydrogenase, mitochondrial	0.0483445	0.636041	0.495171	26.6841	0.230931	26.0906	0.31086	0.593536
PRODH2	probable proline dehydrogenase 2	0.0257107	0.413818	0.673118	27.5423	0.183611	26.9799	0.26624	0.562405
ASL	argininosuccinate lyase	0.023159	0.678657	0.491647	30.9752	0.158017	30.4164	0.256862	0.558807
CBS	cystathionine beta-synthase	0.0011646	0.178578	0.332733	28.0979	0.158919	27.5453	0.1919	0.552622
ALDOB	fructose-bisphosphate aldolase B	0.00012773	0.245843	0.413818	33.3126	0.0949239	32.7635	0.132423	0.549103
FH	fumarate hydratase, mitochondrial	0.039297	0.521128	0.499444	30.1645	0.225088	29.6185	0.261145	0.546062
NDUFA13	NADH dehydrogenase 1 alpha subcomplex subunit 13	0.00438613	0.705232	0.480063	25.1038	0.109013	24.5588	0.204079	0.545031
HSD17B10	3-hydroxyacyl-CoA dehydrogenase type-2	0.00043753	0.602648	0.514675	31.6354	0.123729	31.1231	0.0934629	0.512337
MAOB	amine oxidase	0.0496854	0.428708	0.469416	31.4746	0.116613	30.9684	0.339585	0.506151
MCCC2	methylcrotonoyl-CoA carboxylase beta chain, mitochondrial	0.0304967	0.394933	0.28406	28.3209	0.0644978	27.8149	0.34121	0.506008
COX6B	cytochrome c oxidase subunit 6B1	0.0340455	0.520813	0.692776	28.1241	0.216267	27.6447	0.177684	0.479425
GNPNAT1	glucosamine 6-phosphate N-acetyltransferase	0.00880912	0.449476	0.0616922	26.2275	0.141059	25.7657	0.283628	0.461863
IDH3A	isocitrate dehydrogenase	0.0445936	0.65081	0.674079	25.7834	0.209895	25.3219	0.187101	0.4615
CTSS	cathepsin S	0.0445936	0.65742	0.267179	25.9039	0.150966	25.4446	0.294415	0.45927
DBT	lipoamide acyltransferase component of branched-chain alpha-keto acid dehydrogenase complex, mitochondrial	0.0249815	0.521128	0.394933	27.0699	0.183233	26.6163	0.195612	0.453583
NLN	neurolysin, mitochondrial	0.0141938	0.539461	0.636916	27.3113	0.172367	26.8578	0.144262	0.453537
NDUFA5	NADH dehydrogenase 1 alpha subcomplex subunit 5	0.0373234	0.44726	0.711829	25.8032	0.164047	25.3671	0.210277	0.436047
NDUFS1	NADH-ubiquinone oxidoreductase 75 kDa subunit, mitochondrial	0.00332932	0.681519	0.704251	27.9145	0.110661	27.486	0.118385	0.428488
NDUFB9	NADH dehydrogenase 1 alpha subcomplex subunit 9	0.0241056	0.426571	0.636041	25.7859	0.126198	25.3697	0.197594	0.416161
CMBL	carboxymethylenebutenolidase homolog	0.0447346	0.0582857	0.457626	29.2243	0.209924	28.8243	0.317075	0.400009
NDUFA9	NADH dehydrogenase 1 alpha subcomplex subunit 9, mitochondrial	0.0445936	0.358864	0.695077	26.2172	0.152036	25.8211	0.22123	0.396101
IDH2	isocitrate dehydrogenase, mitochondrial	0.0011646	0.410552	0.299126	30.5278	0.12339	30.1822	0.0655755	0.345594
NDUFB10	NADH dehydrogenase 1 beta subcomplex subunit 10	0.0496854	0.584842	0.593323	25.789	0.137967	25.4524	0.167004	0.336605
MDH2	malate dehydrogenase, mitochondrial	0.040572	0.368817	0.704474	31.5891	0.148596	31.2676	0.150505	0.321507
PCCA	propionyl-CoA carboxylase alpha chain, mitochondrial	0.0269764	0.416889	0.562376	30.1443	0.162479	29.8337	0.0862907	0.310602
VDAC1	voltage-dependent anion-selective channel protein 1	0.023159	0.648514	0.636916	29.4234	0.102046	29.1138	0.124084	0.30957
LOC100524613 (94 % homologous to human UQCRC2)	cytochrome b-c1 complex subunit 2, mitochondrial	0.0309276	0.45374	0.632219	28.8134	0.101551	28.5387	0.127577	0.274679
PCCB	propionyl-CoA carboxylase beta chain, mitochondrial precursor	0.0445936	0.458937	0.565198	29.7842	0.137633	29.512	0.113062	0.27219
MOGS	mannosyl-oligosaccharide glucosidase	0.039297	0.358823	0.306254	26.2752	0.086174	26.4917	0.133676	-0.216499
PARK7	protein DJ-1	0.0280702	0.617268	0.108898	29.7164	0.132741	29.9429	0.103595	-0.226538
ATIC	bifunctional purine biosynthesis protein PURH	0.0234908	0.421266	0.649966	28.1589	0.0831778	28.4194	0.120107	-0.260485
GLO1	lactoylglutathione lyase	0.0309276	0.324212	0.237271	28.8794	0.183804	29.1585	0.0903464	-0.279131
GATD3A	ES1 protein homolog, mitochondrial	0.0496854	0.59258	0.393103	28.295	0.14405	28.5743	0.130288	-0.279331
PLS3	plastin-3	0.0496854	0.410552	0.67677	27.4801	0.192784	27.8075	0.113263	-0.327343
ECHDC2	enoyl-CoA hydratase domain-containing protein 2, mitochondrial	0.0428638	0.241967	0.514675	27.8858	0.138294	28.229	0.214622	-0.343193
SUCLG1	succinate-CoA ligase	0.0269764	0.0257107	0.0764441	28.0327	0.140771	28.3816	0.353147	-0.348969
SCLY	selenocysteine lyase	0.02822	0.445334	0.581059	27.5197	0.171439	27.8744	0.119887	-0.354691
MTAP	S-methyl-5-thioadenosine phosphorylase	0.0445936	0.581186	0.703038	25.8379	0.0950534	26.1992	0.20224	-0.361273
RNF114	E3 ubiquitin-protein ligase RNF114	0.0445936	0.340964	0.527915	24.5604	0.239569	24.9488	0.132823	-0.388403
GMDS	GDP-mannose 4,6 dehydratase	0.0496854	0.262856	0.277485	25.955	0.103358	26.3455	0.311017	-0.390574
HIBCH	3-hydroxyisobutyryl-CoA hydrolase, mitochondrial	0.0467678	0.160849	0.262856	27.4802	0.178847	27.8717	0.297835	-0.391462
CPPED1	serine/threonine-protein phosphatase CPPED1	0.0105392	0.0893798	0.472454	25.3132	0.166216	25.7518	0.236316	-0.43858
FKBP1A	peptidyl-prolyl cis-trans isomerase FKBP1A	0.02822	0.480035	0.674161	28.8552	0.127408	29.3071	0.224772	-0.4519
SHMT1	serine hydroxymethyltransferase, cytosolic	0.025644	0.43664	0.693784	31.2621	0.213129	31.7248	0.152353	-0.46266
SLC25A10	mitochondrial dicarboxylate carrier	0.039297	0.311539	0.531248	26.7591	0.138987	27.2482	0.306108	-0.489058
CNDP2	cytosolic non-specific dipeptidase	0.00331703	0.147715	0.00797056	27.6607	0.175828	28.1562	0.362416	-0.495491
BLMH	bleomycin hydrolase	0.00332932	0.681519	0.548546	26.153	0.148308	26.6609	0.131473	-0.507902
PTGR1	prostaglandin reductase 1	0.039297	0.0693102	0.481381	29.8003	0.207435	30.3161	0.40497	-0.51577
HSPB1	heat shock protein beta-1	0.0496854	0.290647	0.693784	29.1959	0.260022	29.724	0.287905	-0.528084
SORBS2	sorbin and SH3 domain-containing protein 2	0.0373234	0.603185	0.272402	27.387	0.294837	27.9326	0.224688	-0.545565
SPR	sepiapterin reductase	0.0037731	0.291795	0.454364	28.1197	0.207466	28.6979	0.182398	-0.578264
UGT1A6	UDP glucuronosyltransferase 1 family, polypeptide A6	0.0392979	0.590697	0.548923	29.8533	0.277376	30.4388	0.227562	-0.585518
DDC	aromatic-L-amino-acid decarboxylase	0.039297	0.692501	0.629498	26.8036	0.195079	27.3953	0.287651	-0.591677
MLEC	malectin	0.00432383	0.539502	0.706831	26.4765	0.142837	27.1591	0.241504	-0.682587
HPRT1	hypoxanthine-guanine phosphoribosyltransferase	0.00023314	0.369719	0.601099	28.7062	0.141582	29.5083	0.179838	-0.802057
PAFAH1B3	platelet-activating factor acetylhydrolase IB subunit gamma	0.0176567	0.119164	0.00500525	23.2836	0.883976	24.1492	0.410681	-0.865555
PKLR	pyruvate kinase PKLR	0.00331703	0.650946	0.3997	28.8707	0.328873	29.7571	0.143755	-0.886452
GRHPR	glyoxylate/hydroxypyruvate reductase	0.0445936	0.267179	0.551975	25.7679	0.615622	26.6574	0.219921	-0.889477
ACADL	long-chain specific acyl-CoA dehydrogenase, mitochondrial precursor	0.039297	0.152124	0.273906	28.1815	0.400172	29.0899	0.654278	-0.908381
DNPEP	aspartyl aminopeptidase	0.017997	0.261175	0.625921	25.4269	0.529673	26.4062	0.24222	-0.979311
MAT2A	S-adenosylmethionine synthase	0.00797056	0.573561	0.478265	23.1363	0.45413	24.2987	0.300738	-1.16238
EBP	3-beta-hydroxysteroid-Delta(8),Delta(7)-isomerase	0.021849	0.150921	0.0861891	24.2411	2.49919	27.2886	0.478658	-3.04748

## Sheet: David more abundant in Genotype
Supplementary Table 5B. Annotation Clusters resulting from DAVID-Analysis for the terms Molecular Function, Biological Process, Cellular Compartment and KEGG Pathway.
Annotation Cluster 1	Enrichment Score: 6.523392889974361
Category	Term	Count	PValue	Gene ID	Gene Symbol	Fold Enrichment	Bonferroni	Benjamini	FDR
KEGG_PATHWAY	ssc01230:Biosynthesis of amino acids	10	4.42305e-11	100517757, 396967, 397115, 397603, 100521318, 733654, 100157242, 100521900, 414411, 100157716	ASL, GOT1, ARG1, IDH2, GPT2, CTH, IDH3A, PAH, ASS1, CPS1	27.3263	2.74229e-09	9.14097e-10	4.46352e-08
KEGG_PATHWAY	ssc00220:Arginine biosynthesis	6	5.8626e-08	100517757, 396967, 397115, 100521318, 414411, 100157716	ASL, GOT1, ARG1, GPT2, ASS1, CPS1	52.6391	3.63481e-06	7.26962e-07	5.91625e-05
KEGG_PATHWAY	ssc00250:Alanine, aspartate and glutamate metabolism	6	1.76682e-06	100517757, 396967, 100517616, 100521318, 414411, 100157716	ASL, GOT1, AGXT, GPT2, ASS1, CPS1	27.7817	0.000109537	1.56488e-05	0.00178297
GOTERM_BP_DIRECT	GO:0000050~urea cycle	4	3.09168e-06	100517757, 397115, 414411, 100157716	ASL, ARG1, ASS1, CPS1	126.311	0.000497638	0.000497638	0.00373708
GOTERM_BP_DIRECT	GO:0006526~arginine biosynthetic process	3	0.000170544	100517757, 414411, 100157716	ASL, ASS1, CPS1	142.1	0.0270863	0.00911155	0.205954
Annotation Cluster 2	Enrichment Score: 5.17566272742224
Category	Term	Count	PValue	Gene ID	Gene Symbol	Fold Enrichment	Bonferroni	Benjamini	FDR
KEGG_PATHWAY	ssc01200:Carbon metabolism	10	5.37635e-09	396967, 100517616, 397603, 100627128, 100521318, 100158147, 397039, 100524103, 100157242, 100157716	GOT1, AGXT, IDH2, FH, GPT2, PCCB, MDH2, PCCA, IDH3A, CPS1	16.1835	3.33334e-07	8.33334e-08	5.42554e-06
GOTERM_BP_DIRECT	GO:0006099~tricarboxylic acid cycle	4	8.14959e-05	397603, 100627128, 397039, 100157242	IDH2, FH, MDH2, IDH3A	45.472	0.0130357	0.00653921	0.0984656
KEGG_PATHWAY	ssc00020:Citrate cycle (TCA cycle)	4	0.000678248	397603, 100627128, 397039, 100157242	IDH2, FH, MDH2, IDH3A	22.2254	0.0411932	0.00280045	0.682348
Annotation Cluster 3	Enrichment Score: 4.217422635439403
Category	Term	Count	PValue	Gene ID	Gene Symbol	Fold Enrichment	Bonferroni	Benjamini	FDR
GOTERM_CC_DIRECT	GO:0005747~mitochondrial respiratory chain complex I	5	8.31529e-06	100525371, 100154130, 100524622, 100623873, 100516402	NDUFA5, NDUFB9, NDUFA9, NDUFB10, NDUFS1	37.2619	0.000290994	0.000145508	0.00736512
KEGG_PATHWAY	ssc05012:Parkinson's disease	8	2.19871e-05	100525371, 100622110, 100524622, 100524613, 100623873, 397010, 100038022, 100516402	NDUFA5, NDUFA13, NDUFA9, LOC100524613, NDUFB10, VDAC1, COX6B, NDUFS1	8.89016	0.00136229	0.000170388	0.0221861
KEGG_PATHWAY	ssc05010:Alzheimer's disease	8	5.92998e-05	100525371, 100622110, 100524622, 100524613, 100623873, 100524293, 100038022, 100516402	NDUFA5, NDUFA13, NDUFA9, LOC100524613, NDUFB10, HSD17B10, COX6B, NDUFS1	7.62014	0.00366995	0.000408439	0.0598263
KEGG_PATHWAY	ssc00190:Oxidative phosphorylation	7	0.000113966	100525371, 100622110, 100524622, 100524613, 100623873, 100038022, 100516402	NDUFA5, NDUFA13, NDUFA9, LOC100524613, NDUFB10, COX6B, NDUFS1	8.70771	0.00704138	0.000706379	0.114949
KEGG_PATHWAY	ssc05016:Huntington's disease	8	0.000133457	100525371, 100622110, 100524622, 100524613, 100623873, 397010, 100038022, 100516402	NDUFA5, NDUFA13, NDUFA9, LOC100524613, NDUFB10, VDAC1, COX6B, NDUFS1	6.70112	0.00824073	0.000751979	0.134596
KEGG_PATHWAY	ssc04932:Non-alcoholic fatty liver disease (NAFLD)	7	0.00030078	100525371, 100622110, 100524622, 100524613, 100623873, 100038022, 100516402	NDUFA5, NDUFA13, NDUFA9, LOC100524613, NDUFB10, COX6B, NDUFS1	7.29271	0.0184783	0.00143368	0.303118

## Sheet: GSEA increased gene sets
Supplementary Table 5C. Gene sets that are increased (red) and decreased (blue) within the liver of GHR-KO animals when compared to control animals at an FDR q-value < 25%.
NAME	SIZE	NOM p-val	FDR q-val
GO_MITOCHONDRIAL_PART	278	0	0
GO_CELLULAR_RESPIRATION	65	0	0
GO_OXIDOREDUCTASE_COMPLEX	52	0	0
GO_ENERGY_DERIVATION_BY_OXIDATION_OF_ORGANIC_COMPOUNDS	84	0	0
GO_MITOCHONDRIAL_MATRIX	157	0	0
GO_ORGANELLE_INNER_MEMBRANE	141	0	0
GO_MITOCHONDRIAL_PROTEIN_COMPLEX	53	0	0
GO_RESPIRATORY_CHAIN	36	0	0
GO_GENERATION_OF_PRECURSOR_METABOLITES_AND_ENERGY	107	0	0
GO_MITOCHONDRIAL_ENVELOPE	172	0	0
GO_MITOCHONDRION	429	0	0
GO_OXIDATIVE_PHOSPHORYLATION	34	0	0
GO_NADH_DEHYDROGENASE_COMPLEX	27	0	0
KEGG_OXIDATIVE_PHOSPHORYLATION	38	0	0
GO_INNER_MITOCHONDRIAL_MEMBRANE_PROTEIN_COMPLEX	41	0	0
GO_MITOCHONDRIAL_RESPIRATORY_CHAIN_COMPLEX_I_BIOGENESIS	27	0	0
GO_MITOCHONDRIAL_RESPIRATORY_CHAIN_COMPLEX_ASSEMBLY	29	0	0
GO_ELECTRON_TRANSPORT_CHAIN	42	0	0
GO_MITOCHONDRIAL_MEMBRANE_PART	50	0	0
KEGG_PARKINSONS_DISEASE	45	0	0
GO_OXIDOREDUCTASE_ACTIVITY_ACTING_ON_NAD_P_H_QUINONE_OR_SIMILAR_COMPOUND_AS_ACCEPTOR	33	0	0
KEGG_HUNTINGTONS_DISEASE	55	0	0
GO_OXIDATION_REDUCTION_PROCESS	331	0	0
GO_CELLULAR_AMINO_ACID_CATABOLIC_PROCESS	76	0	0
KEGG_ALZHEIMERS_DISEASE	46	0	0
GO_OXIDOREDUCTASE_ACTIVITY	274	0	0
GO_ENVELOPE	226	0	0
GO_ALPHA_AMINO_ACID_CATABOLIC_PROCESS	64	0	0
GO_ORGANIC_ACID_METABOLIC_PROCESS	346	0	0
GO_CATALYTIC_COMPLEX	129	0	0
GO_ORGANIC_ACID_CATABOLIC_PROCESS	131	0	0
GO_OXIDOREDUCTASE_ACTIVITY_ACTING_ON_NAD_P_H	49	0	0
KEGG_CITRATE_CYCLE_TCA_CYCLE	27	0	0
GO_AEROBIC_RESPIRATION	29	0	0
GO_NUCLEOSIDE_MONOPHOSPHATE_METABOLIC_PROCESS	81	0	0
GO_TRICARBOXYLIC_ACID_METABOLIC_PROCESS	28	0	0
GO_ALPHA_AMINO_ACID_METABOLIC_PROCESS	105	0	0
GO_NUCLEOBASE_CONTAINING_SMALL_MOLECULE_METABOLIC_PROCESS	172	0	2.24582e-05
GO_COFACTOR_BINDING	143	0	0.000130521
GO_PURINE_CONTAINING_COMPOUND_METABOLIC_PROCESS	118	0	0.000148109
GO_NUCLEOSIDE_TRIPHOSPHATE_METABOLIC_PROCESS	73	0	0.000144497
GO_CELLULAR_AMINO_ACID_METABOLIC_PROCESS	152	0	0.000381413
GO_GLYCOSYL_COMPOUND_METABOLIC_PROCESS	117	0	0.000590406
GO_RIBONUCLEOPROTEIN_COMPLEX	183	0	0.000576988
GO_ORGANONITROGEN_COMPOUND_CATABOLIC_PROCESS	126	0	0.000827411
GO_RNA_PROCESSING	158	0	0.000883365
GO_GLUTAMINE_FAMILY_AMINO_ACID_METABOLIC_PROCESS	30	0	0.000954261
GO_MRNA_METABOLIC_PROCESS	154	0	0.00107715
GO_NCRNA_METABOLIC_PROCESS	108	0.00208768	0.0015909
GO_MONOCARBOXYLIC_ACID_METABOLIC_PROCESS	184	0	0.00227552
GO_SMALL_MOLECULE_CATABOLIC_PROCESS	177	0	0.00234515
GO_VIRAL_LIFE_CYCLE	112	0	0.00265987
GO_ORGANOPHOSPHATE_METABOLIC_PROCESS	196	0	0.00264171
GO_VITAMIN_BINDING	25	0	0.00293923
GO_RNA_BINDING	393	0	0.0032271
GO_RNA_CATABOLIC_PROCESS	92	0	0.00403093
GO_RESPONSE_TO_PEPTIDE	65	0	0.00481336
GO_INTERSPECIES_INTERACTION_BETWEEN_ORGANISMS	199	0	0.00501887
GO_NUCLEAR_TRANSCRIBED_MRNA_CATABOLIC_PROCESS_NONSENSE_MEDIATED_DECAY	78	0	0.00510773
GO_RIBOSOME_BIOGENESIS	83	0	0.0057428
GO_CELLULAR_AMINO_ACID_BIOSYNTHETIC_PROCESS	43	0	0.0065328
GO_DICARBOXYLIC_ACID_METABOLIC_PROCESS	53	0	0.00697284
GO_MEMBRANE_PROTEIN_COMPLEX	168	0	0.00738739
GO_MACROMOLECULE_CATABOLIC_PROCESS	218	0	0.00727196
GO_MULTI_ORGANISM_METABOLIC_PROCESS	79	0	0.00791416
KEGG_ALANINE_ASPARTATE_AND_GLUTAMATE_METABOLISM	19	0.002	0.00804932
GO_NCRNA_PROCESSING	86	0	0.00811917
GO_ATPASE_ACTIVITY_COUPLED	51	0	0.0115769
GO_ORGANIC_ACID_BIOSYNTHETIC_PROCESS	97	0	0.0118015
GO_GLYOXYLATE_METABOLIC_PROCESS	23	0.00199601	0.0134101
GO_METAL_CLUSTER_BINDING	23	0.00584795	0.014305
GO_POLY_A_RNA_BINDING	337	0.00408163	0.0171046
KEGG_ARGININE_AND_PROLINE_METABOLISM	29	0	0.0190528
GO_RRNA_METABOLIC_PROCESS	76	0.00625	0.0190318
GO_REGULATION_OF_RNA_STABILITY	61	0.00446429	0.0213108
KEGG_VALINE_LEUCINE_AND_ISOLEUCINE_DEGRADATION	39	0	0.0219245
GO_MONOOXYGENASE_ACTIVITY	17	0.00202429	0.0220557
GO_RIBOSOMAL_SUBUNIT	72	0.00208333	0.022324
GO_RESPONSE_TO_NITROGEN_COMPOUND	129	0.00428265	0.0236152
GO_RESPONSE_TO_CORTICOSTEROID	31	0.00581395	0.0240003
GO_CYTOSOLIC_RIBOSOME	70	0.00625	0.0242593
GO_VACUOLE	170	0.00416667	0.0272385
GO_AMIDE_BIOSYNTHETIC_PROCESS	167	0.00390625	0.0308031
GO_SINGLE_ORGANISM_BIOSYNTHETIC_PROCESS	276	0.00195312	0.032289
GO_GLUTAMINE_FAMILY_AMINO_ACID_CATABOLIC_PROCESS	15	0.00603622	0.0336946
GO_LYTIC_VACUOLE_MEMBRANE	47	0.00204499	0.0341728
GO_TRANSLATIONAL_INITIATION	96	0	0.0355205
GO_MYELIN_SHEATH	85	0.0101215	0.0397032
GO_ALPHA_AMINO_ACID_BIOSYNTHETIC_PROCESS	37	0.00581395	0.0394841
GO_SMALL_MOLECULE_BIOSYNTHETIC_PROCESS	159	0.00808081	0.0402128
KEGG_RIBOSOME	68	0.00414079	0.0397989
GO_RESPONSE_TO_INSULIN	32	0.00406504	0.0396336
GO_LYTIC_VACUOLE	95	0.0121704	0.0413794
GO_RESPONSE_TO_ACID_CHEMICAL	57	0.00194175	0.0421486
GO_MITOCHONDRION_ORGANIZATION	106	0.00400802	0.0417312
GO_FLAVIN_ADENINE_DINUCLEOTIDE_BINDING	39	0.0119048	0.0433702
GO_COENZYME_BINDING	102	0.0116505	0.0459611
GO_CARBOHYDRATE_DERIVATIVE_METABOLIC_PROCESS	209	0.00808081	0.0499224
GO_WNT_SIGNALING_PATHWAY	65	0.010352	0.0506185
GO_RIBONUCLEOTIDE_BINDING	265	0.00398406	0.053186
GO_RESPONSE_TO_HORMONE	142	0.0106383	0.0543311
GO_ATPASE_ACTIVITY	66	0.00821355	0.0553706
GO_OXIDOREDUCTASE_ACTIVITY_ACTING_ON_PAIRED_DONORS_WITH_INCORPORATION_OR_REDUCTION_OF_MOLECULAR_OXYGEN	26	0.00606061	0.0560149
GO_TRNA_METABOLIC_PROCESS	30	0.011811	0.0560891
GO_CHROMOSOME_SEGREGATION	20	0.0093985	0.0578652
GO_RESPONSE_TO_ENDOGENOUS_STIMULUS	209	0.0121212	0.063998
GO_NUCLEOBASE_CONTAINING_COMPOUND_TRANSPORT	34	0.0102041	0.0642854
GO_CELLULAR_CATABOLIC_PROCESS	410	0.0139721	0.0685139
GO_STRUCTURAL_CONSTITUENT_OF_RIBOSOME	81	0.0159046	0.068934
GO_ELECTRON_CARRIER_ACTIVITY	63	0.019802	0.0691784
GO_SINGLE_ORGANISM_CATABOLIC_PROCESS	294	0.0144033	0.0686159
GO_SINGLE_STRANDED_RNA_BINDING	19	0.00798403	0.0722326
GO_TRANSMEMBRANE_TRANSPORTER_ACTIVITY	69	0.00826446	0.0767484
GO_RIBONUCLEOPROTEIN_COMPLEX_BIOGENESIS	110	0.0174081	0.0784206
GO_TRNA_BINDING	15	0.0301205	0.0812286
GO_RNA_LOCALIZATION	36	0.0181818	0.0907998
KEGG_INSULIN_SIGNALING_PATHWAY	26	0.0268041	0.0907793
GO_REGULATION_OF_WNT_SIGNALING_PATHWAY	53	0.00970874	0.0909832
GO_ORGANIC_ACID_BINDING	58	0.0227743	0.0902758
GO_HYDROLASE_ACTIVITY_ACTING_ON_ACID_ANHYDRIDES	133	0.0238569	0.0896647
KEGG_GLYCINE_SERINE_AND_THREONINE_METABOLISM	23	0.0243408	0.0889997
GO_CELLULAR_PROTEIN_COMPLEX_ASSEMBLY	75	0.0209924	0.0893339
GO_ORGANIC_CYCLIC_COMPOUND_CATABOLIC_PROCESS	163	0.013308	0.0898139
GO_MONOVALENT_INORGANIC_CATION_TRANSMEMBRANE_TRANSPORTER_ACTIVITY	16	0.0212766	0.0898712
GO_OXIDOREDUCTION_COENZYME_METABOLIC_PROCESS	57	0.0213592	0.0932276
GO_ACTIVATION_OF_INNATE_IMMUNE_RESPONSE	52	0.00957854	0.096936
GO_BRANCHED_CHAIN_AMINO_ACID_METABOLIC_PROCESS	17	0.0145228	0.0964459
GO_GLUTAMATE_METABOLIC_PROCESS	15	0.0216963	0.102769
GO_OXIDOREDUCTASE_ACTIVITY_ACTING_ON_THE_ALDEHYDE_OR_OXO_GROUP_OF_DONORS	30	0.0164271	0.104946
GO_RESPONSE_TO_NUTRIENT	40	0.0275591	0.106836
GO_NUCLEOID	18	0.0216535	0.108835
GO_PROTEIN_LOCALIZATION_TO_ENDOPLASMIC_RETICULUM	81	0.0254902	0.109039
GO_AMINO_ACID_ACTIVATION	23	0.0272374	0.112523
GO_ISOPRENOID_METABOLIC_PROCESS	37	0.0233918	0.112195
GO_NAD_METABOLIC_PROCESS	32	0.026694	0.111791
GO_CELL_CYCLE_PROCESS	120	0.0212766	0.112294
GO_VITAMIN_METABOLIC_PROCESS	30	0.0185185	0.114084
GO_INORGANIC_CATION_TRANSMEMBRANE_TRANSPORTER_ACTIVITY	22	0.0383838	0.11394
GO_REACTIVE_OXYGEN_SPECIES_METABOLIC_PROCESS	31	0.0102669	0.11379
GO_NUCLEOLUS	122	0.0241449	0.115298
GO_LARGE_RIBOSOMAL_SUBUNIT	40	0.0366089	0.116785
GO_NEGATIVE_REGULATION_OF_CELL_ADHESION	27	0.0391389	0.117588
GO_RIBONUCLEOPROTEIN_GRANULE	31	0.0258964	0.117752
KEGG_LYSOSOME	22	0.0219124	0.128731
GO_CHROMOSOME_ORGANIZATION	63	0.0367505	0.128739
GO_NUCLEAR_CHROMATIN	17	0.0385356	0.128978
GO_ESTABLISHMENT_OF_PROTEIN_LOCALIZATION_TO_ENDOPLASMIC_RETICULUM	77	0.0478088	0.13332
KEGG_DRUG_METABOLISM_CYTOCHROME_P450	19	0.0434783	0.137521
GO_POSITIVE_REGULATION_OF_INNATE_IMMUNE_RESPONSE	58	0.0313653	0.136894
GO_RIBONUCLEOPROTEIN_COMPLEX_LOCALIZATION	22	0.0299065	0.139988
GO_NITROGEN_COMPOUND_TRANSPORT	60	0.0348361	0.147468
GO_RESPONSE_TO_ORGANIC_CYCLIC_COMPOUND	134	0.0351562	0.149669
GO_CELLULAR_RESPONSE_TO_HORMONE_STIMULUS	78	0.0360169	0.151998
GO_CATION_TRANSMEMBRANE_TRANSPORTER_ACTIVITY	25	0.0588235	0.162559
GO_RRNA_BINDING	22	0.0415842	0.164185
GO_RESPONSE_TO_ETHANOL	28	0.04	0.166657
GO_MICROTUBULE_CYTOSKELETON	113	0.0311891	0.168549
GO_PLASMA_MEMBRANE_RAFT	17	0.0394477	0.167959
GO_ENDOSOME	100	0.0445344	0.178917
GO_NAD_BINDING	38	0.0490798	0.178417
GO_MONOSACCHARIDE_BIOSYNTHETIC_PROCESS	34	0.0425532	0.182573
GO_COENZYME_METABOLIC_PROCESS	117	0.0360721	0.182235
GO_CELLULAR_RESPONSE_TO_PEPTIDE	44	0.0580271	0.186033
GO_CELLULAR_AMIDE_METABOLIC_PROCESS	229	0.0518672	0.186157
KEGG_AMINOACYL_TRNA_BIOSYNTHESIS	20	0.0588235	0.185679
GO_CYTOSOLIC_LARGE_RIBOSOMAL_SUBUNIT	39	0.0570265	0.187781
GO_MULTICELLULAR_ORGANISM_METABOLIC_PROCESS	17	0.0720165	0.187109
GO_NUCLEAR_EXPORT	29	0.0578512	0.187338
GO_RESPONSE_TO_LIPID	115	0.0562249	0.188255
GO_ACTIVE_TRANSMEMBRANE_TRANSPORTER_ACTIVITY	32	0.0701031	0.18885
GO_PYRUVATE_METABOLIC_PROCESS	31	0.0459082	0.189082
GO_EPHRIN_RECEPTOR_SIGNALING_PATHWAY	16	0.0430328	0.190753
GO_ANTIGEN_PROCESSING_AND_PRESENTATION_OF_PEPTIDE_OR_POLYSACCHARIDE_ANTIGEN_VIA_MHC_CLASS_II	29	0.0504032	0.195063
GO_LIGASE_ACTIVITY_FORMING_CARBON_OXYGEN_BONDS	20	0.059501	0.194433
GO_RIBOSOME	80	0.0558882	0.200211
GO_THIOESTER_METABOLIC_PROCESS	32	0.0506823	0.199799
GO_SMALL_RIBOSOMAL_SUBUNIT	32	0.0672098	0.200881
KEGG_GLYCOLYSIS_GLUCONEOGENESIS	35	0.0694981	0.200163
GO_AMINE_METABOLIC_PROCESS	26	0.0623701	0.199178
GO_CELLULAR_LIPID_METABOLIC_PROCESS	165	0.0627615	0.201825
GO_NEGATIVE_REGULATION_OF_CYTOKINE_PRODUCTION	27	0.0668016	0.204121
GO_COATED_MEMBRANE	21	0.0867769	0.206883
GO_DOUBLE_STRANDED_RNA_BINDING	20	0.0526316	0.207818
GO_TAXIS	37	0.0631164	0.209672
GO_THIOESTER_BIOSYNTHETIC_PROCESS	18	0.0690335	0.208947
GO_NUCLEAR_SPECK	24	0.057377	0.216607
GO_REGULATION_OF_FATTY_ACID_METABOLIC_PROCESS	20	0.0788382	0.217039
GO_COENZYME_BIOSYNTHETIC_PROCESS	48	0.0634615	0.215898
GO_RESPONSE_TO_AMINO_ACID	23	0.0740741	0.216478
GO_ADENYL_NUCLEOTIDE_BINDING	209	0.0722656	0.217524
GO_TERPENOID_METABOLIC_PROCESS	31	0.0642398	0.222623
GO_PROTEIN_TRANSPORTER_ACTIVITY	23	0.0746888	0.222683
GO_CELLULAR_MODIFIED_AMINO_ACID_METABOLIC_PROCESS	71	0.0750988	0.228121
GO_RNA_SPLICING	69	0.0688172	0.229253
GO_RESPONSE_TO_CAMP	19	0.0772358	0.228652
GO_RESPONSE_TO_EXTRACELLULAR_STIMULUS	68	0.0912621	0.22811
GO_POSITIVE_REGULATION_OF_MULTI_ORGANISM_PROCESS	22	0.082	0.228815
GO_RESPONSE_TO_OXYGEN_CONTAINING_COMPOUND	217	0.0621469	0.228016
GO_CORTICAL_ACTIN_CYTOSKELETON	25	0.0614203	0.229635
GO_PYRIDOXAL_PHOSPHATE_BINDING	25	0.0846774	0.228593
GO_MITOTIC_CELL_CYCLE	95	0.0781893	0.228004
KEGG_BUTANOATE_METABOLISM	26	0.0869565	0.237943
GO_COFACTOR_BIOSYNTHETIC_PROCESS	55	0.0934959	0.239487
GO_TRANSMEMBRANE_TRANSPORT	87	0.0881764	0.238745
GO_RESPONSE_TO_DRUG	90	0.0977597	0.238375
GO_CELLULAR_RESPONSE_TO_ACID_CHEMICAL	26	0.0769231	0.237896
KEGG_COMPLEMENT_AND_COAGULATION_CASCADES	31	0	0
GO_BLOOD_MICROPARTICLE	62	0	0
GO_REGULATION_OF_RESPONSE_TO_WOUNDING	62	0	0
GO_HUMORAL_IMMUNE_RESPONSE	22	0	0.00028267
GO_ENDOPLASMIC_RETICULUM	284	0	0.000226136
GO_PROTEIN_ACTIVATION_CASCADE	28	0	0.000383259
GO_REGULATION_OF_PROTEIN_MODIFICATION_BY_SMALL_PROTEIN_CONJUGATION_OR_REMOVAL	62	0	0.000495
GO_REGULATION_OF_PROTEOLYSIS	158	0	0.000433125
GO_NEGATIVE_REGULATION_OF_PROTEIN_MODIFICATION_BY_SMALL_PROTEIN_CONJUGATION_OR_REMOVAL	48	0	0.000385
GO_COMPLEMENT_ACTIVATION	16	0	0.000572665
GO_NEGATIVE_REGULATION_OF_COAGULATION	19	0	0.000520605
GO_NEGATIVE_REGULATION_OF_WOUND_HEALING	19	0	0.000477221
GO_REGULATION_OF_HUMORAL_IMMUNE_RESPONSE	18	0	0.000708969
GO_NEGATIVE_REGULATION_OF_RESPONSE_TO_WOUNDING	30	0	0.000901387
GO_POSITIVE_REGULATION_OF_RESPONSE_TO_STIMULUS	229	0	0.000995939
GO_ENDOPLASMIC_RETICULUM_PART	222	0	0.00115476
GO_REGULATION_OF_ACUTE_INFLAMMATORY_RESPONSE	18	0	0.00108684
GO_PROTEIN_PHOSPHORYLATION	78	0	0.00128726
GO_REGULATION_OF_PROTEIN_ACTIVATION_CASCADE	19	0	0.00189196
GO_NEGATIVE_REGULATION_OF_PROTEOLYSIS	60	0	0.00191388
GO_REGULATION_OF_COAGULATION	23	0	0.00187767
GO_T_CELL_RECEPTOR_SIGNALING_PATHWAY	43	0	0.00273224
GO_REGULATION_OF_WOUND_HEALING	27	0	0.00286546
GO_REGULATION_OF_INFLAMMATORY_RESPONSE	41	0	0.00304394
GO_ANTIGEN_RECEPTOR_MEDIATED_SIGNALING_PATHWAY	43	0	0.00292219
GO_REGULATION_OF_RESPONSE_TO_EXTERNAL_STIMULUS	122	0	0.00285328
GO_VESICLE_LUMEN	41	0	0.00309479
GO_NEGATIVE_REGULATION_OF_RESPONSE_TO_EXTERNAL_STIMULUS	42	0	0.00319135
GO_SIGNAL_TRANSDUCTION_BY_PROTEIN_PHOSPHORYLATION	58	0	0.0031978
GO_PROTEIN_MODIFICATION_BY_SMALL_PROTEIN_CONJUGATION_OR_REMOVAL	84	0	0.00320816
GO_NEGATIVE_REGULATION_OF_MOLECULAR_FUNCTION	170	0	0.00325828
GO_REGULATION_OF_CELLULAR_PROTEIN_CATABOLIC_PROCESS	71	0	0.00344286
GO_POSITIVE_REGULATION_OF_PROTEIN_METABOLIC_PROCESS	191	0	0.00351266
GO_NUCLEAR_OUTER_MEMBRANE_ENDOPLASMIC_RETICULUM_MEMBRANE_NETWORK	181	0	0.00374422
GO_NEGATIVE_REGULATION_OF_CATALYTIC_ACTIVITY	150	0	0.00363724
GO_ANTIGEN_PROCESSING_AND_PRESENTATION_OF_PEPTIDE_ANTIGEN_VIA_MHC_CLASS_I	49	0	0.0040142
GO_REGULATION_OF_PROTEIN_MATURATION	25	0	0.0039057
GO_VESICLE_MEDIATED_TRANSPORT	227	0	0.00389376
GO_REGULATION_OF_PROTEIN_UBIQUITINATION_INVOLVED_IN_UBIQUITIN_DEPENDENT_PROTEIN_CATABOLIC_PROCESS	42	0	0.00390884
GO_NEGATIVE_REGULATION_OF_PROTEIN_METABOLIC_PROCESS	185	0	0.0040691
GO_REGULATION_OF_ANATOMICAL_STRUCTURE_SIZE	78	0	0.00405125
GO_ANTIGEN_PROCESSING_AND_PRESENTATION_OF_EXOGENOUS_PEPTIDE_ANTIGEN_VIA_MHC_CLASS_I	37	0	0.00414924
GO_PROTEASOME_COMPLEX	44	0	0.00423736
GO_ANAPHASE_PROMOTING_COMPLEX_DEPENDENT_CATABOLIC_PROCESS	38	0	0.00432173
GO_PEPTIDASE_INHIBITOR_ACTIVITY	35	0	0.004607
GO_POSITIVE_REGULATION_OF_PROTEIN_MODIFICATION_BY_SMALL_PROTEIN_CONJUGATION_OR_REMOVAL	49	0	0.0048587
GO_ENZYME_INHIBITOR_ACTIVITY	67	0	0.00584126
GO_PROTEIN_UBIQUITINATION	61	0	0.00579295
GO_PROTEIN_LOCALIZATION	323	0	0.00581377
GO_IMMUNE_SYSTEM_PROCESS	252	0.00205339	0.00576664
GO_REGULATION_OF_IMMUNE_RESPONSE	131	0	0.00576602
GO_POSITIVE_REGULATION_OF_CELLULAR_PROTEIN_CATABOLIC_PROCESS	58	0	0.00567697
GO_PROTEASOMAL_PROTEIN_CATABOLIC_PROCESS	63	0	0.00563557
GO_POSITIVE_REGULATION_OF_PROTEIN_CATABOLIC_PROCESS	64	0	0.00585274
GO_SECRETORY_GRANULE	64	0	0.00640225
GO_POSITIVE_REGULATION_OF_CELL_COMMUNICATION	178	0	0.00709046
GO_EXTRACELLULAR_SPACE	200	0	0.00751241
GO_POSTTRANSCRIPTIONAL_REGULATION_OF_GENE_EXPRESSION	130	0.00209644	0.00746123
GO_ANCHORING_JUNCTION	178	0	0.00749209
GO_REGULATION_OF_LIGASE_ACTIVITY	45	0	0.00757824
GO_NEGATIVE_REGULATION_OF_PEPTIDASE_ACTIVITY	51	0.00198807	0.00747214
GO_INTRACELLULAR_PROTEIN_TRANSPORT	211	0.00202429	0.00746285
GO_PROTEIN_MATURATION	49	0	0.00756397
GO_PROTEIN_POLYUBIQUITINATION	49	0	0.00751675
GO_NEGATIVE_REGULATION_OF_HYDROLASE_ACTIVITY	67	0.00399202	0.00747125
KEGG_PROTEASOME	34	0.002	0.00765472
GO_TUMOR_NECROSIS_FACTOR_MEDIATED_SIGNALING_PATHWAY	42	0	0.00757526
GO_ESTABLISHMENT_OF_PROTEIN_LOCALIZATION	289	0	0.0074811
GO_ZINC_ION_BINDING	89	0	0.00773598
GO_POSITIVE_REGULATION_OF_LIGASE_ACTIVITY	42	0	0.00786882
GO_CELLULAR_MACROMOLECULE_LOCALIZATION	264	0	0.00811297
GO_POSITIVE_REGULATION_OF_PROTEOLYSIS	91	0	0.00837113
GO_CELL_JUNCTION	221	0.00206612	0.0088079
GO_CYTOPLASMIC_REGION	63	0.00195312	0.00884447
GO_POSITIVE_REGULATION_OF_CANONICAL_WNT_SIGNALING_PATHWAY	41	0.00207039	0.0094305
GO_FC_EPSILON_RECEPTOR_SIGNALING_PATHWAY	45	0	0.00930641
GO_POSITIVE_REGULATION_OF_CELLULAR_COMPONENT_ORGANIZATION	167	0	0.00920042
GO_FC_RECEPTOR_SIGNALING_PATHWAY	59	0.00194553	0.0095679
GO_NIK_NF_KAPPAB_SIGNALING	38	0.00194932	0.0096812
GO_PLATELET_ALPHA_GRANULE	24	0	0.00964717
GO_ISOMERASE_ACTIVITY	55	0	0.00958549
GO_CYTOKINE_MEDIATED_SIGNALING_PATHWAY	59	0	0.0101905
GO_NEGATIVE_REGULATION_OF_CANONICAL_WNT_SIGNALING_PATHWAY	43	0	0.0120601
GO_PROTEIN_STABILIZATION	36	0	0.0121083
GO_REGULATION_OF_CELLULAR_COMPONENT_SIZE	59	0	0.0120482
GO_SECRETORY_GRANULE_LUMEN	30	0	0.0122555
GO_IMMUNE_RESPONSE_REGULATING_CELL_SURFACE_RECEPTOR_SIGNALING_PATHWAY	62	0	0.0121798
GO_POSITIVE_REGULATION_OF_PROTEIN_MODIFICATION_PROCESS	125	0	0.012147
GO_SECRETORY_VESICLE	73	0	0.0125426
GO_PROTEASOME_ACCESSORY_COMPLEX	21	0	0.0124805
GO_NEGATIVE_REGULATION_OF_WNT_SIGNALING_PATHWAY	44	0.00809717	0.0140932
GO_INNATE_IMMUNE_RESPONSE_ACTIVATING_CELL_SURFACE_RECEPTOR_SIGNALING_PATHWAY	42	0.0019305	0.0140157
GO_POSITIVE_REGULATION_OF_TRANSFERASE_ACTIVITY	88	0.00208768	0.0154384
GO_TRANSITION_METAL_ION_BINDING	132	0	0.0161566
GO_REGULATION_OF_TRANSFERASE_ACTIVITY	118	0	0.0161587
GO_INTRACELLULAR_SIGNAL_TRANSDUCTION	169	0.0019685	0.0164583
GO_PROTEIN_FOLDING	72	0	0.0163958
GO_CELL_SUBSTRATE_JUNCTION	168	0	0.01657
GO_REGULATION_OF_CELLULAR_AMINO_ACID_METABOLIC_PROCESS	41	0.00396825	0.0167057
GO_CELL_PROJECTION	210	0.00206186	0.0178029
GO_POSITIVE_REGULATION_OF_RESPONSE_TO_WOUNDING	18	0.00193424	0.0178448
GO_ADAPTIVE_IMMUNE_RESPONSE_BASED_ON_SOMATIC_RECOMBINATION_OF_IMMUNE_RECEPTORS_BUILT_FROM_IMMUNOGLOBULIN_SUPERFAMILY_DOMAINS	16	0.00204082	0.0182711
GO_PEPTIDASE_REGULATOR_ACTIVITY	45	0	0.0191102
GO_CELL_CORTEX	58	0.00612245	0.0200482
GO_POSITIVE_REGULATION_OF_MOLECULAR_FUNCTION	212	0.00419287	0.0201297
GO_POSITIVE_REGULATION_OF_IMMUNE_RESPONSE	97	0.00203666	0.0207005
GO_REGULATION_OF_PROTEIN_CATABOLIC_PROCESS	84	0.00378072	0.0209288
GO_CYTOSOLIC_PART	94	0.00607287	0.0208838
GO_REGULATION_OF_RESPONSE_TO_STRESS	230	0	0.0209538
GO_REGULATION_OF_PEPTIDASE_ACTIVITY	86	0.00194932	0.0215678
GO_CYTOPLASMIC_VESICLE_PART	105	0.00819672	0.0218294
GO_PLATELET_ALPHA_GRANULE_LUMEN	23	0.00414079	0.0223246
GO_ESTABLISHMENT_OF_PROTEIN_LOCALIZATION_TO_MEMBRANE	109	0	0.022667
GO_PLATELET_DEGRANULATION	40	0	0.0242446
GO_REGULATION_OF_ORGAN_MORPHOGENESIS	57	0	0.0242377
GO_PROTEIN_LOCALIZATION_TO_MEMBRANE	119	0.00382409	0.0245859
GO_CYTOSKELETON_ORGANIZATION	113	0	0.0244343
GO_REGULATION_OF_IMMUNE_SYSTEM_PROCESS	178	0.00386847	0.0244721
GO_SERINE_TYPE_ENDOPEPTIDASE_INHIBITOR_ACTIVITY	20	0.00403226	0.024482
GO_ESTABLISHMENT_OF_LOCALIZATION_IN_CELL	326	0.00811359	0.0244221
GO_INNATE_IMMUNE_RESPONSE	66	0.0019802	0.0243998
GO_PROTEOLYSIS	184	0	0.0241998
GO_POSITIVE_REGULATION_OF_WNT_SIGNALING_PATHWAY	43	0	0.026447
GO_BINDING_BRIDGING	28	0.00393701	0.0282979
GO_REGULATION_OF_ANATOMICAL_STRUCTURE_MORPHOGENESIS	149	0.00191571	0.0284579
GO_REGULATION_OF_CELLULAR_COMPONENT_BIOGENESIS	108	0.00584795	0.0300602
GO_ROUGH_ENDOPLASMIC_RETICULUM	18	0.00609756	0.0305501
GO_ACTIVATION_OF_IMMUNE_RESPONSE	86	0.00609756	0.031701
GO_NEGATIVE_REGULATION_OF_RESPONSE_TO_STIMULUS	186	0.00821355	0.0323603
GO_REGULATION_OF_PROTEASOMAL_PROTEIN_CATABOLIC_PROCESS	32	0.00558659	0.0324773
GO_ENDOPLASMIC_RETICULUM_LUMEN	53	0.00393701	0.0327682
GO_RESPONSE_TO_TUMOR_NECROSIS_FACTOR	52	0.00206612	0.033351
GO_REGULATION_OF_CELL_CYCLE	106	0.00824742	0.0344317
GO_ADAPTIVE_IMMUNE_RESPONSE	23	0.00205761	0.0353796
GO_REGULATION_OF_MULTICELLULAR_ORGANISMAL_DEVELOPMENT	162	0.0178571	0.0367973
GO_DEFENSE_RESPONSE_TO_OTHER_ORGANISM	39	0.00650759	0.0368667
GO_NEGATIVE_REGULATION_OF_GENE_EXPRESSION	123	0.0117647	0.0415259
GO_POSITIVE_REGULATION_OF_CATALYTIC_ACTIVITY	182	0	0.0415845
GO_DEFENSE_RESPONSE	126	0.00840336	0.0417401
GO_REGULATION_OF_CELLULAR_AMINE_METABOLIC_PROCESS	45	0.00641026	0.0424427
GO_REGULATION_OF_PROTEIN_MODIFICATION_PROCESS	186	0.004	0.0438826
GO_NEGATIVE_REGULATION_OF_TRANSFERASE_ACTIVITY	70	0.00801603	0.0439913
GO_MOVEMENT_OF_CELL_OR_SUBCELLULAR_COMPONENT	136	0.010142	0.0442793
GO_REGULATION_OF_DEFENSE_RESPONSE	130	0.00612245	0.0439968
GO_SECRETION	85	0.0077821	0.0447491
GO_SECRETION_BY_CELL	68	0.0123203	0.0460499
GO_REGULATION_OF_CANONICAL_WNT_SIGNALING_PATHWAY	48	0.0117188	0.0477533
GO_POSITIVE_REGULATION_OF_TRANSPORT	131	0.0056391	0.0505518
GO_POSITIVE_REGULATION_OF_CATABOLIC_PROCESS	83	0.0179641	0.0520937
GO_CELL_MORPHOGENESIS_INVOLVED_IN_DIFFERENTIATION	45	0.0078125	0.0558445
GO_PROTEIN_TARGETING_TO_MEMBRANE	85	0.00817996	0.056255
GO_MACROMITOPHAGY	18	0.00803213	0.0562852
GO_POSITIVE_REGULATION_OF_PROTEASOMAL_PROTEIN_CATABOLIC_PROCESS	17	0.008	0.0575416
GO_ENDOCYTOSIS	93	0.0122951	0.0580677
GO_ANTIGEN_PROCESSING_AND_PRESENTATION	74	0.0186722	0.0589543
GO_MUSCLE_CONTRACTION	41	0.00587084	0.0591086
GO_REGULATION_OF_ESTABLISHMENT_OF_PLANAR_POLARITY	46	0.00806452	0.0621559
GO_REGULATION_OF_ORGANELLE_ORGANIZATION	165	0.0117647	0.0620827
GO_NEGATIVE_REGULATION_OF_PROTEIN_MODIFICATION_PROCESS	98	0.0142566	0.0621432
GO_PROTEASE_BINDING	22	0.00404858	0.062311
GO_MACROAUTOPHAGY	28	0.018	0.063092
GO_CYTOSKELETON	248	0.00591716	0.0631984
GO_NON_CANONICAL_WNT_SIGNALING_PATHWAY	49	0.0227273	0.0628529
GO_ACTIN_CYTOSKELETON	113	0.0152672	0.0656997
GO_REGULATION_OF_PROTEIN_STABILITY	53	0.00978474	0.0655323
GO_POSITIVE_REGULATION_OF_IMMUNE_SYSTEM_PROCESS	122	0.0138889	0.0656378
GO_SINGLE_ORGANISM_CELLULAR_LOCALIZATION	202	0.0124224	0.0661809
GO_REGULATION_OF_TRANSLATIONAL_INITIATION	27	0.0173745	0.0668098
GO_POSITIVE_REGULATION_OF_HOMEOSTATIC_PROCESS	31	0.0163599	0.0683584
GO_REGULATION_OF_INNATE_IMMUNE_RESPONSE	74	0.0180361	0.0703113
GO_LYMPHOCYTE_MEDIATED_IMMUNITY	19	0.0262097	0.0741717
GO_POSITIVE_REGULATION_OF_CELLULAR_COMPONENT_BIOGENESIS	57	0.0155039	0.0752015
GO_ACTIN_BINDING	89	0.0118577	0.0749607
GO_INTRACELLULAR_VESICLE	205	0.0169492	0.0776913
GO_PROTEIN_TARGETING	131	0.0174419	0.0801881
GO_ESTABLISHMENT_OF_PROTEIN_LOCALIZATION_TO_PLASMA_MEMBRANE	23	0.0203252	0.0823787
GO_POSITIVE_REGULATION_OF_INTRACELLULAR_SIGNAL_TRANSDUCTION	88	0.0142566	0.0848254
GO_REGULATION_OF_CELL_CYCLE_PROCESS	79	0.0175781	0.0843807
GO_REGULATION_OF_CELLULAR_AMIDE_METABOLIC_PROCESS	80	0.0185185	0.0850876
GO_GOLGI_VESICLE_TRANSPORT	79	0.0217822	0.0865377
GO_CELL_CELL_ADHERENS_JUNCTION	17	0.0164609	0.0863149
GO_VACUOLAR_TRANSPORT	37	0.0330578	0.0905215
GO_ERAD_PATHWAY	18	0.023622	0.0905368
GO_POSITIVE_REGULATION_OF_GENE_EXPRESSION	147	0.0150538	0.0906913
GO_REGULATION_OF_ACTIN_FILAMENT_BASED_PROCESS	66	0.0224033	0.0906841
GO_RECEPTOR_BINDING	169	0.00406504	0.0906002
GO_CELLULAR_HOMEOSTASIS	101	0.0319361	0.0911156
GO_CELLULAR_RESPONSE_TO_CYTOKINE_STIMULUS	95	0.0149573	0.0911656
GO_ACUTE_PHASE_RESPONSE	15	0.0298805	0.0908837
GO_REGULATION_OF_CELLULAR_RESPONSE_TO_GROWTH_FACTOR_STIMULUS	21	0.0210325	0.0908481
GO_TRANSFERASE_ACTIVITY_TRANSFERRING_GLYCOSYL_GROUPS	23	0.019305	0.0906496
GO_CYTOSKELETAL_PROTEIN_BINDING	152	0.0174757	0.0939149
GO_ORGANOPHOSPHATE_CATABOLIC_PROCESS	21	0.0254403	0.0943229
GO_REGULATION_OF_CELL_CYCLE_PHASE_TRANSITION	59	0.015748	0.0969597
GO_ACTIN_FILAMENT_BASED_PROCESS	90	0.0273684	0.0966751
GO_CYTOSKELETAL_PART	189	0.0277778	0.099316
GO_REGULATED_EXOCYTOSIS	47	0.0177165	0.0998525
GO_I_BAND	27	0.0229885	0.101844
GO_CALCIUM_ION_BINDING	83	0.0224949	0.1023
GO_REGULATION_OF_METAL_ION_TRANSPORT	37	0.0281125	0.101818
GO_PROTEIN_CATABOLIC_PROCESS	102	0.0298211	0.101981
GO_INTRINSIC_COMPONENT_OF_ENDOPLASMIC_RETICULUM_MEMBRANE	26	0.0234834	0.101557
GO_CELL_CYCLE	131	0.0182556	0.10158
GO_CELL_CORTEX_PART	38	0.0198807	0.101465
GO_VASCULAR_PROCESS_IN_CIRCULATORY_SYSTEM	21	0.0494845	0.106493
GO_REGULATION_OF_CYTOSKELETON_ORGANIZATION	85	0.0247934	0.106318
GO_CELL_ADHESION_MOLECULE_BINDING	35	0.0333333	0.107607
GO_ZYMOGEN_ACTIVATION	24	0.0144628	0.107556
GO_POSITIVE_REGULATION_OF_CHROMOSOME_ORGANIZATION	20	0.0270793	0.107114
GO_REGULATION_OF_PROTEIN_COMPLEX_ASSEMBLY	72	0.0330578	0.10762
GO_MUSCLE_SYSTEM_PROCESS	47	0.0255403	0.107786
GO_CELLULAR_COMPONENT_MORPHOGENESIS	81	0.0321285	0.107895
GO_CHAPERONE_MEDIATED_PROTEIN_FOLDING	19	0.0292276	0.107584
GO_PROTEIN_DOMAIN_SPECIFIC_BINDING	78	0.0182556	0.107896
GO_VESICLE_MEMBRANE	70	0.0246679	0.107605
GO_PURINE_CONTAINING_COMPOUND_BIOSYNTHETIC_PROCESS	32	0.0246407	0.107161
GO_ANTIGEN_PROCESSING_AND_PRESENTATION_OF_PEPTIDE_ANTIGEN	70	0.029106	0.109114
GO_MUSCLE_ORGAN_DEVELOPMENT	23	0.0357143	0.108852
GO_REGULATION_OF_EXTRINSIC_APOPTOTIC_SIGNALING_PATHWAY	22	0.0334076	0.11113
GO_CYTOSOLIC_TRANSPORT	34	0.0249042	0.111986
GO_ER_ASSOCIATED_UBIQUITIN_DEPENDENT_PROTEIN_CATABOLIC_PROCESS	17	0.0344828	0.113031
GO_MACROMOLECULAR_COMPLEX_BINDING	218	0.0307692	0.113853
GO_MEMBRANE_ORGANIZATION	200	0.0316206	0.116495
GO_REGULATION_OF_CELL_DEATH	201	0.0205761	0.119701
GO_CELL_SUBSTRATE_ADHESION	30	0.0329457	0.124778
GO_ACUTE_INFLAMMATORY_RESPONSE	18	0.0420842	0.12543
GO_CELL_LEADING_EDGE	72	0.0373281	0.13602
GO_CARBOHYDRATE_DERIVATIVE_BIOSYNTHETIC_PROCESS	86	0.040568	0.137222
GO_POSITIVE_REGULATION_OF_TRANSMEMBRANE_TRANSPORT	18	0.0342612	0.136951
GO_INTRINSIC_COMPONENT_OF_ORGANELLE_MEMBRANE	40	0.0372671	0.136586
GO_IMMUNE_RESPONSE	90	0.05074	0.13772
GO_KINASE_ACTIVITY	48	0.0384615	0.137522
GO_GLYCOPROTEIN_METABOLIC_PROCESS	30	0.037037	0.140395
GO_POSITIVE_REGULATION_OF_BIOSYNTHETIC_PROCESS	158	0.0299065	0.140165
GO_NEGATIVE_REGULATION_OF_CELL_COMMUNICATION	150	0.0432099	0.141674
GO_IRON_ION_HOMEOSTASIS	21	0.046371	0.142717
GO_ORGANELLE_DISASSEMBLY	20	0.054326	0.142397
GO_CELL_PROLIFERATION	57	0.0304878	0.144345
GO_SEX_DIFFERENTIATION	20	0.0356436	0.144199
GO_BIOLOGICAL_ADHESION	100	0.0561122	0.143728
GO_REGULATION_OF_HYDROLASE_ACTIVITY	162	0.0528376	0.14452
GO_CELL_MATRIX_ADHESION	22	0.0474227	0.144955
GO_POSITIVE_REGULATION_OF_ION_TRANSPORT	27	0.0484848	0.148668
GO_CONTRACTILE_FIBER	49	0.0390144	0.148243
GO_CELLULAR_RESPONSE_TO_STRESS	187	0.042	0.149415
GO_REGULATION_OF_HOMEOSTATIC_PROCESS	46	0.0362173	0.15015
GO_REGULATION_OF_ACTIN_FILAMENT_LENGTH	42	0.0453608	0.150486
GO_DEVELOPMENT_OF_PRIMARY_SEXUAL_CHARACTERISTICS	16	0.0443623	0.151107
GO_REGULATION_OF_MAP_KINASE_ACTIVITY	24	0.0380952	0.155662
GO_GLYCOSYLATION	25	0.0568421	0.156869
GO_RETROGRADE_TRANSPORT_ENDOSOME_TO_GOLGI	18	0.0363636	0.156629
GO_ER_TO_GOLGI_VESICLE_MEDIATED_TRANSPORT	54	0.0342742	0.160447
GO_NEGATIVE_REGULATION_OF_NITROGEN_COMPOUND_METABOLIC_PROCESS	119	0.0352251	0.161047
GO_REGULATION_OF_VESICLE_MEDIATED_TRANSPORT	64	0.0646465	0.165878
GO_REGULATION_OF_APOPTOTIC_SIGNALING_PATHWAY	63	0.0502008	0.165464
GO_INTRAMOLECULAR_OXIDOREDUCTASE_ACTIVITY	24	0.0491159	0.16556
GO_CELL_CELL_ADHESION	51	0.0474138	0.165235
GO_TRANSLATION_FACTOR_ACTIVITY_RNA_BINDING	33	0.0583501	0.166822
GO_REGULATION_OF_RESPONSE_TO_OXIDATIVE_STRESS	15	0.0547945	0.17148
GO_RIBOSOMAL_SMALL_SUBUNIT_BIOGENESIS	15	0.0575816	0.171063
GO_PROTEIN_N_LINKED_GLYCOSYLATION	17	0.0635246	0.171555
GO_PROTEIN_COMPLEX_BINDING	174	0.0487329	0.173711
GO_SINGLE_ORGANISM_CELL_ADHESION	55	0.0439122	0.174786
GO_REGULATION_OF_INTRINSIC_APOPTOTIC_SIGNALING_PATHWAY	27	0.0439331	0.177643
GO_HEPARIN_BINDING	27	0.0686869	0.177004
GO_REGULATION_OF_CELLULAR_KETONE_METABOLIC_PROCESS	63	0.0561122	0.1777
GO_HYDRO_LYASE_ACTIVITY	23	0.0441767	0.177245
GO_CELL_BODY	66	0.0756646	0.177578
GO_LONG_CHAIN_FATTY_ACID_METABOLIC_PROCESS	18	0.0557769	0.178246
GO_RESPONSE_TO_CYTOKINE	110	0.0586011	0.177717
GO_REGULATION_OF_TRANSPORT	217	0.057377	0.180467
GO_POSITIVE_REGULATION_OF_MAPK_CASCADE	38	0.0733591	0.182748
GO_UBIQUITIN_LIKE_PROTEIN_TRANSFERASE_ACTIVITY	16	0.0668058	0.182184
GO_LIPID_PARTICLE	20	0.0581162	0.184926
GO_NEURON_PROJECTION_MORPHOGENESIS	34	0.0572597	0.184287
GO_EXTERNAL_SIDE_OF_PLASMA_MEMBRANE	24	0.0754717	0.184201
GO_POSITIVE_REGULATION_OF_ENDOCYTOSIS	20	0.0759754	0.184401
GO_HOMOTYPIC_CELL_CELL_ADHESION	21	0.0603113	0.185438
GO_REGULATION_OF_MITOTIC_CELL_CYCLE	67	0.0632411	0.191136
GO_ION_CHANNEL_BINDING	20	0.0515464	0.193187
GO_TRANSFORMING_GROWTH_FACTOR_BETA_RECEPTOR_SIGNALING_PATHWAY	15	0.0604167	0.192508
GO_CELL_PROJECTION_PART	101	0.0532544	0.194613
GO_HYDROLASE_ACTIVITY_ACTING_ON_GLYCOSYL_BONDS	19	0.0784314	0.194087
GO_POSITIVE_REGULATION_OF_MAP_KINASE_ACTIVITY	16	0.09	0.194232
GO_PROTEIN_LOCALIZATION_TO_CELL_PERIPHERY	27	0.0705645	0.195535
GO_CYTOSOLIC_SMALL_RIBOSOMAL_SUBUNIT	31	0.0785124	0.195718
GO_CELL_MORPHOGENESIS_INVOLVED_IN_NEURON_DIFFERENTIATION	28	0.0634328	0.19785
GO_UBIQUITIN_LIKE_PROTEIN_BINDING	20	0.0677618	0.198605
GO_REGULATION_OF_PROTEASOMAL_UBIQUITIN_DEPENDENT_PROTEIN_CATABOLIC_PROCESS	20	0.0648536	0.200237
GO_REGULATION_OF_CELLULAR_LOCALIZATION	172	0.0670732	0.200893
GO_REGULATION_OF_INTRACELLULAR_SIGNAL_TRANSDUCTION	151	0.0766208	0.206161
GO_DENDRITE	54	0.0733083	0.206298
GO_CELL_PROJECTION_MEMBRANE	41	0.0953347	0.207821
GO_EXOCYTOSIS	54	0.102616	0.207726
GO_POSITIVE_REGULATION_OF_ORGANELLE_ORGANIZATION	93	0.0703125	0.207757
GO_NEGATIVE_REGULATION_OF_CELL_DEATH	124	0.0764463	0.207861
GO_POSITIVE_REGULATION_OF_PROTEIN_LOCALIZATION_TO_NUCLEUS	24	0.0727273	0.207282
GO_POSITIVE_REGULATION_OF_RESPONSE_TO_EXTERNAL_STIMULUS	27	0.0872211	0.209593
GO_REGULATION_OF_CELLULAR_COMPONENT_MOVEMENT	86	0.0663984	0.209949
GO_LOCOMOTION	100	0.0718686	0.209914
GO_POSITIVE_REGULATION_OF_ESTABLISHMENT_OF_PROTEIN_LOCALIZATION	85	0.0823529	0.211466
GO_RIBONUCLEOPROTEIN_COMPLEX_SUBUNIT_ORGANIZATION	50	0.0744467	0.211701
GO_STRUCTURAL_MOLECULE_ACTIVITY	169	0.0634921	0.211269
GO_RESPONSE_TO_BIOTIC_STIMULUS	97	0.0823045	0.210941
GO_CELL_JUNCTION_ASSEMBLY	28	0.0778443	0.211547
GO_POSITIVE_REGULATION_OF_DEFENSE_RESPONSE	64	0.0821053	0.210878
GO_RESPONSE_TO_HEAT	16	0.0796646	0.213122
GO_RESPONSE_TO_ENDOPLASMIC_RETICULUM_STRESS	64	0.0754352	0.212448
GO_POSITIVE_REGULATION_OF_APOPTOTIC_SIGNALING_PATHWAY	29	0.0851064	0.211925
GO_STRUCTURAL_CONSTITUENT_OF_CYTOSKELETON	30	0.0961924	0.215073
GO_TRANSITION_METAL_ION_HOMEOSTASIS	24	0.0865191	0.215436
GO_CELL_JUNCTION_ORGANIZATION	36	0.0877863	0.217201
GO_NEGATIVE_REGULATION_OF_CYSTEINE_TYPE_ENDOPEPTIDASE_ACTIVITY	17	0.104938	0.21705
GO_LEUKOCYTE_MEDIATED_IMMUNITY	23	0.0782779	0.216595
GO_REGULATION_OF_IMMUNE_EFFECTOR_PROCESS	59	0.0843137	0.219412
GO_ERYTHROCYTE_HOMEOSTASIS	15	0.0848485	0.223528
GO_POSITIVE_REGULATION_OF_DNA_REPLICATION	15	0.114173	0.229503
GO_REGULATION_OF_CELL_SIZE	19	0.0916335	0.232106
GO_REGULATION_OF_HORMONE_SECRETION	32	0.0953347	0.241533
GO_TRANSLATION_INITIATION_FACTOR_ACTIVITY	22	0.0891089	0.243032
GO_INTRINSIC_COMPONENT_OF_PLASMA_MEMBRANE	77	0.0856031	0.242547
GO_REGULATION_OF_PROTEIN_LOCALIZATION_TO_NUCLEUS	34	0.103774	0.241948
GO_RESPONSE_TO_VIRUS	33	0.102713	0.245281
GO_PEPTIDYL_AMINO_ACID_MODIFICATION	68	0.0947581	0.248892
GO_ADHERENS_JUNCTION_ORGANIZATION	16	0.0894632	0.248271

## Sheet: Significant for Gender
Supplementary Table 5D. Proteins with significant abundance changes dependent on Sex (male vs. female) (ordered by decreasing Log2 fold change).										More abundant in male; p < 0.05 and l2fc > 0.6
										More abundant in male; p < 0.05
Gene Symbol	Fasta headers	Adjusted p-value Group	Adjusted p-value Sex	Adjusted p-value Group x Sex	Female mean	Female SD	Male mean	Male SD	Log2 fold change	Less abundant in male; p < 0.05 and l2fc < -0.6
LOC100517803 (79 % homologous to human GLYAT)	glycine N-phenylacetyltransferase	0.195181	0.00331703	0.0413223	27.4651	0.251412	28.3117	0.506462	0.846571	Less abundant in male; p < 0.05
ARG1	arginase-1	2.5972e-06	0.0129079	0.191996	31.0769	0.965129	31.5663	0.711771	0.489431
ZADH2	prostaglandin reductase 3	0.507348	0.0037731	0.572485	26.626	0.137738	27.0789	0.128566	0.452915
SORD	sorbitol dehydrogenase	0.0904911	0.039297	0.648514	32.7325	0.168381	33.0873	0.237601	0.354713
SUCLG1	succinate-CoA ligase	0.0269764	0.0257107	0.0764441	28.0305	0.143044	28.3838	0.349737	0.353333
RBKS	ribokinase	0.29796	0.0496854	0.0768943	25.0098	0.315685	25.3516	0.113993	0.34178
RPS19	40S ribosomal protein S19	0.684686	0.0406694	0.683771	27.4441	0.134484	27.7643	0.134369	0.320213
DLST	dihydrolipoyllysine-residue succinyltransferase component of 2-oxoglutarate dehydrogenase complex, mitochondrial precursor	0.267179	0.00601237	0.290324	27.3918	0.127872	27.7089	0.121321	0.317047
SFXN1	sideroflexin-1	0.0629196	0.0491979	0.210301	27.1841	0.130936	27.4641	0.257921	0.280003
ETFB	electron transfer flavoprotein subunit beta	0.277485	0.030868	0.376266	30.3222	0.147847	30.602	0.126862	0.279789
DECR1	2,4-dienoyl-CoA reductase, mitochondrial	0.484499	0.0455508	0.594915	30.756	0.138325	31.0331	0.116734	0.277178
NAXD	ATP-dependent (S)-NAD(P)H-hydrate dehydratase	0.342051	0.039297	0.684994	27.977	0.0795359	28.2022	0.125606	0.22518
PRDX3	thioredoxin-dependent peroxide reductase, mitochondrial	0.392707	0.0267246	0.238268	29.7304	0.113755	29.934	0.0830491	0.203634
CARHSP1	calcium-regulated heat-stable protein 1	0.482379	0.0445936	0.256138	27.1072	0.199846	26.8095	0.104887	-0.297659
YWHAH	14-3-3 protein eta	0.509943	0.0496854	0.342051	26.267	0.160428	25.9356	0.181985	-0.331385
FMO5	dimethylaniline monooxygenase	0.102693	0.039297	0.039297	29.2795	0.332545	28.2724	1.06662	-1.00707

## Sheet: Significant for Interaction 
Supplementary Table 5E. Proteins with significant abundance changes dependent on the interaction Group x Sex. Green = p < 0.05.
												Legend:	p <0.05 (significant)
Gene Symbol	Fasta Header	Adjusted p-value Group	Adjusted p-value Sex	Adjusted p-value Group x Sex	Sex	GHR-KO mean	GHR-KO SD	Control mean	Control SD			Sex	GHR-KO mean	GHR-KO SD	Control mean	Control SD
CNDP2	Cytosolic non-specific dipeptidase	0.00331703	0.147715	0.00797056	male	27.769	0.19	27.8397	0.14	p = 0.89269		male	Mean male GHR-KO animals	SD male GHR-KO animals	Mean male control animals	SD male Control animals	p-value male GHR-KOs vs. male Controls
					female	27.5525	0.08	29.4727	0.14	p = 4.61E-06		female	Mean female GHR-KO animals	SD female GHR-KO animals	Mean female control animals	SD female Control animals	p-value female GHR-KOs vs. female Controls
						p = 0.1889		p = 0.0002					p-value male GHR-KOs vs. female GHR-KOs		p-value male Controls vs. female Controls
PSMB1	Proteasome subunit beta type-1	0.363783	0.454364	0.0496854	male	26.8583	0.09	26.7321	0.14	p = 0.35080
					female	26.7111	0.04	27.0129	0.11	p = 0.00648
						p = 0.23452		p = 0.01069
PSMA4	Proteasome subunit alpha type-4	0.680061	0.601099	0.0361666	male	27.1739	0.09	26.8675	0.19	p = 0.03919
					female	26.8934	0.15	27.2309	0.1	p = 0.02259
						p = 0.06169		p = 0.01425
AOX1	Aldehyde oxidase	0.236251	0.147715	0.0328499	male	31.6496	0.34	30.4989	0.44	p = 0.00144
					female	31.3646	0.31	31.7346	0.13	p = 0.40533
						p = 0.61122		p = 0.00079
FMO5	Dimethylaniline monooxygenase	0.102693	0.039297	0.039297	male	29.1501	0.17	27.3948	0.76	p = 0.00066
					female	29.1451	0.27	29.414	0.37	p = 0.83223
						p = 1.0000		p = 0.00019
PAFAH1B3	Platelet-activating factor acetylhydrolase IB subunit gamma	0.0176567	0.119164	0.00500525	male	22.5066	0.44	24.4119	0.22	p = 0.00001
					female	24.0607	0.13	23.8864	0.4	p = 0.87149
						p = 0.00010		p = 0.15583
LOC100517803 (79 % homologous to human GLYAT)	glycine N-phenylacetyltransferase	0.195181	0.00331703	0.0413223	male	27.8868	0.26	28.7365	0.23	p = 0.00159
					female	27.5729	0.33	27.3574	0.07	p = 0.60277
						p = 0.30409		p = 0.00002
ALDH9A1	4-trimethylaminobutyraldehyde dehydrogenase	0.394933	0.379146	0.0496854	male	31.9321	0.16	31.6938	0.3	p = 0.30618
					female	31.7016	0.11	32.2279	0.11	p = 0.00760
						p = 0.33172		p = 0.00686

## Sheet: Two way ANOVA
Supplementary Table 5F. LFQ Intensities which were aquired in Proteomics measurements and values resulting from an ANOVA analysis. LFQ Intensities, means and Standard deviations are given as log2 values.
LFQ intensity 10029	LFQ intensity 10030	LFQ intensity 4524	LFQ intensity 4526	LFQ intensity 4715	LFQ intensity 4716	LFQ intensity 4717	LFQ intensity 4718	LFQ intensity 4720	LFQ intensity 4721	LFQ intensity 4722	LFQ intensity 4941	LFQ intensity 4942	LFQ intensity 4945	LFQ intensity 4949	LFQ intensity 4977	Protein IDs	Fasta headers	Gene Symbol	Gene ID	P-value Genotype	Adjusted p-value Genotype	P-value Gender	Adjusted p-value Gender	P-value Genotype x Gender	Adjusted P-value Genotype x Gender	Mean	Standard deviation	Mean GHR-KO	Standard deviation GHR-KO	Mean Control	Standard deviation Control	Log2 fold change GHR-KO versus Control	Mean female	Standard deviation female	Mean male	Standard deviation male	Log2 fold change male versus female	GHR-KO mean male	GHR-KO SD male	Control mean male	Control SD male	GHR-KO mean female	GHR-KO SD female	Control mean female	Control SD female
30.8978	31.1748	30.0123	30.1087	32.2282	30.8289	30.7472	32.3315	30.4143	31.8447	30.2296	32.1447	32.1772	31.971	31.7567	32.2775	XP_020938406	arginase-1 isoform X1;arginase-1 isoform X1;arginase-1 isoform X1;arginase-1 isoform X1;arginase-1	ARG1	397115	6.32243e-10	2.5972e-06	0.000119404	0.0129079	0.0215463	0.191996	31.3216	0.857314	32.0914	0.209959	30.5517	0.419679	1.53975	31.0769	0.965129	31.5663	0.711771	0.4894	32.2204	0.081661	30.9122	0.185595	31.9625	0.227691	30.1912	0.173265
30.7186	30.6087	29.6974	29.6429	31.4939	30.4713	30.3203	31.222	30.0449	31.2323	30.0863	31.2276	31.2489	31.2506	31.2944	31.4631	NP_001038050	cystathionine gamma-lyase	CTH	733654	1.55546e-08	3.19484e-05	0.00209855	0.0599009	0.001618	0.0531728	30.7514	0.637493	31.3041	0.110236	30.1988	0.400724	1.10531	30.589	0.788509	30.9139	0.434481	0.3249	31.2981	0.131027	30.5297	0.172386	31.3101	0.10531	29.8678	0.230035
32.7675	32.6021	32.815	32.7974	33.3404	32.7679	32.5446	33.2366	32.8632	33.3077	32.9506	33.3723	33.2179	33.2082	33.324	33.494	XP_020922513	fructose-bisphosphate aldolase B	ALDOB	100515523	9.32789e-08	0.000127727	0.0370448	0.245843	0.162902	0.413818	33.0381	0.304618	33.3126	0.0949239	32.7635	0.132423	0.549103	33.095	0.270259	32.9812	0.344085	-0.1138	33.2918	0.0760645	32.6705	0.114638	33.3335	0.118663	32.8566	0.0685903
22.7202	23.1278	27.3825	27.2034	31.9033	25.7937	22.6537	30.7151	26.1472	31.7075	27.8691	28.9658	31.5165	30.2303	31.1658	31.4909	NP_999545	hydroxymethylglutaryl-CoA synthase, mitochondrial precursor;hydroxymethylglutaryl-CoA synthase, mitochondrial-like	HMGCS2	397673	3.1e-07	0.000233142	0.00382006	0.078926	0.0133592	0.152124	28.1621	3.32612	30.9619	0.974806	25.3622	2.19961	5.5997	29.1496	2.23036	27.1745	4.06237	-1.9751	30.7752	1.3038	23.5738	1.49467	31.1486	0.651438	27.1506	0.725628
29.6518	29.0644	28.0754	28.2636	31.0666	28.6979	28.2867	31.2466	27.9916	31.7267	28.3581	30.8654	31.0244	30.4362	30.1037	31.1358	XP_003133882	LOW QUALITY PROTEIN: serine--pyruvate aminotransferase	AGXT	100517616	3.40527e-07	0.000233142	0.0694594	0.301939	0.270049	0.482741	29.7497	1.34255	30.9507	0.497453	28.5487	0.563881	2.40201	29.5114	1.51241	29.988	1.20216	0.4766	31.0507	0.156691	28.9252	0.579276	30.8506	0.725365	28.1722	0.168242
29.729	29.6151	29.1917	29.2899	28.7527	29.5301	29.5134	28.7242	29.6264	28.9051	29.5708	28.8989	28.6189	28.6359	28.6023	28.5119	NP_001027548	hypoxanthine-guanine phosphoribosyltransferase;hypoxanthine-guanine phosphoribosyltransferase isoform X2;hypoxanthine-guanine phosphoribosyltransferase isoform X1	HPRT1	397351	2.52577e-07	0.000233142	0.117362	0.369719	0.563506	0.601099	29.1072	0.442711	28.7062	0.141582	29.5083	0.179838	-0.802057	29.0417	0.441281	29.1728	0.464161	0.1311	28.7487	0.115535	29.5969	0.0986769	28.6638	0.169172	29.4197	0.211662
29.5751	29.4566	28.4225	28.3783	30.6494	29.2152	29.1111	30.6861	29.2611	30.9704	29.3166	30.4863	30.9728	30.4499	30.5961	30.4464	XP_020934142	alpha-aminoadipic semialdehyde synthase, mitochondrial isoform X1;alpha-aminoadipic semialdehyde synthase, mitochondrial isoform X1;alpha-aminoadipic semialdehyde synthase, mitochondrial isoform X1;alpha-aminoadipic semialdehyde synthase, mitochondrial	AASS	100513962	4.64279e-07	0.000264283	0.096684	0.342051	0.223206	0.4557	29.8746	0.876952	30.6572	0.213442	29.0921	0.450155	1.56511	29.7302	1.01752	30.0191	0.751601	0.2889	30.6987	0.202336	29.3395	0.213554	30.6157	0.246516	28.8446	0.513767
23.9542	23.2591	24.9974	22.3056	26.421	22.724	23.5275	26.9985	22.3789	26.6808	23.1601	26.5105	26.0483	27.0009	27.5392	27.4641	XP_001925202	LOW QUALITY PROTEIN: villin-1	VIL1	100156373	5.14682e-07	0.000264283	0.490922	0.577014	0.278423	0.485045	25.0606	1.96081	26.8329	0.516214	23.2883	0.890416	3.54458	25.1909	2.28573	24.9304	1.72494	-0.2605	26.4946	0.391078	23.3662	0.514965	27.1713	0.404429	23.2105	1.25244
31.132	31.0985	31.1781	31.2239	31.8678	31.172	30.9119	31.6233	31.1369	31.689	31.1315	31.4462	31.6498	31.678	31.5988	31.5306	XP_003135174	3-hydroxyacyl-CoA dehydrogenase type-2 isoform X2;3-hydroxyacyl-CoA dehydrogenase type-2 isoform X1;3-hydroxyacyl-CoA dehydrogenase type-2 isoform X3	HSD17B10	100524293	9.58593e-07	0.000437535	0.565985	0.602648	0.339865	0.514675	31.3793	0.284987	31.6354	0.123729	31.1231	0.0934629	0.512337	31.3958	0.250383	31.3627	0.332743	-0.0331	31.6468	0.172833	31.0786	0.115156	31.6241	0.0742069	31.1676	0.0429255
30.1591	29.9588	28.8151	29.6242	30.7696	29.7973	29.8258	30.7081	29.737	30.6603	29.229	30.8382	30.61	30.388	30.6308	30.8176	XP_003361929	homogentisate 1,2-dioxygenase	HGD	100624241	2.30644e-06	0.000947465	0.0159794	0.162165	0.0772643	0.313941	30.1605	0.617312	30.6778	0.144271	29.6433	0.42917	1.03454	29.9878	0.742642	30.3333	0.443644	0.3455	30.7315	0.0968487	29.9352	0.164984	30.6242	0.177523	29.3513	0.418626
27.7744	27.7287	27.4096	27.4105	28.0017	27.5187	27.7883	28.0671	27.4406	28.2061	27.2917	28.2699	28.1745	28.0357	28.2395	27.7889	XP_020926706	cystathionine beta-synthase isoform X2;cystathionine beta-synthase isoform X2;cystathionine beta-synthase isoform X1	CBS	110256498	3.79125e-06	0.0011646	0.0188232	0.178578	0.091445	0.332733	27.8216	0.332277	28.0979	0.158919	27.5453	0.1919	0.552622	27.7278	0.389831	27.9154	0.253983	0.1876	28.1283	0.118282	27.7025	0.125168	28.0675	0.206097	27.3881	0.0658645
28.5157	28.5936	29.4624	29.4291	29.9411	28.9634	28.3217	29.6424	28.7988	29.6858	29.0256	29.8505	29.8401	29.7517	29.9304	29.6947	XP_020947911	L-lactate dehydrogenase B chain isoform X2;L-lactate dehydrogenase B chain;L-lactate dehydrogenase B chain isoform X1	LDHB	102161427	3.82e-06	0.0011646	0.0379212	0.248336	0.016054	0.162165	29.3404	0.551181	29.7921	0.114566	28.8888	0.41425	0.903315	29.4723	0.385102	29.2086	0.680403	-0.2637	29.8185	0.125877	28.5986	0.268738	29.7657	0.113653	29.179	0.32194
30.2107	30.1046	30.2389	30.2572	30.6765	30.1126	30.2572	30.5599	30.1438	30.5676	30.1323	30.5379	30.6403	30.3251	30.5526	30.3623	NP_001157479	isocitrate dehydrogenase	IDH2	397603	3.77853e-06	0.0011646	0.158533	0.410552	0.067751	0.299126	30.355	0.202389	30.5278	0.12339	30.1822	0.0655755	0.345594	30.3225	0.166449	30.3875	0.240116	0.065	30.6037	0.0655402	30.1713	0.0748919	30.4519	0.126001	30.1931	0.0640988
26.1991	25.9947	26.0662	25.9443	27.172	26.2002	26.2913	27.1472	26.468	26.8669	26.3903	26.8313	27.0365	26.6022	27.0522	27.103	XP_005653330	xaa-Pro dipeptidase	PEPD	100511084	3.969e-06	0.0011646	0.638178	0.625921	0.361195	0.526541	26.5853	0.443816	26.9764	0.194903	26.1943	0.185783	0.782156	26.5616	0.429824	26.609	0.48585	0.0474	27.0468	0.155225	26.1713	0.125446	26.9061	0.226586	26.2172	0.251784
27.8149	27.7333	28.6307	28.2823	27.9744	27.7722	28.0383	27.8519	28.4996	27.6254	28.4784	27.7048	27.5447	27.484	27.4825	27.6179	XP_020918145	cytosolic non-specific dipeptidase isoform X1;cytosolic non-specific dipeptidase isoform X1;cytosolic non-specific dipeptidase isoform X1;cytosolic non-specific dipeptidase	CNDP2	100158127	1.43514e-05	0.00331703	0.0123201	0.147715	6.20894e-05	0.00797056	27.9085	0.375754	27.6607	0.175828	28.1562	0.362416	-0.495491	28.0126	0.503553	27.8043	0.155561	-0.2083	27.769	0.185725	27.8397	0.136522	27.5525	0.079941	28.4727	0.143714
35.6682	35.7699	34.9368	35.3264	36.3226	35.7598	35.1453	36.2647	35.5625	36.5099	35.5921	36.0469	36.2001	36.195	36.3232	36.3199	XP_005672216	LOW QUALITY PROTEIN: carbamoyl-phosphate synthase	CPS1	100157716	1.45345e-05	0.00331703	0.661807	0.633719	0.143194	0.394933	35.8714	0.472592	36.2728	0.134082	35.4701	0.304035	0.802689	35.8457	0.567754	35.8972	0.39336	0.0515	36.2086	0.118812	35.5858	0.29721	36.337	0.129782	35.3544	0.302758
29.6956	29.7637	29.8755	29.918	28.7838	29.824	29.4471	28.6898	29.7571	28.9482	29.7762	29.4464	29.0367	29.0339	28.3266	28.7001	XP_020945381	pyruvate kinase PKLR isoform X2;pyruvate kinase PKLR isoform X1;pyruvate kinase PKLR isoform X3;pyruvate kinase PKLR isoform X3	PKLR	100738344	1.22143e-05	0.00331703	0.730287	0.650946	0.147277	0.3997	29.3139	0.519291	28.8707	0.328873	29.7571	0.143755	-0.886452	29.2919	0.615295	29.3359	0.445149	0.044	28.9892	0.338216	29.6826	0.165542	28.7522	0.317078	29.8317	0.0774938
27.4249	27.5195	27.5201	27.6286	28.1254	27.4639	27.5154	27.8079	27.2374	28.0056	27.5786	27.814	27.8794	27.8186	27.9189	27.9463	XP_005672173	NADH-ubiquinone oxidoreductase 75 kDa subunit, mitochondrial;NADH-ubiquinone oxidoreductase 75 kDa subunit, mitochondrial	NDUFS1	100516402	1.56634e-05	0.00332932	0.837278	0.68152	0.96571	0.704251	27.7003	0.247418	27.9145	0.110661	27.486	0.118385	0.428488	27.7068	0.262388	27.6938	0.249465	-0.013	27.9067	0.14939	27.4809	0.0451177	27.9224	0.0780541	27.4912	0.174917
26.6568	26.7187	26.4756	26.5943	26.1893	26.6568	26.5199	26.1961	26.8278	26.266	26.8373	26.3664	26.013	25.8893	26.1928	26.111	XP_020923182	LOW QUALITY PROTEIN: bleomycin hydrolase	BLMH	100521221	1.62093e-05	0.00332932	0.837982	0.68152	0.421968	0.548546	26.4069	0.295163	26.153	0.148308	26.6609	0.131473	-0.507902	26.3993	0.342878	26.4146	0.262657	0.0153	26.1912	0.144296	26.638	0.0839916	26.1148	0.163113	26.6838	0.178559
22.7792	24.2405	23.556	22.9963	26.8874	23.6544	23.8151	26.0336	25.6958	26.3109	23.8402	26.1744	26.6509	25.6068	26.3367	26.0307	XP_020925479	kynurenine--oxoglutarate transaminase 1 isoform X6;kynurenine--oxoglutarate transaminase 1 isoform X6;kynurenine--oxoglutarate transaminase 1 isoform X4;kynurenine--oxoglutarate transaminase 1 isoform X4;kynurenine--oxoglutarate transaminase 1 isoform	KYAT1	100515071	1.78857e-05	0.00349871	0.962096	0.703038	0.302827	0.499009	25.0381	1.42128	26.2539	0.395039	23.8222	0.890809	2.43174	25.0467	1.35476	25.0294	1.57896	-0.0173	26.4366	0.400108	23.6223	0.614039	26.0713	0.33923	24.0221	1.16961
29.0096	28.8491	28.5565	28.4373	28.3578	28.7817	28.7304	28.2142	28.5846	27.9503	28.6341	28.2032	27.8347	28.3508	28.1758	27.8703	XP_003125080	sepiapterin reductase	SPR	100521367	2.20439e-05	0.0037731	0.0620597	0.291795	0.219223	0.454364	28.4088	0.353245	28.1197	0.207466	28.6979	0.182398	-0.578264	28.32	0.292535	28.4976	0.404701	0.1776	28.1525	0.223252	28.8427	0.121405	28.0868	0.218429	28.5531	0.0835988
26.3453	25.9408	26.4887	26.4775	27.1662	26.2512	26.3514	26.9926	26.7899	26.869	26.5659	27.6037	26.9904	26.911	27.2134	27.2808	XP_020927762	retinol-binding protein 4 isoform X1;retinol-binding protein 4 precursor	RBP4	397124	2.03057e-05	0.0037731	0.289338	0.492367	0.0464023	0.265154	26.7649	0.443934	27.1284	0.24196	26.4013	0.248371	0.727072	26.8245	0.309417	26.7052	0.564299	-0.1193	27.1882	0.288969	26.2222	0.193129	27.0686	0.208691	26.5805	0.145036
27.311	27.1324	26.9412	26.8458	26.5494	26.9123	27.458	26.3093	27.222	26.362	27.4499	26.5634	26.674	26.5626	26.517	26.2744	XP_001928729	malectin	MLEC	100156249	2.63141e-05	0.00432383	0.393735	0.539502	0.976311	0.706831	26.8178	0.40123	26.4765	0.142837	27.1591	0.241504	-0.682587	26.7719	0.417608	26.8637	0.407129	0.0918	26.524	0.153613	27.2034	0.23538	26.429	0.134141	27.1147	0.274667
30.3457	30.3126	30.2445	30.1598	32.2006	30.3384	30.1394	31.9618	30.5251	31.5241	30.974	31.1091	31.3714	30.9641	31.4005	31.659	NP_999092	aspartate aminotransferase, cytoplasmic	GOT1	396967	2.82322e-05	0.00438613	0.818966	0.678657	0.208817	0.447049	30.9519	0.679798	31.5238	0.412624	30.3799	0.268871	1.1439	30.9314	0.577691	30.9724	0.809679	0.041	31.6607	0.506644	30.284	0.0974432	31.3869	0.301013	30.4758	0.366968
24.4378	24.5431	24.5029	25.0292	25.2406	24.554	24.498	25.1038	24.5666	25.0793	24.3387	24.9892	25.2718	25.1327	25.0438	24.9693	NP_001231575	NADH dehydrogenase	NDUFA13	100622110	2.88287e-05	0.00438613	0.971644	0.705232	0.263817	0.480063	24.8313	0.322796	25.1038	0.109013	24.5588	0.204079	0.545031	24.8328	0.310817	24.8298	0.355904	-0.003	25.1514	0.130426	24.5082	0.05286	25.0563	0.0685002	24.6094	0.295914
22.7883	22.5364	22.0188	24.4812	27.2109	25.0607	22.8652	26.9381	24.5333	26.5479	23.5302	25.6525	26.0183	25.8138	26.1228	26.9539	NP_999241	kynurenine 3-monooxygenase	KMO	397148	4.46398e-05	0.00611255	0.809034	0.674752	0.661192	0.633718	24.942	1.73678	26.4073	0.585576	23.4768	1.10162	2.93049	25.0002	1.67637	24.8838	1.90939	-0.1164	26.4549	0.739238	23.3127	1.1738	26.3596	0.497561	23.6409	1.17559
24.4463	24.1863	24.8195	24.3568	22.8451	23.8358	23.9905	22.9051	24.3417	23.3723	24.4124	22.8294	24.1426	22.8766	23.2381	22.8811	NP_001161122	S-adenosylmethionine synthase	MAT2A	100312974	6.04182e-05	0.00797056	0.483377	0.573561	0.260239	0.478265	23.7175	0.706224	23.1363	0.45413	24.2987	0.300738	-1.16238	23.7873	0.775735	23.6476	0.675159	-0.1397	23.1806	0.642182	24.1147	0.263524	23.092	0.252172	24.4826	0.226624
25.5233	25.4469	26.0775	26.2425	26.3073	25.7756	25.5049	26.3312	25.8474	26.2871	25.7072	26.2304	26.4419	26.0857	26.0373	26.0994	XP_013848845	glucosamine 6-phosphate N-acetyltransferase isoform X1;glucosamine 6-phosphate N-acetyltransferase isoform X1;glucosamine 6-phosphate N-acetyltransferase;glucosamine 6-phosphate N-acetyltransferase isoform X2;glucosamine 6-phosphate N-acetyltransferase	GNPNAT1	100152942	7.07662e-05	0.00880912	0.212379	0.449476	0.0021776	0.0616922	25.9966	0.322042	26.2275	0.141059	25.7657	0.283628	0.461863	26.048	0.191395	25.9452	0.42375	-0.1028	26.3277	0.0874253	25.5627	0.145612	26.1274	0.109731	25.9686	0.237981
25.953	25.9249	25.5739	25.3992	25.4753	26.0229	25.8119	25.3288	25.4744	25.0657	25.8538	25.5955	25.1914	25.2113	25.3367	25.3005	NP_001230510	serine/threonine-protein phosphatase CPPED1	CPPED1	100627178	8.97953e-05	0.0105392	0.00498432	0.0893798	0.250776	0.472454	25.5325	0.300413	25.3132	0.166216	25.7518	0.236316	-0.43858	25.4019	0.239904	25.663	0.311279	0.2611	25.3978	0.175555	25.9282	0.0877985	25.2286	0.120652	25.5753	0.19895
22.7489	23.4406	24.7613	24.0318	26.0677	25.2042	22.3301	26.209	24.3317	25.48	22.8565	26.356	25.8185	26.324	25.8476	25.7092	NP_001153085	NAD(P)H dehydrogenase	NQO1	100286873	8.72886e-05	0.0105392	0.715871	0.648514	0.306146	0.499253	24.8448	1.38166	25.9765	0.313197	23.7131	1.03211	2.26336	24.9178	1.14557	24.7719	1.66318	-0.1459	26.1128	0.228788	23.4309	1.26773	25.8402	0.356382	23.9953	0.816135
27.7902	27.5914	26.7317	26.9147	27.7937	27.2687	26.8585	27.9797	27.2231	27.9027	27.396	28.4444	28.0963	28.2211	28.1148	27.9823	XP_020948874	2-oxoisovalerate dehydrogenase subunit alpha, mitochondrial isoform X2;2-oxoisovalerate dehydrogenase subunit alpha, mitochondrial isoform X2;2-oxoisovalerate dehydrogenase subunit alpha, mitochondrial isoform X1	BCKDHA	100142666	9.70626e-05	0.0110757	0.280749	0.486512	0.350202	0.521128	27.6443	0.522894	28.0669	0.202065	27.2218	0.370081	0.845093	27.5608	0.571169	27.7279	0.49367	0.1671	28.0785	0.2739	27.3772	0.407116	28.0552	0.141024	27.0664	0.299012
30.9532	31.0141	30.5438	30.7652	31.6789	31.1399	30.5917	31.3221	31.1933	31.578	31.0915	31.4894	31.571	31.5531	31.3107	31.6845	XP_013850523	alpha-aminoadipic semialdehyde dehydrogenase	ALDH7A1	106504110	0.000119152	0.0129079	0.964026	0.703398	0.849502	0.682479	31.2175	0.372	31.5235	0.143013	30.9116	0.249305	0.611866	31.215	0.404288	31.2201	0.364793	0.0051	31.5154	0.150397	30.9247	0.235222	31.5316	0.15789	30.8984	0.298721
28.078	27.4914	25.1959	22.4887	29.2482	27.0147	27.3679	28.6207	26.3988	28.8035	25.8576	29.3783	28.5172	28.9901	28.3719	28.607	NP_001103889	glycine N-methyltransferase	GNMT	397444	0.000127102	0.0133878	0.0120434	0.147715	0.0322086	0.235577	27.5269	1.82003	28.8171	0.358915	26.2366	1.77884	2.58051	26.8392	2.2911	28.2145	0.876478	1.3753	28.9411	0.435041	27.488	0.442189	28.6931	0.265205	24.9853	1.73552
26.7761	26.8002	26.8856	27.0831	27.4871	27.0119	26.6274	27.3024	26.7816	27.1937	26.8964	27.2842	27.0947	27.3107	27.6285	27.1894	XP_005672549	neurolysin, mitochondrial isoform X2;neurolysin, mitochondrial isoform X2;neurolysin, mitochondrial isoform X2;neurolysin, mitochondrial isoform X2;neurolysin, mitochondrial;neurolysin, mitochondrial isoform X1;neurolysin, mitochondrial isoform X1	NLN	397646	0.00013821	0.0141938	0.393247	0.539461	0.682196	0.636916	27.0846	0.280052	27.3113	0.172367	26.8578	0.144262	0.453537	27.1211	0.274123	27.048	0.299769	-0.0731	27.2921	0.160381	26.8039	0.158324	27.3306	0.206433	26.9117	0.125484
29.7436	29.5391	29.7464	30.0518	30.9913	29.9225	28.1662	31.0523	30.0549	31.2509	30.1659	30.6492	31.0923	30.3351	31.1198	31.3892	XP_020948315	LOW QUALITY PROTEIN: phenylalanine-4-hydroxylase	PAH	100521900	0.00015481	0.0155108	0.152339	0.403217	0.250298	0.472454	30.3294	0.839593	30.985	0.338778	29.6738	0.642908	1.31121	30.5143	0.637262	30.1446	1.01308	-0.3697	30.9463	0.20233	29.3429	0.799923	31.0238	0.472078	30.0048	0.180225
24.5746	24.5418	24.079	24.2218	22.2972	24.0991	24.4323	22.4566	23.308	23.9273	23.9368	23.1391	22.1334	24.2213	23.977	24.117	XP_003127220	platelet-activating factor acetylhydrolase IB subunit gamma isoform X1;platelet-activating factor acetylhydrolase IB subunit gamma isoform X2	PAFAH1B3	100514845	0.000180525	0.0176567	0.00815139	0.119164	3.41164e-05	0.00500525	23.7164	0.801966	23.2836	0.883976	24.1492	0.410681	-0.865555	23.9736	0.293058	23.4593	1.06825	-0.5143	22.5066	0.441849	24.4119	0.217255	24.0607	0.133876	23.8864	0.402777
26.8104	26.4861	26.1953	26.3296	25.9533	26.2914	26.6964	25.0578	26.1106	25.4434	26.33	26.1527	25.562	25.7392	24.7336	24.7734	XP_020930183	aspartyl aminopeptidase isoform X1;aspartyl aminopeptidase isoform X1	DNPEP	100153171	0.000188385	0.017997	0.0424705	0.261175	0.636251	0.625921	25.9166	0.643468	25.4269	0.529673	26.4062	0.24222	-0.979311	25.7069	0.661886	26.1263	0.590474	0.4194	25.6814	0.482784	26.5711	0.2298	25.1724	0.498798	26.2414	0.107776
27.4283	27.798	26.3917	27.3115	22.7667	27.733	26.8643	22.5091	27.6374	22.8063	27.1445	21.8476	22.3033	27.1246	27.0093	27.5619	XP_013846326	3-beta-hydroxysteroid-Delta(8),Delta(7)-isomerase isoform X1;3-beta-hydroxysteroid-Delta(8),Delta(7)-isomerase isoform X1;3-beta-hydroxysteroid-Delta(8),Delta(7)-isomerase isoform X1;3-beta-hydroxysteroid-Delta(8),Delta(7)-isomerase isoform X1;3-beta-h	EBP	100312968	0.000234026	0.021849	0.0130373	0.150921	0.00455294	0.0861891	25.7648	2.34484	24.2411	2.49919	27.2886	0.478658	-3.04748	26.6234	1.58915	24.9063	2.75168	-1.7171	22.3567	0.388703	27.4559	0.42604	26.1255	2.22557	27.1213	0.527678
29.0626	29.1574	28.9711	29.2237	29.3871	29.1549	29.0862	29.3005	28.943	29.4168	29.3118	29.32	29.5905	29.5551	29.4049	29.4125	XP_020936424	voltage-dependent anion-selective channel protein 1 isoform X1;voltage-dependent anion-selective channel protein 1 isoform X1;voltage-dependent anion-selective channel protein 1 isoform X1;voltage-dependent anion-selective channel protein 1 isoform X1;	VDAC1	397010	0.000257002	0.023159	0.717005	0.648514	0.683047	0.636916	29.2686	0.193908	29.4234	0.102046	29.1138	0.124084	0.30957	29.2799	0.220617	29.2574	0.177796	-0.0225	29.3995	0.132601	29.1153	0.0481662	29.4473	0.0720453	29.1124	0.183304
30.3454	30.6073	30.2166	30.2735	31.1404	30.544	29.9773	31.0295	30.7476	31.1798	30.6196	31.0647	30.9605	30.8089	30.733	30.885	XP_020942019	argininosuccinate lyase	ASL	100517757	0.000259332	0.023159	0.818839	0.678657	0.288795	0.491647	30.6958	0.35456	30.9752	0.158017	30.4164	0.256862	0.558807	30.683	0.316077	30.7086	0.411223	0.0256	31.0488	0.0748664	30.3685	0.283636	30.9017	0.195529	30.4643	0.259565
28.4095	28.6502	28.2865	28.3375	28.2556	28.4135	28.3157	28.1892	28.5307	28.0846	28.4113	28.2249	28.1513	28.2437	28.0909	28.0308	NP_001124208	bifunctional purine biosynthesis protein PURH	ATIC	100170854	0.000268766	0.0234908	0.173002	0.421266	0.724011	0.649966	28.2891	0.167495	28.1589	0.0831778	28.4194	0.120107	-0.260485	28.252	0.175072	28.3262	0.162228	0.0742	28.2053	0.0450432	28.4472	0.142646	28.1125	0.0915397	28.3915	0.106032
25.4232	24.9963	25.4539	25.653	25.8761	25.5002	25.3952	25.5753	25.3191	25.8801	25.2167	25.6628	25.7253	25.8107	25.9608	25.7957	XP_013851951	NADH dehydrogenase	NDUFB9	100154130	0.000281669	0.0241056	0.180859	0.426571	0.678297	0.636041	25.5778	0.268023	25.7859	0.126198	25.3697	0.197594	0.416161	25.6362	0.275363	25.5193	0.265134	-0.1169	25.7099	0.126771	25.3287	0.226032	25.8618	0.0755111	25.4107	0.188503
26.553	26.5196	26.6587	26.576	27.1092	26.6828	26.2502	27.2807	26.7818	27.2681	26.9083	26.9505	27.0465	26.9013	27.2218	26.7811	XP_003481553	lipoamide acyltransferase component of branched-chain alpha-keto acid dehydrogenase complex, mitochondrial isoform X2;lipoamide acyltransferase component of branched-chain alpha-keto acid dehydrogenase complex, mitochondrial isoform X1	DBT	100156530	0.000297984	0.0249815	0.348805	0.521128	0.142586	0.394933	26.8431	0.297301	27.0699	0.183233	26.6163	0.195612	0.453583	26.8871	0.247594	26.7991	0.351666	-0.088	27.0967	0.138957	26.5014	0.181652	27.0431	0.23898	26.7312	0.145218
22.8174	21.8072	22.4656	23.0471	27.4087	22.8089	22.6855	27.2841	23.0001	27.544	23.7701	22.4237	26.5688	25.615	25.5725	28.3093	XP_013853737	alanine aminotransferase 2;alanine aminotransferase 2	GPT2	100521318	0.000307076	0.0252288	0.348709	0.521128	0.836797	0.68152	24.5705	2.2533	26.3408	1.84646	22.8002	0.554627	3.54053	24.9155	2.1981	24.2255	2.40341	-0.69	25.9213	2.36093	22.5297	0.485469	26.7602	1.38279	23.0707	0.535679
31.9072	31.8586	31.4852	31.5476	31.2375	31.7165	31.6527	31.2111	31.7937	31.1992	31.8366	31.6798	31.1985	31.4593	30.9919	31.1195	XP_020923652	serine hydroxymethyltransferase, cytosolic;serine hydroxymethyltransferase, cytosolic;serine hydroxymethyltransferase, cytosolic;serine hydroxymethyltransferase, cytosolic	SHMT1	397181	0.000318372	0.025644	0.19122	0.43664	0.910727	0.693784	31.4934	0.298515	31.2621	0.213129	31.7248	0.152353	-0.46266	31.4291	0.306346	31.5577	0.296061	0.1286	31.3317	0.23265	31.7838	0.119063	31.1925	0.197324	31.6658	0.175227
27.2952	27.0232	26.5952	27.0412	27.8279	27.2534	26.6255	27.6069	27.1471	27.6855	26.8583	27.609	27.5225	27.4192	27.44	27.2272	XP_020952779	probable proline dehydrogenase 2 isoform X12;probable proline dehydrogenase 2 isoform X11;probable proline dehydrogenase 2 isoform X10;probable proline dehydrogenase 2 isoform X9;probable proline dehydrogenase 2 isoform X8;probable proline dehydrogena	PRODH2	106510519	0.000325491	0.0257107	0.161814	0.413818	0.796403	0.673118	27.2611	0.364908	27.5423	0.183611	26.9799	0.26624	0.562405	27.1767	0.348131	27.3454	0.384548	0.1687	27.6416	0.130602	27.0493	0.306827	27.443	0.187935	26.9104	0.241656
28.6394	28.8164	27.8432	28.1216	27.9502	28.7605	28.5351	27.9748	28.1371	27.9869	28.1997	28.1138	28.2803	27.8669	27.92	28.1683	XP_005655282	succinate--CoA ligase;succinate--CoA ligase;succinate--CoA ligase	SUCLG1	399539	0.000367749	0.0269764	0.000331717	0.0257107	0.00341114	0.0764441	28.2071	0.316104	28.0327	0.140771	28.3816	0.353147	-0.348969	28.0305	0.143044	28.3838	0.349737	0.3533	28.0798	0.151853	28.6879	0.125801	27.9855	0.131384	28.0754	0.158431
29.7907	29.9963	29.7219	29.9205	30.4517	29.8377	29.7979	30.1236	29.786	30.2554	29.819	30.2352	30.0504	30.0767	29.9459	30.0158	XP_020921525	propionyl-CoA carboxylase alpha chain, mitochondrial isoform X1;propionyl-CoA carboxylase alpha chain, mitochondrial isoform X2	PCCA	100524103	0.000366122	0.0269764	0.169052	0.416889	0.454511	0.562376	29.989	0.203767	30.1443	0.162479	29.8337	0.0862907	0.310602	29.9427	0.173292	30.0354	0.232434	0.0927	30.2152	0.17501	29.8556	0.0960389	30.0735	0.13256	29.8119	0.082906
29.9436	29.8012	30.1285	29.9747	29.8522	29.8998	29.8737	29.8982	30.0393	29.5788	29.8826	29.735	29.7329	29.5654	29.8015	29.5673	NP_001072131	protein DJ-1	PARK7	780404	0.000389493	0.0280702	0.603709	0.617268	0.00691893	0.108898	29.8297	0.164062	29.7164	0.132741	29.9429	0.103595	-0.226538	29.8173	0.226247	29.8421	0.0783439	0.0248	29.8046	0.0837118	29.8796	0.0596882	29.6282	0.115636	30.0063	0.103815
28.0683	27.7439	27.7638	27.7813	27.4904	27.8243	27.9548	27.4523	27.8589	27.5986	28.0002	27.8904	27.543	27.4707	27.3439	27.3685	XP_020930626	selenocysteine lyase isoform X2;selenocysteine lyase isoform X1	SCLY	100294677	0.00040531	0.02822	0.20738	0.445334	0.500524	0.581059	27.6971	0.232318	27.5197	0.171439	27.8744	0.119887	-0.354691	27.6482	0.240283	27.7459	0.229054	0.0977	27.594	0.201051	27.8978	0.14309	27.4454	0.115932	27.851	0.107719
29.2173	29.467	29.2413	28.877	28.9114	29.4951	29.3151	28.8741	29.2363	28.9782	29.6076	29.0761	28.7312	28.7521	28.7298	28.7884	NP_001033089	peptidyl-prolyl cis-trans isomerase FKBP1A;peptidyl-prolyl cis-trans isomerase FKBP1A isoform X1;peptidyl-prolyl cis-trans isomerase FKBP1A isoform X1	FKBP1A	654323	0.000399553	0.02822	0.262576	0.480035	0.805302	0.674161	29.0811	0.292591	28.8552	0.127408	29.3071	0.224772	-0.4519	29.0263	0.30995	29.1359	0.283759	0.1096	28.8982	0.14177	29.3736	0.130832	28.8121	0.1133	29.2405	0.298271
28.1565	28.3132	27.3236	27.4128	28.2391	27.8971	27.6682	28.2992	27.7973	28.3404	27.9502	28.3875	28.2451	28.4244	28.2978	28.3336	XP_005672588	methylcrotonoyl-CoA carboxylase beta chain, mitochondrial	MCCC2	100518224	0.000445434	0.0304967	0.143143	0.394933	0.0575933	0.28406	28.0679	0.352918	28.3209	0.0644978	27.8149	0.34121	0.506008	27.985	0.437531	28.1507	0.244476	0.1657	28.2927	0.068701	28.0088	0.284591	28.3491	0.0535727	27.621	0.300689
29.1115	29.0377	29.0724	29.2231	29.0357	29.1221	29.3003	29.0095	29.2442	28.7177	29.1568	28.9885	28.9863	29.0322	28.6166	28.6486	XP_001927992	lactoylglutathione lyase	GLO1	100156085	0.000468878	0.0309276	0.0855839	0.324212	0.0332117	0.237271	29.019	0.200879	28.8794	0.183804	29.1585	0.0903464	-0.279131	28.964	0.261868	29.0739	0.104793	0.1099	29.005	0.0229711	29.1429	0.11142	28.7538	0.190353	29.1741	0.077339
28.675	28.7255	28.5457	28.6043	28.9206	28.5204	28.4371	28.7712	28.3398	28.8271	28.4619	28.7534	28.9062	28.6108	28.8329	28.8848	XP_003124603	cytochrome b-c1 complex subunit 2, mitochondrial	LOC100524613	100524613	0.000474314	0.0309276	0.217817	0.45374	0.657508	0.632219	28.676	0.180355	28.8134	0.101551	28.5387	0.127577	0.274679	28.6384	0.194559	28.7137	0.169154	0.0753	28.8379	0.0877414	28.5895	0.133931	28.7889	0.121518	28.4879	0.114733
22.4914	23.1335	24.0561	23.168	25.1572	24.1955	23.1601	24.8859	22.8529	25.3617	22.6396	23.6028	25.2126	24.3813	24.3856	24.8299	XP_013851348	sulfotransferase 1C2;sulfotransferase 1C2;sulfotransferase 1C2;sulfotransferase 1C2;sulfotransferase 1C2;sulfotransferase 1C2	LOC100623541	100623541	0.000526322	0.0332628	0.950495	0.699755	0.89041	0.690417	23.9696	0.973196	24.7271	0.580558	23.2121	0.617204	1.51498	23.9594	0.977293	23.9799	1.03643	0.0205	24.7146	0.754833	23.2451	0.705015	24.7396	0.465032	23.1791	0.623629
27.8006	27.5447	27.7357	27.7233	28.399	27.858	27.603	28.2126	27.5982	28.128	27.2942	27.8247	28.2356	27.7905	28.1046	28.2981	XP_005664555	cytochrome c oxidase subunit 6B1 isoform X1;cytochrome c oxidase subunit 6B1 isoform X1;cytochrome c oxidase subunit 6B1	COX6B	100038022	0.000546994	0.0340455	0.346584	0.520813	0.901067	0.692776	27.8844	0.312814	28.1241	0.216267	27.6447	0.177684	0.479425	27.8341	0.32642	27.9348	0.311994	0.1007	28.168	0.243427	27.7016	0.151217	28.0803	0.211553	27.5878	0.205363
25.6789	25.1733	25.5518	25.3922	25.5416	25.2326	25.1293	25.6782	25.21	26.0469	25.5688	25.7901	25.9522	25.928	25.7439	25.7444	XP_003134775	NADH dehydrogenase	NDUFA5	100525371	0.000626917	0.0373234	0.209045	0.44726	0.99203	0.711829	25.5851	0.289648	25.8032	0.164047	25.3671	0.210277	0.436047	25.6483	0.274841	25.522	0.308435	-0.1263	25.7405	0.173904	25.3035	0.253792	25.8658	0.148617	25.4307	0.167249
28.2685	28.0742	27.8281	27.6033	26.8776	27.9246	28.1172	27.0571	27.6763	27.3438	27.9685	27.7392	27.4997	27.6881	27.491	27.3997	XP_020931225	sorbin and SH3 domain-containing protein 2 isoform X3;sorbin and SH3 domain-containing protein 2 isoform X4	SORBS2	396719	0.000620241	0.0373234	0.567041	0.603185	0.0513162	0.272402	27.6598	0.37881	27.387	0.294837	27.9326	0.224688	-0.545565	27.6248	0.211818	27.6948	0.509737	0.07	27.2934	0.395804	28.0961	0.141473	27.4806	0.150997	27.769	0.162618
26.9947	26.8348	26.611	25.97	28.1204	26.8379	26.7924	27.6741	26.5317	27.8119	27.3356	27.8831	27.2222	27.2078	27.1951	27.7454	XP_001925096	histidine ammonia-lyase	HAL	100154617	0.000647397	0.0379921	0.224174	0.45611	0.963107	0.703102	27.173	0.577174	27.6075	0.355077	26.7385	0.395308	0.868982	27.0511	0.634643	27.295	0.526392	0.2439	27.725	0.381523	26.865	0.0889751	27.4901	0.334422	26.6121	0.560427
30.5222	30.9185	29.5817	30.2275	30.0375	30.6789	30.2758	29.7567	30.2474	29.6105	30.0765	30.123	29.8785	29.8216	29.6398	29.5346	XP_020939044	prostaglandin reductase 1 isoform X1;prostaglandin reductase 1 isoform X2	PTGR1	397678	0.000736244	0.039297	0.00273138	0.0693102	0.265305	0.481381	30.0582	0.409332	29.8003	0.207435	30.3161	0.40497	-0.51577	29.8424	0.29881	30.2739	0.404215	0.4315	29.9489	0.163341	30.5988	0.270119	29.6516	0.121666	30.0333	0.310556
30.1427	29.6722	28.2655	28.3775	27.9338	29.1006	29.4924	27.8644	28.6484	27.8193	29.02	28.9018	28.3286	28.5938	27.8389	28.1716	NP_999062	long-chain specific acyl-CoA dehydrogenase, mitochondrial precursor	ACADL	396931	0.000753503	0.039297	0.0133812	0.152124	0.0524459	0.273906	28.6357	0.703238	28.1815	0.400172	29.0899	0.654278	-0.908381	28.3419	0.410481	28.9296	0.833003	0.5877	28.2572	0.475884	29.602	0.432332	28.1059	0.36324	28.5779	0.335751
27.3677	27.6841	26.6927	27.2308	26.7638	27.4786	27.0897	26.8112	27.0433	26.8902	27.3984	26.7648	26.9191	26.7262	26.4624	26.7352	XP_020922127	LOW QUALITY PROTEIN: mitochondrial dicarboxylate carrier	SLC25A10	106508594	0.000739863	0.039297	0.0748529	0.311539	0.370971	0.531248	27.0036	0.341355	26.7591	0.138987	27.2482	0.306108	-0.489058	26.8974	0.309432	27.1099	0.357976	0.2125	26.8147	0.0730066	27.405	0.247734	26.7035	0.177473	27.0913	0.30274
26.3176	26.4063	26.6363	26.6701	26.3508	26.3447	26.54	26.1762	26.4381	26.2633	26.5809	26.2752	26.3225	26.4059	26.1453	26.2629	XP_003125038	mannosyl-oligosaccharide glucosidase	MOGS	100513204	0.000765294	0.039297	0.109623	0.358823	0.0721665	0.306254	26.3835	0.155896	26.2752	0.086174	26.4917	0.133676	-0.216499	26.4253	0.192792	26.3417	0.104445	-0.0836	26.2811	0.076613	26.4022	0.099098	26.2694	0.106606	26.5813	0.102343
29.9559	29.9464	29.4891	29.5127	30.3273	29.3924	29.6748	30.2681	29.2238	29.7943	29.7526	30.051	29.9886	30.398	30.0584	30.4305	XP_020919701	fumarate hydratase, mitochondrial isoform X2;fumarate hydratase, mitochondrial;fumarate hydratase, mitochondrial isoform X1;fumarate hydratase, mitochondrial isoform X3;fumarate hydratase, mitochondrial isoform X3	FH	100627128	0.000735307	0.039297	0.350132	0.521128	0.306964	0.499444	29.8915	0.367402	30.1645	0.225088	29.6185	0.261145	0.546062	29.8324	0.43539	29.9506	0.302836	0.1182	30.1588	0.164233	29.7424	0.267269	30.1703	0.301922	29.4945	0.216211
27.2544	27.7365	27.1175	27.4888	27.0694	27.5257	26.9078	26.724	27.7146	26.9825	27.4168	26.5468	26.9636	26.5603	26.8476	26.7345	XP_020919589	aromatic-L-amino-acid decarboxylase isoform X2;aromatic-L-amino-acid decarboxylase isoform X1;aromatic-L-amino-acid decarboxylase isoform X1;aromatic-L-amino-acid decarboxylase isoform X1;aromatic-L-amino-acid decarboxylase	DDC	396857	0.000724994	0.039297	0.900372	0.692501	0.648216	0.629498	27.0994	0.386947	26.8036	0.195079	27.3953	0.287651	-0.591677	27.1078	0.402023	27.091	0.398824	-0.0168	26.8259	0.235592	27.3561	0.358126	26.7812	0.178777	27.4344	0.246423
32.3769	32.7634	31.3328	31.4778	32.8916	32.0738	31.9198	32.5542	32.2282	32.6845	31.8641	32.4785	32.6247	32.5797	32.7812	32.642	XP_020925907	argininosuccinate synthase;argininosuccinate synthase;argininosuccinate synthase	ASS1	414411	0.000784445	0.0392979	0.0981283	0.343944	0.0650589	0.295863	32.3296	0.471557	32.6545	0.131374	32.0046	0.46674	0.649952	32.1988	0.573127	32.4604	0.330035	0.2616	32.6372	0.179751	32.2835	0.372032	32.6718	0.0846311	31.7257	0.403117
30.3928	30.6186	30.0528	30.5586	29.9488	30.3126	30.3805	29.6797	30.3793	30.02	30.8154	30.1839	29.9844	30.0734	29.4714	29.4651	XP_005672351	UDP glucuronosyltransferase 1 family, polypeptide A6 isoform X2	UGT1A6	100152603	0.000775363	0.0392979	0.538091	0.590697	0.424076	0.548923	30.1461	0.38922	29.8533	0.277376	30.4388	0.227562	-0.585518	30.1045	0.479238	30.1877	0.301673	0.0832	29.9492	0.207337	30.4261	0.133076	29.7575	0.334702	30.4515	0.320454
31.4167	31.2322	31.3389	31.3435	31.6487	31.4537	31.2199	31.6191	31.1305	31.4516	31.0058	31.4688	31.8595	31.5468	31.4177	31.7009	NP_001231082	malate dehydrogenase, mitochondrial	MDH2	397039	0.000819754	0.040572	0.116204	0.368817	0.966638	0.704474	31.4284	0.220089	31.5891	0.148596	31.2676	0.150505	0.321507	31.367	0.220817	31.4898	0.215439	0.1228	31.649	0.160877	31.3306	0.121776	31.5293	0.126805	31.2047	0.165679
28.5066	28.4039	27.7732	28.174	27.8794	28.2889	28.2431	27.7888	28.2272	28.0066	28.2154	27.9559	28.1336	27.7596	27.7275	27.8353	XP_020952282	enoyl-CoA hydratase domain-containing protein 2, mitochondrial isoform X7;enoyl-CoA hydratase domain-containing protein 2, mitochondrial isoform X6;enoyl-CoA hydratase domain-containing protein 2, mitochondrial isoform X5;enoyl-CoA hydratase domain-cont	ECHDC2	100519847	0.000897364	0.0428638	0.0358469	0.241967	0.339077	0.514675	28.0574	0.248655	27.8858	0.138294	28.229	0.214622	-0.343193	27.9648	0.216803	28.15	0.256691	0.1852	27.9394	0.146357	28.3606	0.118499	27.8323	0.124693	28.0974	0.21737
26.626	26.989	26.3925	26.5103	26.0176	26.6764	26.9136	25.88	26.4077	25.4401	26.7434	25.9503	26.471	26.0047	25.9702	24.4092	XP_020951997	uncharacterized protein LOC100157017 isoform X3;uncharacterized protein LOC100157017 isoform X3;uncharacterized protein LOC100157017 isoform X3;uncharacterized protein LOC100157017 isoform X3;uncharacterized protein LOC100157017 isoform X3;uncharacter	LOC100157017	100157017	0.00102042	0.0445936	0.0475826	0.267179	0.431995	0.551975	26.2126	0.640633	25.7679	0.615622	26.6574	0.219921	-0.889477	25.9848	0.753692	26.4405	0.438991	0.4557	26.0797	0.266829	26.8013	0.177181	25.4561	0.744167	26.5135	0.161987
24.8116	25.1172	24.9666	24.8263	24.5006	25.0206	25.0022	24.6085	24.7623	24.4077	25.0837	25.0116	24.6166	24.4003	24.7174	24.2205	NP_001001869	E3 ubiquitin-protein ligase RNF114	RNF114	414917	0.00101729	0.0445936	0.0957012	0.340964	0.36523	0.527915	24.7546	0.274308	24.5604	0.239569	24.9488	0.132823	-0.388403	24.6731	0.301858	24.8361	0.234386	0.163	24.6843	0.224481	24.9879	0.127912	24.4365	0.206327	24.9097	0.143977
25.7221	26.0447	25.6513	26.1428	26.3919	25.9295	25.9238	26.2465	25.6456	26.2108	25.5091	26.0548	26.4731	26.0738	26.0838	26.2029	XP_003126608	NADH dehydrogenase	NDUFA9	100524622	0.00099888	0.0445936	0.110073	0.358864	0.918977	0.695077	26.0191	0.274711	26.2172	0.152036	25.8211	0.22123	0.396101	25.94	0.287329	26.0983	0.254639	0.1583	26.2916	0.183557	25.905	0.134074	26.1428	0.0741085	25.7372	0.278303
29.4956	29.7209	29.3851	29.637	30.0081	29.4728	29.4229	29.7137	29.4462	29.8768	29.5156	29.888	29.7801	29.7795	29.6164	29.6112	NP_999066	propionyl-CoA carboxylase beta chain, mitochondrial precursor	PCCB	100158147	0.000946382	0.0445936	0.22925	0.458937	0.46519	0.565198	29.6481	0.185908	29.7842	0.137633	29.512	0.113062	0.27219	29.6085	0.163444	29.6878	0.209177	0.0793	29.8475	0.128964	29.5281	0.132106	29.721	0.13	29.496	0.108117
26.3472	25.928	26.3696	26.2766	25.8267	26.1719	26.2262	25.7996	26.4077	26.0121	25.8663	25.6968	25.9213	25.8501	25.8225	25.7742	XP_003121927	S-methyl-5-thioadenosine phosphorylase	MTAP	100516774	0.00100147	0.0445936	0.503668	0.581186	0.962163	0.703038	26.0186	0.241057	25.8379	0.0950534	26.1992	0.20224	-0.361273	26.0474	0.26305	25.9897	0.231129	-0.0577	25.8111	0.092356	26.1683	0.176203	25.8647	0.103121	26.2301	0.248688
25.2968	25.361	25.5637	25.5098	26.0605	25.3348	25.1653	25.4152	24.9727	26.0132	25.3716	25.7321	25.9046	25.7902	25.7126	25.6392	XP_001927373	isocitrate dehydrogenase	IDH3A	100157242	0.000975311	0.0445936	0.728558	0.65081	0.803332	0.674079	25.5527	0.30609	25.7834	0.209895	25.3219	0.187101	0.4615	25.5716	0.309349	25.5338	0.32288	-0.0378	25.7781	0.276647	25.2895	0.0868933	25.7888	0.161825	25.3544	0.267054
25.3943	24.8109	25.6005	25.5697	25.9239	25.473	25.5618	25.972	25.3335	25.6355	25.8131	26.1211	25.9988	25.8187	25.7858	25.9752	XP_020945552	cathepsin S	CTSS	100153090	0.000987138	0.0445936	0.750626	0.65742	0.0472748	0.267179	25.6742	0.327619	25.9039	0.150966	25.4446	0.294415	0.45927	25.6915	0.198112	25.657	0.435973	-0.0345	26.0039	0.0840315	25.31	0.339701	25.8038	0.139324	25.5792	0.196318
28.7623	29.1989	28.5483	28.3629	29.4456	29.1038	29.2042	29.3611	28.6059	29.0375	28.8078	29.3015	29.2868	29.4487	28.923	28.9901	XP_020932218	carboxymethylenebutenolidase homolog isoform X1;carboxymethylenebutenolidase homolog isoform X1	CMBL	100625451	0.00103454	0.0447346	0.00192966	0.0582857	0.22659	0.457626	29.0243	0.33189	29.2243	0.209924	28.8243	0.317075	0.400009	28.8405	0.339656	29.208	0.208532	0.3675	29.3487	0.0721233	29.0673	0.208502	29.0998	0.237312	28.5812	0.1832
28.2454	28.2983	27.526	27.6879	27.4748	27.8703	28.0048	27.5011	27.8241	27.4555	27.5167	27.6108	27.4389	27.8201	27.2846	27.2559	XP_020931923	3-hydroxyisobutyryl-CoA hydrolase, mitochondrial isoform X2;3-hydroxyisobutyryl-CoA hydrolase, mitochondrial isoform X1;3-hydroxyisobutyryl-CoA hydrolase, mitochondrial isoform X3	HIBCH	100514687	0.00110433	0.0467678	0.0154095	0.160849	0.0438781	0.262856	27.676	0.31175	27.4802	0.178847	27.8717	0.297835	-0.391462	27.5464	0.218594	27.8056	0.349407	0.2592	27.5064	0.0741389	28.1047	0.201849	27.454	0.25944	27.6387	0.14648
25.7759	26.2724	26.281	26.6857	27.1567	26.0962	25.7925	26.3648	25.8976	26.7154	25.9238	26.7744	26.6266	26.7157	26.5172	26.6023	XP_005655336	very long-chain specific acyl-CoA dehydrogenase, mitochondrial isoform X3;very long-chain specific acyl-CoA dehydrogenase, mitochondrial isoform X2;very long-chain specific acyl-CoA dehydrogenase, mitochondrial isoform X1;very long-chain specific acyl-C	ACADVL	100520636	0.00115333	0.0483445	0.676456	0.636041	0.296506	0.495171	26.3874	0.404877	26.6841	0.230931	26.0906	0.31086	0.593536	26.4173	0.343582	26.3574	0.480801	-0.0599	26.7306	0.330719	25.9842	0.242043	26.6377	0.0964118	26.197	0.369736
25.7419	26.1707	26.6019	26.4465	26.1266	26.2646	26.3877	25.905	26.3609	26.095	26.7902	25.9188	25.8455	25.9692	25.9146	25.865	XP_020955408	GDP-mannose 4,6 dehydratase isoform X2;GDP-mannose 4,6 dehydratase isoform X1	GMDS	100520846	0.00126041	0.0496854	0.0436295	0.262856	0.054931	0.277485	26.1503	0.301341	25.955	0.103358	26.3455	0.311017	-0.390574	26.2554	0.344308	26.0451	0.225304	-0.2103	25.949	0.122602	26.1412	0.280667	25.961	0.0989942	26.5499	0.188708
30.1368	30.1203	29.8781	29.3865	28.9738	29.6574	29.5358	29.3479	29.5953	29.2581	29.4816	29.6419	29.3166	28.9127	29.2388	28.8774	NP_001007519	heat shock protein beta-1	HSPB1	493184	0.00134222	0.0496854	0.0611616	0.290647	0.911436	0.693784	29.4599	0.380262	29.1959	0.260022	29.724	0.287905	-0.528084	29.3286	0.335829	29.5913	0.397026	0.2627	29.32	0.273419	29.8626	0.311153	29.0717	0.204711	29.5854	0.213006
27.9818	27.6642	27.8153	27.7705	27.5071	27.9535	27.8275	27.862	27.695	27.5343	27.752	27.4817	27.3427	27.2646	27.5643	27.2845	XP_001925971	LOW QUALITY PROTEIN: plastin-3	PLS3	100158187	0.00125907	0.0496854	0.158608	0.410552	0.812748	0.67677	27.6438	0.227827	27.4801	0.192784	27.8075	0.113263	-0.327343	27.5851	0.214936	27.7026	0.239034	0.1175	27.5484	0.221209	27.8568	0.144824	27.4119	0.159301	27.7582	0.0498051
31.2144	31.3014	30.2589	30.9347	31.5504	31.2304	30.7623	31.4505	31.1071	31.656	30.938	31.4127	31.5295	31.3782	31.2843	31.5347	XP_013841525	amine oxidase;amine oxidase	MAOB	414909	0.00124987	0.0496854	0.184616	0.428708	0.245295	0.469416	31.2215	0.358438	31.4746	0.116613	30.9684	0.339585	0.506151	31.1365	0.44077	31.3065	0.254015	0.17	31.4858	0.0649866	31.1271	0.246137	31.4633	0.164834	30.8097	0.375895
25.6419	25.4506	25.2909	25.6583	25.9257	25.6119	25.3116	25.6035	25.2429	25.757	25.4109	25.7569	25.877	25.6272	25.7667	25.998	XP_020942457	NADH dehydrogenase	NDUFB10	100623873	0.00121431	0.0496854	0.51709	0.584842	0.544595	0.593323	25.6207	0.228282	25.789	0.137967	25.4524	0.167004	0.336605	25.594	0.260083	25.6474	0.205908	0.0534	25.7908	0.143576	25.504	0.153314	25.7872	0.154248	25.4008	0.185643
28.7057	28.5967	28.3559	28.4616	28.1514	28.7189	28.5709	28.109	28.4947	28.3915	28.6901	28.3113	28.4799	28.2944	28.1599	28.4625	XP_003359054	ES1 protein homolog, mitochondrial	GATD3A	100623793	0.00123261	0.0496854	0.542796	0.59258	0.137627	0.393103	28.4346	0.19599	28.295	0.14405	28.5743	0.130288	-0.279331	28.4138	0.155883	28.4555	0.238789	0.0417	28.2629	0.168848	28.6481	0.0751482	28.3271	0.131013	28.5006	0.139505
28.1814	27.4262	27.6817	27.7706	29.1004	27.9469	26.4351	29.3481	27.2013	28.7322	26.828	28.1378	28.1705	28.3978	28.2201	28.6073	NP_001182440	glycogen	GYS2	100157080	0.00133717	0.0496854	0.567683	0.603319	0.897985	0.691696	28.0116	0.78167	28.5893	0.448809	27.4339	0.587433	1.15537	27.9299	0.680104	28.0933	0.911865	0.1634	28.6892	0.626182	27.4974	0.775327	28.4894	0.226423	27.3704	0.43965
25.1111	25.5243	24.5085	25.4469	25.3942	26.0575	23.5183	26.1378	21.8227	27.0144	23.117	25.7537	27.3975	26.3755	28.4628	27.6527	XP_003132625	fetuin-B	FETUB	100517609	0.00133791	0.0496854	0.916145	0.694746	0.0475507	0.267179	25.5809	1.73259	26.7736	1.04055	24.3883	1.44865	2.3853	25.5501	2.28786	25.6118	1.09365	0.0617	26.1708	0.87232	25.0528	1.09389	27.3764	0.892486	23.7237	1.58823
29.0054	28.9663	28.5905	28.3388	28.3014	28.5957	29.0615	28.3262	28.256	27.9406	28.5579	28.4975	27.6613	28.2574	28.321	27.9839	XP_003481579	hsc70-interacting protein	ST13	100624451	0.00137041	0.0502636	0.048167	0.26921	0.130241	0.385061	28.4163	0.385209	28.1612	0.27383	28.6715	0.306831	-0.510366	28.2808	0.233849	28.5519	0.470394	0.2711	28.1966	0.3674	28.9072	0.211354	28.1257	0.191377	28.4358	0.16388
26.1789	25.968	23.9649	23.2568	26.4008	26.4225	25.094	26.8466	25.5966	26.7642	25.1992	26.3122	26.9378	26.5526	26.2923	26.2083	XP_003481677	glutaminase liver isoform, mitochondrial isoform X2;glutaminase liver isoform, mitochondrial isoform X3;glutaminase liver isoform, mitochondrial isoform X1;glutaminase liver isoform, mitochondrial isoform X4;glutaminase liver isoform, mitochondrial iso	GLS2	100738224	0.00144015	0.051952	0.0307977	0.231287	0.0788768	0.316371	25.8747	1.0368	26.5393	0.279103	25.2101	1.10271	1.32923	25.4794	1.27169	26.2701	0.573594	0.7907	26.6243	0.313599	25.9159	0.578544	26.4544	0.253289	24.5044	1.08369
30.7885	30.99	30.1842	30.1388	29.8468	30.1253	30.0624	29.7999	30.3335	29.9387	30.1294	29.9582	29.2401	29.8647	29.4017	29.4872	XP_020926442	1,4-alpha-glucan-branching enzyme	GBE1	100156209	0.00144174	0.051952	0.313937	0.502013	0.433643	0.552939	30.0181	0.453367	29.6922	0.274551	30.344	0.349654	-0.651857	29.9348	0.335983	30.1014	0.558297	0.1666	29.7113	0.321059	30.4916	0.467235	29.6731	0.268013	30.1965	0.094432
28.8001	28.5388	29.5637	29.4803	29.5288	28.9704	28.9608	29.2801	29.1971	29.5891	29.1126	29.2011	29.4714	29.501	29.5707	29.3431	XP_003483583	phosphoglycerate mutase 1	PGAM1	100154776	0.00159339	0.0528053	0.00306929	0.0741668	0.0470398	0.267179	29.2568	0.3122	29.4357	0.143312	29.078	0.339424	0.357702	29.4197	0.18215	29.0939	0.339168	-0.3258	29.3704	0.155011	28.8175	0.20154	29.501	0.111887	29.3384	0.217449
27.6944	27.873	27.8991	28.0219	27.6542	27.9367	27.9483	27.5352	27.9924	27.8713	28.3384	27.4852	27.5907	27.9601	27.6732	27.7365	XP_005661508	vesicular integral-membrane protein VIP36 isoform X1;vesicular integral-membrane protein VIP36 isoform X2	LMAN2	397594	0.0015066	0.0528053	0.00632474	0.102693	0.74857	0.657387	27.8257	0.218733	27.6883	0.162694	27.963	0.181459	-0.274719	27.9366	0.202656	27.7147	0.182523	-0.2219	27.5663	0.0726998	27.8631	0.117202	27.8103	0.12962	28.063	0.190957
25.8868	25.8711	25.795	25.5624	25.6963	25.826	26.1435	25.3738	25.5408	25.1723	25.7032	25.5633	25.6841	25.5323	25.5498	25.3139	XP_020945516	cingulin;cingulin;cingulin	CGN	100157963	0.00157452	0.0528053	0.00888775	0.125895	0.542557	0.59258	25.6384	0.241242	25.4857	0.183702	25.7911	0.194078	-0.305399	25.5212	0.198493	25.7556	0.232198	0.2344	25.5794	0.149611	25.9319	0.143442	25.3921	0.181595	25.6504	0.120342
30.2196	30.0953	29.4325	29.7176	29.6627	29.975	30.0711	29.3468	29.6947	29.6814	29.9251	29.7043	29.6968	29.5041	29.3842	29.6157	XP_003132357	succinate--CoA ligase;succinate--CoA ligase	SUCLG2	397026	0.00157664	0.0528053	0.0130734	0.150921	0.049102	0.271524	29.7329	0.260332	29.5745	0.144283	29.8914	0.25891	-0.316872	29.6194	0.175733	29.8465	0.291358	0.2271	29.6026	0.171501	30.0903	0.100684	29.5464	0.130575	29.6925	0.201932
27.7182	28.3393	26.963	27.4144	28.2116	27.2381	27.2684	28.0839	27.1904	28.3072	27.1244	27.9669	28.2429	27.9761	27.5706	28.1097	NP_999570	methylmalonyl-CoA mutase, mitochondrial precursor	MMUT	399535	0.00159397	0.0528053	0.0849229	0.323914	0.321079	0.507281	27.7328	0.476924	28.0586	0.231701	27.407	0.437167	0.651585	27.582	0.497694	27.8837	0.433245	0.3017	28.1263	0.126617	27.641	0.514708	27.9909	0.311467	27.173	0.187125
27.1237	27.2103	27.3075	27.3644	27.0165	27.2756	27.1754	26.846	27.2558	27.0225	27.7694	26.9087	27.161	27.1095	27.1105	26.8926	XP_005660460	ras-related protein Rab-14 isoform X1;ras-related protein Rab-14	RAB14	595112	0.00158904	0.0528053	0.0855255	0.324212	0.256392	0.475632	27.1593	0.222009	27.0084	0.115814	27.3103	0.200341	-0.301859	27.229	0.267642	27.0896	0.151267	-0.1394	26.983	0.137929	27.1962	0.0637611	27.0338	0.102745	27.4243	0.234334
26.283	26.1801	26.6883	25.4226	21.8953	25.4567	26.3489	24.2347	24.6169	21.7423	25.1901	25.0963	24.1973	24.1416	24.2023	23.9508	XP_020918438	alpha-crystallin B chain;alpha-crystallin B chain;alpha-crystallin B chain	CRYAB	100519789	0.00154325	0.0528053	0.380617	0.53534	0.818275	0.67864	24.728	1.43897	23.6826	1.20001	25.7733	0.706539	-2.09076	24.4944	1.42694	24.9615	1.50872	0.4671	23.8559	1.37143	26.0672	0.412861	23.5093	1.18284	25.4795	0.874116
24.2318	24.6103	24.6409	24.6651	24.7511	24.3562	24.3656	24.8223	23.9765	24.9793	24.4924	24.6384	24.887	25.0275	24.723	24.7765	XP_005661458	NADH dehydrogenase;NADH dehydrogenase;NADH dehydrogenase;NADH dehydrogenase	NDUFS7	100624738	0.00157506	0.0528053	0.456494	0.563178	0.811181	0.675914	24.6215	0.280226	24.8256	0.131861	24.4173	0.235873	0.40827	24.6601	0.327367	24.5828	0.240177	-0.0773	24.7747	0.106473	24.3909	0.158419	24.8765	0.149382	24.4437	0.320722
28.6097	28.9493	28.591	29.4946	27.6169	29.2467	29.7135	28.979	30.1925	28.5641	29.403	27.1802	27.9558	27.4778	28.5298	27.8234	XP_020955331	LOW QUALITY PROTEIN: serpin A3-8	LOC106504545	106504545	0.00152627	0.0528053	0.473983	0.569132	0.843303	0.682351	28.6454	0.861707	28.0158	0.61875	29.275	0.549795	-1.25919	28.7595	0.898122	28.5314	0.868786	-0.2281	27.9329	0.766216	29.1298	0.468108	28.0988	0.536568	29.4203	0.655688
29.6326	29.6173	29.1985	29.1367	29.0978	29.8014	29.5027	29.2631	29.5627	29.0974	29.627	29.2853	29.2639	29.3144	28.7578	29.0018	XP_020942490	hydroxyacylglutathione hydrolase, mitochondrial isoform X8;hydroxyacylglutathione hydrolase, mitochondrial isoform X7;hydroxyacylglutathione hydrolase, mitochondrial isoform X6;hydroxyacylglutathione hydrolase, mitochondrial isoform X4;hydroxyacylgluta	HAGH	100624780	0.0016613	0.0537359	0.0348704	0.239506	0.702872	0.643717	29.3225	0.280059	29.1352	0.189212	29.5099	0.228144	-0.374681	29.212	0.286648	29.433	0.240834	0.221	29.2275	0.0870895	29.6385	0.123079	29.0429	0.230684	29.3812	0.249348
25.9939	26.1215	25.5896	25.6063	25.4383	25.6721	25.4959	25.5921	25.6751	25.279	25.7832	25.8473	25.2539	24.6493	25.0173	25.0706	NP_001090990	membrane-associated progesterone receptor component 2	PGRMC2	100048965	0.00169876	0.0545183	0.0130512	0.150921	0.140866	0.394933	25.5053	0.380616	25.2685	0.369288	25.7422	0.214048	-0.473734	25.3338	0.396267	25.6769	0.293523	0.3431	25.5329	0.251125	25.8208	0.287558	25.004	0.262093	25.6636	0.0879046
23.6216	23.7179	24.8395	25.6301	25.3223	22.3795	23.1209	25.3118	24.8929	25.4077	22.8659	25.36	25.4963	24.9203	24.7919	25.5435	XP_003124992	all-trans-retinol 13,14-reductase	RETSAT	100519138	0.00175274	0.0554891	0.125448	0.379757	0.0444476	0.262856	24.5764	1.0692	25.2692	0.269514	23.8835	1.13129	1.38568	24.8615	0.873951	24.2913	1.22479	-0.5702	25.3726	0.0850189	23.21	0.612407	25.1658	0.365739	24.5571	1.18379
25.5004	25.3316	25.2532	25.4756	25.8624	25.4042	25.3716	25.6596	25.2527	25.4839	24.8885	25.4417	25.7519	25.7418	25.5197	25.7109	NP_001090944	NADH dehydrogenase	NDUFV2	100037991	0.00175918	0.0554891	0.164499	0.415503	0.490916	0.577014	25.4781	0.240855	25.6465	0.149067	25.3097	0.19309	0.336763	25.4158	0.278631	25.5404	0.194421	0.1246	25.6789	0.178531	25.4019	0.0720556	25.6141	0.131054	25.2175	0.243157
26.2831	26.5876	26.2657	26.332	26.7322	26.4608	25.7985	26.5902	26.3388	26.6874	26.6301	26.8225	26.9641	26.6926	26.7969	27.1635	XP_003360292	pyruvate dehydrogenase E1 component subunit alpha, somatic form, mitochondrial	PDHA1	100294678	0.00179468	0.0554891	0.491235	0.577088	0.830862	0.680061	26.5716	0.323967	26.8062	0.182081	26.3371	0.256911	0.469101	26.6134	0.298503	26.5299	0.363064	-0.0835	26.7773	0.157032	26.2825	0.345996	26.8351	0.224656	26.3916	0.16233
27.4863	27.2602	27.262	27.2145	27.5828	27.1125	27.1274	27.4218	27.015	27.4004	27.1265	27.2277	27.51	27.5807	27.4596	27.6095	XP_003127050	cytochrome b-c1 complex subunit Rieske, mitochondrial	LOC100522678	100522678	0.00178655	0.0554891	0.914125	0.694368	0.240864	0.467825	27.3373	0.192062	27.474	0.126433	27.2005	0.14253	0.273502	27.3335	0.214212	27.3411	0.182004	0.0076	27.4356	0.153426	27.2466	0.173053	27.5125	0.099035	27.1545	0.108636
33.1162	32.5618	32.8525	32.8338	32.6447	33.0641	32.8929	32.8168	33.2908	32.5289	32.8758	32.8139	32.481	31.9466	32.4681	32.1549	NP_001177351	superoxide dismutase	SOD1	397036	0.00191157	0.0581672	0.142977	0.394933	0.0637948	0.293329	32.7089	0.347113	32.4819	0.303483	32.936	0.219639	-0.454124	32.6189	0.433632	32.7989	0.227239	0.18	32.6891	0.160362	32.9087	0.250206	32.2746	0.273266	32.9632	0.21905
29.9817	30.0347	30.0252	29.8578	30.3306	30.0081	29.8561	30.1433	30.0036	30.2276	29.9138	30.3242	30.303	30.191	30.2123	29.8307	NP_001230116	S-adenosylmethionine synthase	MAT1A	100156922	0.00189954	0.0581672	0.155853	0.407395	0.262022	0.479236	30.0777	0.171795	30.1953	0.161927	29.9601	0.0735702	0.235199	30.0328	0.16112	30.1227	0.180714	0.0899	30.2753	0.0887631	29.9702	0.0790548	30.1154	0.190403	29.9501	0.0781788
30.5168	30.411	30.4044	30.2243	30.3103	30.4088	30.3848	30.2077	30.4162	29.9104	30.1788	30.4069	29.8788	29.905	30.1067	29.989	NP_001230486	D-dopachrome decarboxylase	DDT	100155535	0.0019482	0.0584163	0.0301016	0.228285	0.498447	0.580736	30.2288	0.213116	30.0894	0.201548	30.3682	0.110861	-0.27879	30.1419	0.202344	30.3157	0.197791	0.1738	30.2009	0.229617	30.4304	0.0588309	29.9778	0.0941538	30.3059	0.122021
27.1053	26.9444	26.5644	26.3761	26.0749	26.5122	26.3986	26.142	26.2449	25.8609	26.6524	26.537	26.4978	25.8217	26.1109	26.0349	XP_020926223	protein TFG isoform X4;protein TFG isoform X3;protein TFG isoform X2;protein TFG isoform X1	TFG	414406	0.00201138	0.0592998	0.0197211	0.182461	0.756066	0.659203	26.3674	0.360308	26.135	0.262101	26.5998	0.293356	-0.464771	26.2083	0.307831	26.5265	0.354341	0.3182	26.3129	0.238252	26.7401	0.338476	25.9571	0.138217	26.4595	0.18368
29.8721	29.9259	28.6539	29.2246	28.9951	30.3127	29.9731	29.1409	29.8925	29.3063	29.9131	29.4361	28.7865	28.8906	28.4919	28.5814	XP_003126030	LOW QUALITY PROTEIN: NADH-cytochrome b5 reductase 3-like	LOC100524254	100524254	0.00203541	0.0592998	0.0458483	0.264152	0.418774	0.546774	29.3373	0.580986	28.9536	0.333293	29.721	0.525077	-0.767405	29.1193	0.563914	29.5553	0.544687	0.436	29.0896	0.272926	30.021	0.198804	28.8176	0.367909	29.421	0.603199
28.7732	29.039	28.2036	28.1954	27.791	28.54	28.1474	28.1696	28.5169	27.8271	28.3241	28.1297	27.7547	28.0925	27.9775	28.1812	XP_020941334	xanthine dehydrogenase/oxidase isoform X1	XDH	100515259	0.00202496	0.0592998	0.312159	0.500627	0.150827	0.401978	28.2289	0.348829	27.9904	0.177475	28.4674	0.31498	-0.477037	28.1648	0.209221	28.2931	0.455594	0.1283	27.9613	0.218651	28.6249	0.378013	28.0196	0.153033	28.31	0.149957
28.4072	28.476	27.5111	27.773	28.5018	28.3472	27.5745	28.6057	28.1214	28.5688	27.988	28.6725	28.5292	28.3289	28.4416	28.618	XP_020925546	methylcrotonoyl-CoA carboxylase subunit alpha, mitochondrial isoform X1;methylcrotonoyl-CoA carboxylase subunit alpha, mitochondrial isoform X3;methylcrotonoyl-CoA carboxylase subunit alpha, mitochondrial isoform X2	MCCC1	100624482	0.00209395	0.0599009	0.116378	0.368817	0.329396	0.510327	28.2791	0.375324	28.5333	0.109691	28.0248	0.37692	0.508507	28.1689	0.393865	28.3893	0.344922	0.2204	28.5773	0.0771819	28.2012	0.421121	28.4893	0.130215	27.8484	0.266768
26.1082	26.4639	24.9979	26.1146	26.8251	26.302	25.9048	27.0179	26.4524	27.5846	26.5336	26.8445	26.6796	26.5167	27.0981	27.171	XP_020920651	probable 2-oxoglutarate dehydrogenase E1 component DHKTD1, mitochondrial isoform X1;probable 2-oxoglutarate dehydrogenase E1 component DHKTD1, mitochondrial isoform X2	DHTKD1	102166829	0.00209979	0.0599009	0.857229	0.683771	0.356993	0.525047	26.5384	0.602345	26.9672	0.330226	26.1097	0.498238	0.857504	26.5586	0.7897	26.5182	0.391039	-0.0404	26.8418	0.138548	26.1947	0.24188	27.0926	0.439654	26.0246	0.708122
30.1593	30.1745	29.7584	29.859	30.437	30.1595	29.8693	30.2035	29.9548	30.2636	30.0583	30.3001	30.0869	30.1161	30.3372	30.2828	NP_999119	aconitate hydratase, mitochondrial precursor	ACO2	396999	0.00225402	0.0625857	0.174466	0.421862	0.205592	0.444869	30.1263	0.188611	30.2534	0.115236	29.9991	0.161271	0.254263	30.0788	0.210699	30.1738	0.163338	0.095	30.2569	0.148378	30.0907	0.147728	30.2499	0.0945365	29.9076	0.128525
26.2848	26.3886	26.8677	26.4208	27.5113	26.3139	24.3473	27.3256	26.8072	27.1045	26.4084	27.3562	27.3731	26.9281	27.2171	27.0111	NP_001123420	L-gulonolactone oxidase;L-gulonolactone oxidase isoform X1	GULO	396759	0.00223584	0.0625857	0.38448	0.536515	0.0510704	0.272402	26.7291	0.759627	27.2284	0.199878	26.2299	0.791724	0.998505	26.8456	0.295852	26.6126	1.05733	-0.233	27.3916	0.082193	25.8337	0.991848	27.0652	0.124289	26.6261	0.245432
28.6397	28.7199	28.2568	28.4069	28.9541	28.2097	28.1072	28.5827	28.0676	28.9027	28.3674	28.6089	28.7848	28.7102	28.7453	28.5983	XP_020949365	cytochrome c oxidase subunit 4 isoform 1, mitochondrial;cytochrome c oxidase subunit 4 isoform 1, mitochondrial	LOC100624067	100624067	0.00225484	0.0625857	0.506389	0.582305	0.467902	0.566283	28.5414	0.274908	28.7359	0.139959	28.3469	0.236426	0.388979	28.5069	0.279837	28.5759	0.284463	0.069	28.7326	0.172794	28.4191	0.305665	28.7391	0.12578	28.2747	0.15194
27.6174	27.9284	27.2992	27.3449	27.2455	27.6411	27.5168	27.2078	27.1873	27.0547	27.0808	27.347	27.2086	27.3556	27.063	27.0872	XP_020932172	sideroflexin-1 isoform X2;sideroflexin-1 isoform X2;sideroflexin-1 isoform X1;sideroflexin-1 isoform X1;sideroflexin-1 isoform X1;sideroflexin-1 isoform X1;sideroflexin-1 isoform X1;sideroflexin-1;sideroflexin-1 isoform X3	SFXN1	100049699	0.00228219	0.0629196	0.00118566	0.0491979	0.0263504	0.210301	27.3241	0.244851	27.1962	0.119842	27.452	0.276974	-0.255802	27.1841	0.130936	27.4641	0.257921	0.28	27.2522	0.0655678	27.6759	0.176743	27.1401	0.144342	27.228	0.118394
23.5237	24.2274	23.2623	22.5731	25.1801	23.421	23.6789	24.5825	24.0545	25.0341	23.5353	24.0664	24.2351	24.3732	23.8162	24.7594	XP_005653238	inositol oxygenase isoform X1;inositol oxygenase	MIOX	397189	0.00240639	0.0654823	0.472165	0.568345	0.520287	0.585399	24.0202	0.688978	24.5059	0.472619	23.5345	0.504657	0.971342	23.926	0.808403	24.1144	0.586002	0.1884	24.516	0.49211	23.7128	0.359079	24.4957	0.527965	23.3563	0.616927
27.1521	27.3653	26.7565	27.3635	28.1817	27.6141	27.1246	27.8726	27.9096	27.9783	27.7503	27.7289	27.9998	27.7858	28.0854	28.0618	XP_013837246	choline dehydrogenase, mitochondrial;choline dehydrogenase, mitochondrial;choline dehydrogenase, mitochondrial	CHDH	100151982	0.00240702	0.0654823	0.601867	0.616717	0.750711	0.65742	27.6706	0.408556	27.9618	0.155177	27.3795	0.373954	0.582306	27.7114	0.449314	27.6299	0.389873	-0.0815	27.9458	0.192333	27.314	0.227139	27.9778	0.136048	27.445	0.513095
24.7759	24.6266	24.703	24.8775	24.4686	24.8245	24.9441	24.7418	24.7955	24.5272	24.7194	24.6978	24.5707	24.3976	24.5072	24.6511	XP_020955154	acyl-coenzyme A thioesterase 4-like	LOC110255332	110255332	0.00245625	0.0659481	0.31213	0.500627	0.487523	0.575564	24.6768	0.153073	24.5702	0.118439	24.7833	0.101209	-0.213057	24.6473	0.160197	24.7062	0.150212	0.0589	24.6197	0.124155	24.7928	0.1314	24.5208	0.103904	24.7738	0.0799768
30.9112	30.8848	30.5001	30.6494	30.6924	30.9103	30.8384	30.5295	31.0415	30.5225	31.1309	30.7996	30.557	30.2842	30.4411	30.4298	XP_003356918	cytosol aminopeptidase isoform X2;cytosol aminopeptidase isoform X1	LAP3	100739583	0.00260493	0.0688793	0.129313	0.384932	0.345051	0.519779	30.6952	0.243652	30.532	0.159543	30.8583	0.202281	-0.326302	30.6249	0.303356	30.7654	0.154645	0.1405	30.6446	0.12547	30.8862	0.034124	30.4194	0.0991729	30.8305	0.303713
24.689	24.9854	24.9036	25.0677	25.222	24.5037	25.0951	25.1695	24.8514	25.1554	24.7615	25.054	25.0603	25.1058	25.2318	25.3546	NP_001230725	NADH dehydrogenase	NDUFS3	100510948	0.00258737	0.0688793	0.341424	0.515639	0.963359	0.703161	25.0132	0.22237	25.1692	0.1003	24.8572	0.200695	0.311991	25.054	0.201543	24.9724	0.248065	-0.0816	25.1264	0.082883	24.8183	0.27096	25.2119	0.108329	24.896	0.12859
24.423	23.4462	25.1088	22.7321	24.7607	23.809	24.0431	24.8417	22.5894	24.9248	23.9317	24.2044	25.1662	25.484	25.1935	25.8964	XP_020958258	cAMP-dependent protein kinase type II-beta regulatory subunit	PRKAR2B	110262251	0.00262196	0.0688793	0.678769	0.636041	0.182855	0.427681	24.4097	0.946472	25.059	0.50651	23.7604	0.836338	1.29856	24.4826	1.25622	24.3368	0.573893	-0.1458	24.7433	0.399676	23.9303	0.410088	25.3747	0.416044	23.5905	1.17767
28.4807	28.6411	28.8542	28.9782	28.3566	28.9541	29.1841	28.2049	28.696	28.3629	28.5676	28.5802	28.4294	28.4659	28.5514	28.157	XP_005655046	glutaredoxin-1 isoform X1;glutaredoxin-1	GLRX	397463	0.0026325	0.0688793	0.821895	0.678784	0.882365	0.68907	28.5915	0.284845	28.3885	0.151169	28.7945	0.238384	-0.405987	28.5792	0.263848	28.6039	0.322335	0.0247	28.3928	0.156112	28.815	0.314976	28.3843	0.170009	28.774	0.179629
28.6892	28.4737	28.1658	28.1305	28.2569	28.4176	28.8077	27.8523	28.4302	28.2469	28.6298	28.2411	28.0338	28.1345	28.0175	27.6499	XP_020950947	GDH/6PGL endoplasmic bifunctional protein isoform X3;GDH/6PGL endoplasmic bifunctional protein isoform X3;GDH/6PGL endoplasmic bifunctional protein isoform X2;GDH/6PGL endoplasmic bifunctional protein isoform X1	H6PD	110261091	0.00266269	0.0692285	0.145354	0.396613	0.443007	0.55826	28.2611	0.306677	28.0541	0.215675	28.4681	0.238958	-0.413958	28.1756	0.288201	28.3465	0.319037	0.1709	28.096	0.191664	28.5971	0.182796	28.0122	0.259064	28.3391	0.235482
28.3389	28.1002	27.6119	27.9883	27.7488	28.2118	28.5492	27.9152	28.2042	27.8742	28.3499	27.8359	27.6617	27.8606	27.7782	27.6576	XP_003483480	endoplasmic reticulum resident protein 29	ERP29	100156625	0.00274793	0.0693102	0.222025	0.455413	0.214523	0.449796	27.9804	0.282069	27.7916	0.0968479	28.1693	0.282078	-0.377762	27.9156	0.256232	28.0452	0.308611	0.1296	27.7904	0.109452	28.3	0.192623	27.7927	0.0995101	28.0386	0.320907
25.5247	25.6525	25.2217	25.8446	26.8008	26.0368	26.0754	26.2782	25.9496	26.7859	26.3537	26.2458	26.3719	26.2726	26.3393	26.403	XP_020922188	kynurenine formamidase isoform X1;kynurenine formamidase isoform X2	AFMID	110255955	0.00272115	0.0693102	0.888517	0.690417	0.985591	0.710165	26.1348	0.424857	26.4372	0.226101	25.8324	0.35585	0.604834	26.1463	0.471438	26.1233	0.40526	-0.023	26.4242	0.256706	25.8223	0.275358	26.4502	0.230075	25.8424	0.468378
31.3205	31.1741	30.249	30.8599	30.6585	31.2339	30.9294	30.7417	30.7871	30.596	31.1706	30.919	30.2029	30.2097	30.0435	29.9761	XP_005663952	17-beta-hydroxysteroid dehydrogenase type 6;17-beta-hydroxysteroid dehydrogenase type 6	LOC100620470	100620470	0.00289923	0.0726206	0.016083	0.162165	0.929982	0.6969	30.692	0.440402	30.4184	0.352657	30.9656	0.346692	-0.547123	30.4865	0.430863	30.8975	0.365273	0.411	30.6305	0.305092	31.1645	0.167858	30.2063	0.277723	30.7666	0.383074
26.4642	26.09	26.1894	26.1524	26.6043	25.9921	26.3963	26.4071	25.8546	26.7071	26.1501	26.3034	26.3122	26.4711	26.416	26.5674	XP_001927475	ADP/ATP translocase 2	SLC25A5	100158185	0.00293136	0.0729804	0.928876	0.696811	0.118346	0.370833	26.3174	0.232286	26.4736	0.143022	26.1611	0.198454	0.312441	26.3135	0.276036	26.3212	0.198475	0.0077	26.4067	0.139803	26.2356	0.229889	26.5404	0.12757	26.0866	0.155726
29.4082	29.2281	28.5232	28.7112	28.5369	29.3068	29.1403	28.6082	29.1093	28.7046	29.0076	28.9762	28.8946	28.684	28.1956	28.6112	XP_013851302	fumarylacetoacetate hydrolase domain-containing protein 2;fumarylacetoacetate hydrolase domain-containing protein 2	LOC100522130	100522130	0.00296438	0.0733577	0.012369	0.147715	0.314375	0.502063	28.8529	0.334051	28.6514	0.236902	29.0544	0.300372	-0.402937	28.6934	0.281762	29.0124	0.318685	0.319	28.754	0.214119	29.2709	0.114056	28.5489	0.238872	28.8378	0.269275
29.2897	29.1613	29.0278	29.0581	29.4518	29.5056	29.138	29.4169	29.0264	29.4123	29.1611	29.4348	29.5624	29.1332	29.3085	29.5236	NP_999227	dihydrolipoyl dehydrogenase, mitochondrial precursor	DLD	397129	0.00303735	0.0741599	0.0239659	0.201259	0.523858	0.586845	29.2882	0.187364	29.4054	0.133791	29.171	0.161009	0.234421	29.2064	0.187886	29.37	0.156903	0.1636	29.4665	0.0655051	29.2736	0.168423	29.3444	0.165961	29.0684	0.0635151
27.5886	27.1606	27.5741	27.4333	27.4859	27.5479	27.8065	27.3	27.5719	27.1734	27.4968	27.0115	27.0291	27.093	27.2275	26.7305	XP_003482167	leukocyte elastase inhibitor	SERPINB1	100155145	0.00305095	0.0741599	0.471128	0.568208	0.51012	0.583179	27.3269	0.282182	27.1314	0.224288	27.5225	0.181423	-0.391111	27.2876	0.290994	27.3663	0.287073	0.0787	27.2066	0.228278	27.5259	0.268727	27.0561	0.22397	27.519	0.0674814
26.2365	26.2243	25.8149	26.0458	26.8012	26.5574	26.2327	26.7771	26.3254	26.8078	26.3387	26.631	26.3632	26.3131	26.5014	26.676	XP_003481678	SPRY domain-containing protein 4	SPRYD4	100738263	0.00309626	0.0742888	0.256203	0.475632	0.599956	0.615679	26.4154	0.283066	26.6088	0.196133	26.222	0.218404	0.386883	26.3529	0.320645	26.4779	0.244853	0.125	26.6431	0.201198	26.3127	0.163205	26.5746	0.214817	26.1312	0.250397
25.5035	25.8046	25.8634	26.1187	26.146	25.9342	25.6853	25.9556	26.1254	26.3162	26.2013	25.9898	26.1301	26.2303	26.1345	26.2841	NP_001177146	plasminogen receptor (KT);plasminogen receptor (KT) isoform X1;plasminogen receptor (KT) isoform X2	PLGRKT	100155714	0.00326024	0.0759663	0.00179655	0.0554891	0.254441	0.474669	26.0264	0.224811	26.1483	0.128831	25.9046	0.240308	0.243765	26.1592	0.140399	25.8936	0.219713	-0.2656	26.0554	0.0967307	25.7319	0.183112	26.2413	0.0795454	26.0772	0.147383
29.036	29.053	29.8648	29.7556	29.9643	29.6786	28.9945	29.9762	29.5709	29.9311	29.7658	29.6077	29.9471	29.7799	30.0509	29.6307	XP_003359802	NAD kinase 2, mitochondrial isoform X1	NADK2	100515177	0.00320934	0.0759663	0.0321605	0.235577	0.0207672	0.189577	29.6629	0.345494	29.861	0.16738	29.4649	0.371623	0.396122	29.7937	0.155266	29.5322	0.438857	-0.2615	29.8738	0.177811	29.1905	0.326316	29.8482	0.182521	29.7392	0.122592
26.5501	26.5483	24.9968	25.9647	26.7695	26.0759	26.3232	26.6228	26.0187	26.8418	26.085	26.5441	26.6645	26.3972	26.5226	26.5916	XP_020920789	mitochondrial ornithine transporter 1 isoform X1;mitochondrial ornithine transporter 1 isoform X1;mitochondrial ornithine transporter 1	SLC25A15	100511895	0.00327949	0.0759663	0.0454423	0.263173	0.0938385	0.338472	26.3448	0.449717	26.6193	0.141027	26.0703	0.491218	0.548954	26.1773	0.567369	26.5123	0.21761	0.335	26.6502	0.0939091	26.3744	0.225696	26.5883	0.187173	25.7663	0.51535
26.5585	26.6849	26.3588	26.5239	26.6175	26.7992	26.4233	26.6769	26.1956	26.9784	26.7212	26.6615	27.0273	26.8081	27.0081	27.1611	NP_001177126	NADH dehydrogenase	NDUFA8	100154443	0.0032917	0.0759663	0.683189	0.636916	0.0447307	0.262856	26.7003	0.26097	26.8674	0.20302	26.5332	0.202242	0.334198	26.7194	0.337215	26.6811	0.177175	-0.0383	26.7458	0.189327	26.6165	0.16201	26.9889	0.144696	26.4498	0.225127
30.5253	30.4303	30.4566	30.312	30.273	30.2897	30.2823	30.0709	30.2575	30.12	30.3018	30.2178	30.0209	30.2633	30.2489	30.0096	XP_020923210	14-3-3 protein epsilon isoform X1;14-3-3 protein epsilon isoform X2	YWHAE	100620600	0.00327201	0.0759663	0.758304	0.659203	0.572244	0.605078	30.255	0.146249	30.153	0.110709	30.357	0.0990705	-0.203918	30.2462	0.133109	30.2638	0.167149	0.0176	30.1456	0.119126	30.3819	0.117397	30.1604	0.11942	30.332	0.0863669
23.687	23.752	23.8915	24.0878	24.3223	23.9738	23.3106	24.6467	23.8798	24.4003	24.2237	23.9768	24.0964	24.0815	24.3351	24.2708	XP_020944969	alpha-tocopherol transfer protein isoform X1;alpha-tocopherol transfer protein isoform X2	TTPA	100152248	0.00342406	0.0764441	0.150436	0.401978	0.176387	0.422991	24.0585	0.321366	24.2663	0.212949	23.8508	0.278057	0.415483	24.1463	0.194661	23.9707	0.407171	-0.1756	24.2606	0.294627	23.6808	0.275651	24.2719	0.137545	24.0207	0.165578
28.9996	28.2114	29.5382	28.9739	27.9335	28.7588	29.3582	28.3068	28.5595	28.6302	28.4758	27.1559	27.6908	28.2184	28.4859	28.104	XP_003129266	annexin A5	ANXA5	100521982	0.00335678	0.0764441	0.16574	0.415802	0.244494	0.469416	28.4626	0.605185	28.0657	0.472683	28.8594	0.448725	-0.793766	28.6232	0.453304	28.3019	0.721328	-0.3213	27.7717	0.482456	28.832	0.481504	28.3596	0.241161	28.8869	0.48577
28.27	28.782	28.9835	29.1503	28.6683	28.7224	27.9702	29.2867	28.5861	29.2265	28.5071	29.3857	29.8311	29.3121	29.0086	29.7465	XP_005672919	acetyl-coenzyme A synthetase, cytoplasmic isoform X1;acetyl-coenzyme A synthetase, cytoplasmic	ACSS2	100153866	0.00339854	0.0764441	0.308964	0.499819	0.385352	0.536515	28.9648	0.50814	29.3082	0.373777	28.6215	0.379601	0.686741	29.0651	0.398085	28.8646	0.609794	-0.2005	29.293	0.479049	28.4362	0.385695	29.3234	0.309647	28.8067	0.309693
29.2964	29.1717	29.5423	28.7501	29.6894	29.1934	28.9635	29.5938	29.202	29.051	28.5928	29.6854	30.1026	29.7745	29.561	30.0271	XP_020927423	cathepsin B isoform X2;cathepsin B isoform X2;cathepsin B isoform X2;cathepsin B isoform X2;cathepsin B isoform X2;cathepsin B precursor;cathepsin B isoform X1;cathepsin B isoform X3	CTSB	100037961	0.00340041	0.0764441	0.380144	0.53534	0.928722	0.696811	29.3873	0.432409	29.6856	0.321849	29.089	0.306101	0.596586	29.3126	0.500514	29.462	0.370666	0.1494	29.7678	0.227541	29.1562	0.139523	29.6034	0.41462	29.0218	0.432565
30.584	30.6913	30.6625	30.7594	30.1787	30.2148	30.0926	29.9904	30.2972	30.0125	30.1308	30.2033	30.0053	30.1241	29.7672	29.7674	XP_020938600	triokinase/FMN cyclase;triokinase/FMN cyclase	TKFC	100520121	0.00337792	0.0764441	0.64504	0.628204	0.315329	0.50218	30.2176	0.309234	30.0061	0.167719	30.4291	0.273052	-0.422958	30.1901	0.369495	30.245	0.258194	0.0549	30.0944	0.112118	30.3957	0.287191	29.9178	0.179656	30.4625	0.297507
26.3049	26.949	25.0953	25.4785	24.9624	25.5698	25.6533	25.0406	25.2787	24.7307	25.1423	25.1185	24.8513	25.2421	25.2717	25.0496	XP_020937675	perilipin-3 isoform X3;perilipin-3 isoform X1;perilipin-3;perilipin-3 isoform X4;perilipin-3 isoform X2;perilipin-3 isoform X2	PLIN3	595103	0.00355221	0.0768943	0.0485639	0.270661	0.0215308	0.191996	25.3587	0.564348	25.0334	0.184297	25.684	0.637676	-0.650606	25.1611	0.21901	25.5562	0.738435	0.3951	24.9932	0.114079	26.1193	0.643439	25.0735	0.248881	25.2487	0.171813
27.6111	27.2303	26.5218	27.0283	26.4079	26.8431	27.407	26.5983	27.5893	26.3027	26.9857	27.0786	26.6009	26.6783	26.4905	26.477	XP_003353965	reticulocalbin-1	RCN1	100516484	0.00357525	0.0768943	0.204331	0.44454	0.859657	0.683975	26.8657	0.424666	26.5793	0.234246	27.1521	0.379588	-0.572802	26.7592	0.420173	26.9722	0.428936	0.213	26.6714	0.286073	27.2729	0.326024	26.4871	0.153469	27.0313	0.437028
32.0734	32.4201	31.5079	31.7002	32.66	32.267	31.4809	32.5609	32.1263	32.6101	32.1696	32.7283	32.359	32.5492	32.3311	32.1761	NP_999144	fructose-1,6-bisphosphatase 1	FBP1	397038	0.00348436	0.0768943	0.260088	0.478265	0.935917	0.697808	32.2325	0.388028	32.4968	0.188667	31.9682	0.356846	0.528664	32.1463	0.38173	32.3187	0.399924	0.1724	32.577	0.160766	32.0604	0.411544	32.4166	0.200132	31.876	0.32418
26.496	27.022	26.9553	27.0061	27.7679	26.6029	26.4622	27.1265	27.1242	27.601	26.8898	27.2137	27.4486	26.7585	27.172	27.657	XP_020924094	2-hydroxyacyl-CoA lyase 1 isoform X1;2-hydroxyacyl-CoA lyase 1;2-hydroxyacyl-CoA lyase 1 isoform X2	HACL1	100518218	0.00351538	0.0768943	0.393321	0.539461	0.153859	0.405413	27.0815	0.396495	27.3431	0.336215	26.8198	0.259474	0.523344	27.1455	0.325358	27.0175	0.470802	-0.128	27.3892	0.28677	26.6458	0.257891	27.2971	0.419373	26.9938	0.0990612
24.2828	23.5364	23.6924	23.9307	22.2017	24.3505	24.0561	23.6518	24.2738	23.9215	24.1206	21.8211	22.7589	23.6031	22.739	23.8755	NP_001230739	chitinase domain-containing protein 1 precursor	CHID1	100511064	0.00361874	0.0773126	0.126263	0.381159	0.0907954	0.332655	23.551	0.765791	23.0716	0.803265	24.0304	0.293372	-0.95883	23.7696	0.468054	23.3324	0.963518	-0.4372	22.6084	0.795125	24.0564	0.368867	23.5348	0.548815	24.0044	0.250907
32.8219	32.9297	33.0249	32.8918	33.367	33.049	33.021	33.5543	33.4428	33.1533	33.2942	33.4597	33.5311	33.3172	33.4438	33.0483	XP_005673633	regucalcin isoform X1;regucalcin isoform X1;regucalcin isoform X1;regucalcin isoform X1;regucalcin	RGN	768107	0.00363234	0.0773126	0.863012	0.684994	0.0202338	0.186365	33.2094	0.243828	33.3593	0.179584	33.0594	0.209163	0.299911	33.202	0.204174	33.2167	0.292553	0.0147	33.478	0.0842774	32.9554	0.102575	33.2406	0.174881	33.1634	0.250423
24.8692	24.9474	24.8218	24.7007	24.5703	25.2411	24.6948	24.8745	25.0586	24.3608	25.1525	24.7211	24.7387	24.1744	24.5854	24.629	XP_020940437	pterin-4-alpha-carbinolamine dehydratase 2	PCBD2	100624388	0.00370215	0.0783922	0.162345	0.413818	0.175199	0.422112	24.7588	0.274992	24.5818	0.222609	24.9358	0.202195	-0.353992	24.6854	0.328628	24.8321	0.204315	0.1467	24.7261	0.124482	24.9381	0.227927	24.4374	0.211068	24.9334	0.208394
27.7487	27.5461	27.022	27.5905	26.1726	27.6834	27.1129	27.1251	27.552	26.9242	27.502	26.8484	27.4612	27.0223	26.377	26.5528	NP_001265706	very long-chain acyl-CoA synthetase	SLC27A2	494011	0.00382343	0.078926	0.448748	0.560138	0.839092	0.681879	27.1401	0.48033	26.8105	0.421364	27.4697	0.261733	-0.659241	27.0679	0.457213	27.2123	0.522904	0.1444	26.9018	0.546927	27.5228	0.286017	26.7191	0.30478	27.4166	0.265562
27.9814	27.9724	27.8748	27.8616	28.4599	27.8563	27.7334	28.2372	27.8747	28.3574	27.6521	28.0309	27.9028	27.948	28.124	28.1542	XP_020934722	2-oxoglutarate dehydrogenase, mitochondrial isoform X3;2-oxoglutarate dehydrogenase, mitochondrial isoform X3;2-oxoglutarate dehydrogenase, mitochondrial isoform X1;2-oxoglutarate dehydrogenase, mitochondrial isoform X1;2-oxoglutarate dehydrogenase, mi	OGDH	100515636	0.00380078	0.078926	0.635418	0.625921	0.735111	0.652943	28.0013	0.217896	28.1518	0.194003	27.8508	0.111092	0.30097	27.9808	0.219818	28.0218	0.229049	0.041	28.1577	0.244094	27.8859	0.11649	28.1459	0.167766	27.8158	0.109336
31.6583	32.9244	32.1829	32.7086	32.6427	31.8544	30.8346	32.7489	31.9159	33.0002	32.0137	32.999	33.9122	33.1158	32.6913	32.9154	NP_001093400	fatty acid synthase	FASN	397561	0.00380387	0.078926	0.669814	0.634537	0.3559	0.524392	32.5074	0.728647	33.0032	0.403296	32.0116	0.642808	0.991581	32.568	0.4665	32.4468	0.954824	-0.1212	33.0757	0.577295	31.8179	0.859853	32.9307	0.179504	32.2053	0.353219
24.6098	24.6518	24.5863	24.7001	24.9234	24.6774	24.3706	24.681	24.3487	24.716	24.215	24.6082	24.8832	24.7879	24.9112	24.8845	XP_005672502	NADH dehydrogenase;NADH dehydrogenase;NADH dehydrogenase	NDUFS4	100516161	0.00410543	0.0826703	0.692965	0.641081	0.314958	0.50218	24.6597	0.207193	24.7994	0.119401	24.52	0.181944	0.27947	24.6437	0.248661	24.6757	0.171971	0.032	24.774	0.153171	24.5774	0.140662	24.8249	0.0898604	24.4625	0.220586
28.662	28.5772	28.2675	28.3036	27.6766	28.4822	28.3592	27.346	27.9648	27.9474	28.1637	27.4696	28.2204	28.2476	28.174	28.3758	XP_020924534	protein ABHD14B;protein ABHD14B;protein ABHD14B;protein ABHD14B	ABHD14B	100621118	0.00415343	0.0832288	0.502298	0.581186	0.00348052	0.0768943	28.1398	0.37501	27.9322	0.389313	28.3475	0.226315	-0.415335	28.1805	0.154235	28.0991	0.523241	-0.0814	27.6781	0.386363	28.5201	0.130045	28.1862	0.179698	28.1749	0.152083
26.2216	25.4351	25.8152	25.7273	25.6562	26.2535	26.4455	25.4982	26.0933	25.0813	26.0611	25.6906	25.664	25.7985	25.3822	25.1288	XP_003133417	proline synthase co-transcribed bacterial homolog protein isoform X1;proline synthase co-transcribed bacterial homolog protein isoform X2	PLPBP	100524716	0.00421584	0.08383	0.157797	0.409745	0.703748	0.643717	25.747	0.39428	25.4875	0.267915	26.0066	0.327646	-0.519119	25.636	0.393895	25.8581	0.387009	0.2221	25.6272	0.0872782	26.0889	0.446937	25.3477	0.328284	25.9242	0.180704
28.1331	28.0887	27.9197	28.111	28.461	28.27	28.3179	28.1562	28.113	28.3204	28.0455	28.4217	28.4317	28.2683	28.1435	28.3191	NP_001098423	succinate dehydrogenase	SDHB	414412	0.00432667	0.084169	0.0338963	0.238268	0.651671	0.630473	28.22	0.154179	28.3152	0.121394	28.1249	0.124451	0.190392	28.1551	0.14056	28.285	0.146729	0.1299	28.3677	0.141929	28.2024	0.109019	28.2628	0.0831593	28.0473	0.0906433
26.7351	26.5465	26.0371	26.0018	25.8604	26.2294	26.1613	25.8092	26.2357	25.8989	26.0237	26.2806	25.7223	25.9021	25.2518	25.7899	XP_020934310	biliverdin reductase A;biliverdin reductase A	BLVRA	100515289	0.00431721	0.084169	0.045003	0.262856	0.590673	0.611654	26.0303	0.346005	25.8144	0.282816	26.2463	0.264502	-0.431906	25.8926	0.290065	26.1681	0.359225	0.2755	25.9181	0.248275	26.4181	0.269871	25.7107	0.310332	26.0745	0.108391
31.2402	31.5686	30.9681	31.0421	30.95	30.9525	31.0691	30.4657	30.8815	30.9015	31.0848	30.7413	31.0254	30.5486	30.4951	30.7317	XP_020938658	glycine N-acyltransferase isoform X1;glycine N-acyltransferase isoform X1;glycine N-acyltransferase isoform X1;glycine N-acyltransferase isoform X2;glycine N-acyltransferase isoform X3	LOC100518109	100518109	0.00435181	0.084169	0.13203	0.385888	0.685975	0.638261	30.9166	0.282479	30.7324	0.214875	31.1009	0.217359	-0.368443	30.8317	0.219658	31.0016	0.325935	0.1699	30.7956	0.250656	31.2076	0.268109	30.6692	0.185083	30.9941	0.0892363
32.5723	32.7324	31.8299	32.2079	32.5958	32.4717	31.9318	32.5412	32.2317	32.6901	32.292	32.6214	32.7598	32.6523	32.6295	32.7056	NP_001155225	phosphoenolpyruvate carboxykinase	PCK2	403165	0.00436427	0.084169	0.260182	0.478265	0.143989	0.395908	32.4666	0.285908	32.6495	0.0684317	32.2837	0.306658	0.365749	32.4049	0.315227	32.5283	0.259021	0.1234	32.6296	0.093055	32.4271	0.347203	32.6694	0.034785	32.1404	0.209973
26.0564	26.0419	25.5745	26.0456	26.4592	26.0739	25.2164	25.8435	25.6945	26.1739	25.9194	26.2884	26.5278	26.8547	26.4506	26.4444	XP_020926604	LOW QUALITY PROTEIN: trifunctional purine biosynthetic protein adenosine-3	GART	100620652	0.00428272	0.084169	0.614814	0.618868	0.460484	0.563565	26.1041	0.407635	26.3803	0.293085	25.8278	0.309435	0.552483	26.1447	0.427081	26.0634	0.412188	-0.0813	26.2797	0.307744	25.8472	0.420707	26.4809	0.280603	25.8085	0.213132
27.1186	26.8658	26.9517	26.7509	26.5766	26.6897	27.0054	26.6089	26.681	26.2824	27.025	26.731	26.5516	26.7412	26.6239	26.6684	XP_020957414	PDZ and LIM domain protein 5 isoform X8;PDZ and LIM domain protein 5 isoform X4;PDZ and LIM domain protein 5 isoform X4;PDZ and LIM domain protein 5 isoform X3;PDZ and LIM domain protein 5 isoform X2;PDZ and LIM domain protein 5 isoform X1;PDZ and LI	PDLIM5	100515041	0.00439897	0.0844419	0.532677	0.589968	0.859728	0.683975	26.742	0.211209	26.598	0.144502	26.886	0.165293	-0.287975	26.7156	0.224502	26.7685	0.208785	0.0529	26.617	0.0795459	26.9199	0.185051	26.579	0.203545	26.8521	0.162624
27.0384	27.0358	26.7244	26.8266	26.7966	27.0134	26.881	26.5767	27.0933	26.7266	27.2181	26.7622	26.8303	26.6087	26.8627	26.6562	XP_020957034	LOW QUALITY PROTEIN: multifunctional protein ADE2	PAICS	100521281	0.00449425	0.0858696	0.712283	0.647742	0.992698	0.711926	26.8532	0.18354	26.7275	0.104709	26.9789	0.158468	-0.251381	26.8396	0.214236	26.8668	0.160827	0.0272	26.7414	0.113278	26.9922	0.0749553	26.7135	0.110597	26.9656	0.229144
31.2813	31.3368	30.8791	31.1143	30.8302	31.4026	31.0939	30.9377	31.286	30.8496	31.3779	31.1319	31.2383	30.9264	30.6899	30.8613	XP_001929289	beta-ureidopropionase isoform X1;beta-ureidopropionase isoform X2	UPB1	100155919	0.00454985	0.0861891	0.0798544	0.317081	0.603545	0.617268	31.0773	0.226636	30.9332	0.175084	31.2215	0.178624	-0.288326	30.9981	0.237765	31.1566	0.197913	0.1585	31.0345	0.184481	31.2787	0.132771	30.8318	0.100467	31.1643	0.219324
29.0718	29.3115	29.2274	29.1923	29.0019	29.142	29.2052	28.8926	29.0272	29.0463	29.1357	28.9498	29.1404	29.085	28.9926	28.9286	XP_020932879	dolichyl-diphosphooligosaccharide--protein glycosyltransferase subunit 2 isoform X4;dolichyl-diphosphooligosaccharide--protein glycosyltransferase subunit 2 isoform X2;dolichyl-diphosphooligosaccharide--protein glycosyltransferase subunit 2 isoform X3;d	RPN2	100154432	0.00465527	0.0872143	0.831388	0.680061	0.568284	0.603319	29.0844	0.117368	29.0046	0.0829059	29.1641	0.0900547	-0.159487	29.0794	0.101363	29.0894	0.138516	0.01	28.9961	0.106005	29.1826	0.101732	29.0131	0.0678874	29.1456	0.0875271
26.4403	26.2747	27.3665	26.8737	27.1634	26.8065	26.8478	27.3493	26.6512	26.87	26.5183	27.4994	27.1392	27.0208	27.1017	27.2413	NP_999422	dipeptidyl peptidase 4	DPP4	397492	0.00463965	0.0872143	0.907864	0.693784	0.084095	0.322252	26.9478	0.352481	27.1731	0.194046	26.7224	0.335379	0.45075	26.9554	0.28637	26.9401	0.429059	-0.0153	27.2878	0.169435	26.5923	0.279958	27.0584	0.15517	26.8524	0.372796
30.106	29.9694	29.5922	29.5051	30.0137	29.7261	29.8643	29.9176	29.7039	29.9825	29.7512	30.0904	30.2463	29.8105	29.9313	30.1528	XP_005661752	stress-70 protein, mitochondrial	HSPA9	100521183	0.00473862	0.0880787	0.0193417	0.181816	0.219202	0.454364	29.8977	0.206412	30.0181	0.140133	29.7773	0.196234	0.240873	29.8037	0.212732	29.9917	0.160749	0.188	30.067	0.138875	29.9164	0.160922	29.9693	0.142014	29.6381	0.110919
24.3138	24.1798	24.0719	24.3968	22.8793	24.0429	23.5633	23.6961	24.5188	22.2877	23.9499	24.0701	24.4401	22.5265	22.6456	23.6567	XP_020928982	caspase-7 isoform X3;caspase-7 isoform X3;caspase-7 isoform X2;caspase-7 isoform X1;caspase-7 isoform X1;caspase-7 isoform X1	CASP7	100156777	0.00492514	0.0893798	0.141359	0.394933	0.0324984	0.236251	23.7024	0.727716	23.2753	0.792875	24.1296	0.29838	-0.85437	23.5067	0.889886	23.8982	0.505317	0.3915	23.7714	0.667838	24.0249	0.327041	22.7791	0.603658	24.2344	0.267466
27.7652	27.6243	28.3875	28.1193	28.5241	28.1765	27.3083	28.5563	28.1847	28.3612	28.1507	28.5263	28.2968	28.4752	28.1552	27.9642	XP_013851342	sulfotransferase 1C4;sulfotransferase 1C4	LOC100623441	100623441	0.00498403	0.0893798	0.287327	0.491283	0.00789406	0.116247	28.161	0.350563	28.3574	0.210075	27.9646	0.361956	0.392879	28.2248	0.168515	28.0972	0.475032	-0.1276	28.4759	0.120289	27.7186	0.360149	28.239	0.226024	28.2105	0.120971
26.5813	26.7753	26.5241	26.6671	26.3308	26.8993	26.5308	26.2779	26.7971	26.4707	26.8242	26.7301	26.444	26.4813	26.1968	26.4241	XP_020921522	citrate lyase subunit beta-like protein, mitochondrial isoform X2;citrate lyase subunit beta-like protein, mitochondrial isoform X1;citrate lyase subunit beta-like protein, mitochondrial isoform X1;citrate lyase subunit beta-like protein, mitochondrial	CLYBL	100154139	0.00496889	0.0893798	0.783007	0.668299	0.724698	0.649966	26.5597	0.206664	26.4195	0.160835	26.6999	0.143932	-0.280426	26.5482	0.207782	26.5712	0.219192	0.023	26.4457	0.201883	26.6967	0.171347	26.3932	0.133289	26.7031	0.137662
28.1953	28.0911	28.2544	27.9229	28.6001	27.7077	28.0711	27.944	27.6477	28.5271	28.0137	28.4106	28.2726	28.4546	28.4294	28.2893	XP_005666204	cytochrome c oxidase subunit 5A, mitochondrial	LOC100156967	100156967	0.00500434	0.0893798	0.784486	0.668814	0.443078	0.55826	28.177	0.281614	28.366	0.202584	27.988	0.217379	0.378002	28.1924	0.305084	28.1616	0.276266	-0.0308	28.3068	0.276622	28.0163	0.21282	28.4251	0.0995483	27.9597	0.250657
27.7489	28.4263	27.6494	27.7693	27.6375	28.0488	28.4532	26.3159	27.8492	27.5581	28.1572	27.3646	27.392	27.896	27.0436	27.4543	XP_013832923	acyl-coenzyme A thioesterase 13 isoform X1;acyl-coenzyme A thioesterase 13 isoform X1;acyl-coenzyme A thioesterase 13	ACOT13	100514587	0.0049622	0.0893798	0.994941	0.712101	0.141502	0.394933	27.6728	0.524241	27.3328	0.477768	28.0128	0.310505	-0.680017	27.6721	0.334261	27.6734	0.690787	0.0013	27.1775	0.587372	28.1693	0.335611	27.488	0.351179	27.8562	0.216764
33.178	32.9197	32.616	32.4445	33.1404	32.9874	32.6657	33.2707	32.7529	32.8772	32.6365	33.4543	33.0818	32.9806	32.831	32.7216	NP_001231091	sorbitol dehydrogenase;sorbitol dehydrogenase isoform X1	SORD	100158181	0.00513885	0.0904911	0.000737878	0.039297	0.7155	0.648514	32.9099	0.270423	33.0447	0.242477	32.7751	0.237431	0.269608	32.7325	0.168381	33.0873	0.237601	0.3548	33.2368	0.165086	32.9377	0.211754	32.8526	0.107399	32.6125	0.127195
29.0218	28.7236	29.4749	29.493	30.1592	29.7368	29.0131	30.5316	29.7603	30.084	30.1535	29.9829	29.8373	29.5727	29.7028	30.3622	NP_001032227	bile salt sulfotransferase;bile salt sulfotransferase isoform X1	SULT2A1	641359	0.00515467	0.0904911	0.283704	0.489044	0.0454861	0.263173	29.7256	0.502145	30.0291	0.324497	29.4221	0.47383	0.606949	29.8254	0.333628	29.6258	0.637368	-0.1996	30.1277	0.299662	29.1238	0.431506	29.9304	0.360472	29.7204	0.316832
24.4947	24.7608	24.1793	24.3904	22.7021	24.4664	24.8645	22.1971	22.6	21.9707	23.641	23.5987	21.5185	22.0764	22.6674	24.7104	XP_001929181	carboxypeptidase B2;	CPB2	100155038	0.00514641	0.0904911	0.512044	0.583939	0.164692	0.415503	23.4274	1.15956	22.6801	1.02933	24.1746	0.738517	-1.4945	23.2794	1.08356	23.5753	1.28729	0.2959	22.5041	0.876163	24.6466	0.196691	22.8562	1.27354	23.7027	0.799968
27.6315	27.3839	27.0116	26.926	27.1063	26.9663	27.4329	26.7158	26.9671	26.6583	27.202	27.0815	26.5604	27.0656	26.5215	26.5599	NP_001177145	diablo homolog, mitochondrial	DIABLO	100155744	0.00526772	0.0914718	0.0621697	0.291795	0.510181	0.583179	26.9869	0.328149	26.7837	0.256699	27.1902	0.26537	-0.406517	26.864	0.251639	27.1098	0.364537	0.2458	26.866	0.27088	27.3537	0.279551	26.7013	0.249587	27.0267	0.121994
28.4982	28.3435	27.9148	28.8585	29.2973	28.8738	27.9148	29.4503	28.6507	29.0229	28.6248	29.0531	28.9637	28.7216	28.7243	28.7312	XP_003129115	UDP-glucuronosyltransferase 2C1	LOC100515394	100515394	0.00534414	0.0914718	0.382082	0.536201	0.142465	0.394933	28.7277	0.422072	28.9955	0.272941	28.4599	0.378536	0.535648	28.6561	0.325273	28.7993	0.514012	0.1432	29.1911	0.223045	28.4076	0.396853	28.8	0.148647	28.5122	0.411774
23.9866	24.275	24.887	24.7428	23.247	25.1263	24.9681	24.547	24.3111	23.8146	24.8489	23.7166	24.0151	22.3201	23.0342	24.3156	XP_020950966	nicotinamide/nicotinic acid mononucleotide adenylyltransferase 1 isoform X1;nicotinamide/nicotinic acid mononucleotide adenylyltransferase 1 isoform X1;nicotinamide/nicotinic acid mononucleotide adenylyltransferase 1 isoform X1;nicotinamide/nicotinic ac	NMNAT1	102160928	0.0052984	0.0914718	0.514842	0.584842	0.321751	0.507281	24.1347	0.773851	23.6263	0.728832	24.6432	0.401353	-1.01694	24.0343	0.92855	24.2352	0.630847	0.2009	23.8814	0.544862	24.589	0.545856	23.3711	0.876913	24.6975	0.264689
25.8565	25.9602	25.5336	25.5093	25.3057	25.635	25.9181	25.3772	25.7465	25.7063	26.0889	25.6177	25.3921	25.5032	25.5214	25.4117	XP_003484266	vesicle-trafficking protein SEC22b	LOC100157002	100157002	0.00533758	0.0914718	0.954236	0.701068	0.210233	0.4484	25.6302	0.230739	25.4794	0.134031	25.781	0.2101	-0.301605	25.6276	0.216918	25.6328	0.258879	0.0052	25.4232	0.135054	25.8425	0.144713	25.5356	0.123474	25.7196	0.26831
28.198	27.9652	27.2516	27.6415	27.1808	27.6572	28.2623	27.2044	27.4426	27.4308	27.4916	27.7737	27.4349	27.3562	27.0237	27.3901	XP_001927122	adipocyte plasma membrane-associated protein	APMAP	100157249	0.00539783	0.0920074	0.0138465	0.15373	0.0657521	0.297144	27.544	0.355543	27.3493	0.223977	27.7387	0.366144	-0.389414	27.3785	0.181823	27.7096	0.418563	0.3311	27.3985	0.27515	28.0206	0.273872	27.3002	0.186833	27.4568	0.160857
26.7975	26.7512	26.5728	26.6404	26.7498	26.8001	26.8781	26.8596	26.5151	26.9742	26.7003	26.822	27.1308	26.8364	26.9213	26.7836	XP_020927734	sarcoplasmic/endoplasmic reticulum calcium ATPase 2 isoform X1;sarcoplasmic/endoplasmic reticulum calcium ATPase 2	ATP2A2	396875	0.00545417	0.0925836	0.0675822	0.299124	0.0992298	0.345698	26.7958	0.150323	26.8847	0.122591	26.7069	0.123843	0.177759	26.743	0.164244	26.8486	0.122769	0.1056	26.8905	0.166488	26.8067	0.0525924	26.8789	0.085193	26.6072	0.0804709
27.9566	27.927	27.514	27.857	27.1999	27.9658	27.5353	27.1611	28.0023	27.5165	28.0334	27.9188	27.5361	27.5341	27.2376	27.3567	XP_013844819	3-hydroxybutyrate dehydrogenase type 2;3-hydroxybutyrate dehydrogenase type 2;3-hydroxybutyrate dehydrogenase type 2	BDH2	100522692	0.00555438	0.0938967	0.882614	0.68907	0.848401	0.682368	27.6408	0.308641	27.4326	0.249588	27.8489	0.206859	-0.416323	27.6314	0.2969	27.6501	0.340264	0.0187	27.454	0.352662	27.8462	0.207928	27.4112	0.140589	27.8517	0.237888
29.8129	29.4994	29.6206	29.4971	29.5016	29.6405	29.9051	29.4808	29.663	29.4035	29.8558	29.6967	29.3346	29.3673	29.3089	28.8501	NP_999366	glutathione peroxidase 1	GPX1	397403	0.0055816	0.09397	0.11036	0.359359	0.276928	0.484652	29.5274	0.256861	29.3679	0.242799	29.6868	0.155983	-0.318861	29.4458	0.29999	29.609	0.190193	0.1632	29.5034	0.148723	29.7145	0.180527	29.2325	0.257845	29.6591	0.148791
24.1365	24.0174	23.6969	25.109	23.4369	23.8554	24.0787	23.6643	22.4506	22.6452	24.3529	22.9515	22.9615	23.0249	22.3067	22.4703	XP_020925239	U2 snRNP-associated SURP motif-containing protein isoform X4;U2 snRNP-associated SURP motif-containing protein isoform X2;U2 snRNP-associated SURP motif-containing protein isoform X1;U2 snRNP-associated SURP motif-containing protein isoform X5;U2 snRNP	U2SURP	100517309	0.00571499	0.0954336	0.238277	0.465959	0.411386	0.544263	23.4474	0.800356	22.9327	0.460968	23.9622	0.744659	-1.0295	23.2571	1.0299	23.6378	0.478669	0.3807	23.2536	0.355336	24.022	0.121245	22.6118	0.308153	23.9023	1.12678
28.35	28.3562	28.1969	28.2808	27.8386	28.2389	28.19	27.9702	28.1734	28.0173	28.2509	28.0735	28.2113	28.18	28.138	28.2337	XP_005666247	protein transport protein Sec23A	SEC23A	100155766	0.00600603	0.0986889	0.567989	0.603319	0.111795	0.361611	28.1687	0.136875	28.0828	0.135471	28.2546	0.0701565	-0.171831	28.1839	0.0815058	28.1536	0.181599	-0.0303	28.0234	0.157899	28.2838	0.0825137	28.1423	0.0920221	28.2255	0.049113
27.7011	27.4918	27.3438	27.4223	27.3654	28.0893	28.1018	27.6105	28.0213	27.3614	28.2249	27.3918	26.9698	27.2232	27.3394	27.158	XP_020946556	protein canopy homolog 2 isoform X1;protein canopy homolog 2 isoform X1;protein canopy homolog 2 precursor	CNPY2	100151912	0.00624551	0.102215	0.611315	0.618528	0.924656	0.695801	27.551	0.373967	27.3024	0.188778	27.7996	0.350475	-0.497112	27.5118	0.390092	27.5902	0.379469	0.0784	27.3344	0.266705	27.846	0.300589	27.2705	0.0964352	27.7531	0.436463
27.0583	27.0293	28.8619	29.6559	29.3281	28.5265	26.9651	29.2258	29.5497	29.5385	29.5883	28.9236	29.1229	28.9291	29.0508	29.0617	XP_005653132	dimethylaniline monooxygenase;dimethylaniline monooxygenase;dimethylaniline monooxygenase;dimethylaniline monooxygenase	FMO5	100152950	0.00631224	0.102693	0.000759139	0.039297	0.00073008	0.039297	28.776	0.923568	29.1476	0.209343	28.4044	1.21176	0.743206	29.2795	0.332545	28.2724	1.06662	-1.0071	29.1501	0.172658	27.3948	0.755454	29.1451	0.269128	29.414	0.370673
27.7462	27.8822	28.0041	27.5497	27.9973	28.001	27.8421	27.9787	27.4509	27.9666	27.7745	28.2075	27.9056	27.9729	28.208	28.128	XP_003123930	lamin-B1	LMNB1	100513342	0.00640997	0.103668	0.445867	0.559744	0.196125	0.4406	27.9135	0.20856	28.0456	0.117888	27.7813	0.198512	0.264257	27.8819	0.268577	27.9451	0.137078	0.0632	28.0223	0.129655	27.8679	0.105508	28.0689	0.119041	27.6948	0.246688
32.3047	32.4936	32.3429	32.4174	32.2586	32.4114	32.3766	32.008	32.7811	32.1535	32.4532	32.6028	32.18	32.1737	31.9751	31.9796	XP_005670994	catechol O-methyltransferase isoform X1;catechol O-methyltransferase isoform X1;catechol O-methyltransferase	COMT	100155530	0.0066169	0.106595	0.61024	0.618202	0.112402	0.361992	32.307	0.225706	32.1664	0.205609	32.4476	0.14734	-0.281185	32.2846	0.271031	32.3295	0.185887	0.0449	32.2624	0.24993	32.3966	0.0784529	32.0705	0.107835	32.4986	0.193787
23.0652	23.527	23.6891	23.6385	24.584	21.6398	21.6733	24.7839	23.496	24.7397	24.3308	23.0223	26.5036	24.0316	24.301	24.9097	XP_020956013	LETM1 and EF-hand domain-containing protein 1, mitochondrial isoform X2;LETM1 and EF-hand domain-containing protein 1, mitochondrial;LETM1 and EF-hand domain-containing protein 1, mitochondrial isoform X1	LETM1	100514302	0.00667038	0.1069	0.252799	0.473695	0.113666	0.363369	23.871	1.21247	24.6095	0.97642	23.1325	0.974781	1.47701	24.1421	0.520391	23.5999	1.64664	-0.5422	24.7234	1.42427	22.4763	0.96526	24.4955	0.401749	23.7886	0.370591
23.7159	23.7702	23.9951	24.172	23.0128	23.9463	24.0155	22.3072	22.9516	23.0929	23.7385	23.8168	22.902	22.4488	23.591	21.9891	XP_005653924	signal recognition particle subunit SRP68	SRP68	100739290	0.00669346	0.1069	0.503228	0.581186	0.883742	0.68939	23.3416	0.679073	22.8951	0.627046	23.7881	0.373154	-0.89304	23.2474	0.765833	23.4358	0.617548	0.1884	23.0097	0.62087	23.862	0.141932	22.7805	0.704931	23.7143	0.538724
30.0139	29.95	29.4626	30.0556	29.7108	30.1804	29.9073	29.6707	30.0874	29.9002	30.2358	29.679	29.6679	29.5129	29.5269	29.5754	NP_001272902	enoyl-CoA delta isomerase 1, mitochondrial	ECI1	100738177	0.00675495	0.1069	0.611452	0.618528	0.997466	0.712101	29.821	0.250783	29.6555	0.12374	29.9866	0.238311	-0.331158	29.7946	0.309136	29.8475	0.193922	0.0529	29.6821	0.0197052	30.0129	0.119972	29.6289	0.182895	29.9603	0.340998
23.7722	23.472	22.742	23.7666	23.2547	23.8802	23.1786	22.5432	23.5763	22.9511	23.437	22.3391	22.575	23.1427	21.7648	23.0992	XP_013843878	LOW QUALITY PROTEIN: peroxisomal biogenesis factor 5	PEX5	100512963	0.00673168	0.1069	0.781179	0.667707	0.595621	0.614217	23.0934	0.58383	22.7087	0.502934	23.4781	0.373079	-0.769405	23.06	0.621863	23.1269	0.58407	0.0669	22.678	0.398412	23.5757	0.316112	22.7394	0.654942	23.3805	0.446574
27.1107	26.7829	26.6492	26.8389	26.2978	27.1637	26.7749	26.4966	26.9659	26.6106	27.334	26.892	26.5016	26.6915	26.6584	26.0978	XP_003361422	gamma-glutamylcyclotransferase isoform X1;gamma-glutamylcyclotransferase isoform X2	GGCT	100512447	0.00676595	0.1069	0.86917	0.686399	0.935536	0.697808	26.7417	0.317774	26.5308	0.245747	26.9525	0.233146	-0.421743	26.7308	0.350367	26.7525	0.305547	0.0217	26.547	0.248831	26.9581	0.208011	26.5146	0.279815	26.947	0.288934
27.8858	28.6589	27.9406	27.9189	28.5114	27.8233	27.4106	28.1875	27.5165	28.4114	27.4368	28.4267	28.3135	27.9668	28.5575	28.4381	YP_004021578	cytochrome c oxidase subunit II (mitochondrion);cytochrome c oxidase subunit II (mitochondrion);cytochrome c oxidase subunit II (mitochondrion)	-	-	0.00724586	0.112747	0.445826	0.559744	0.504197	0.581297	28.0878	0.409366	28.3516	0.193125	27.8239	0.403336	0.5277	28.0233	0.419154	28.1522	0.41704	0.1289	28.3598	0.140562	27.9446	0.520737	28.3435	0.259022	27.7032	0.263746
26.5665	26.831	26.4564	26.4781	26.7331	26.4087	26.0198	26.7546	26.4232	26.8946	26.5522	26.8334	27.0325	26.4546	26.8805	27.046	NP_001230874	heat shock protein 75 kDa, mitochondrial	TRAP1	100515536	0.00729715	0.113117	0.994697	0.712101	0.859839	0.683975	26.6478	0.274343	26.8287	0.189152	26.467	0.225272	0.361689	26.6482	0.249573	26.6474	0.314631	-0.0008	26.8384	0.136422	26.4565	0.339301	26.8189	0.254203	26.4775	0.0546922
25.6623	24.8415	25.0788	25.7691	26.1364	25.4065	24.4772	25.7269	25.1719	25.9513	25.0513	25.5137	25.8468	25.507	25.5117	26.0274	XP_020943286	regulator of microtubule dynamics protein 2 isoform X2;regulator of microtubule dynamics protein 2 isoform X2;regulator of microtubule dynamics protein 2 isoform X1;regulator of microtubule dynamics protein 2 isoform X1;regulator of microtubule dynamic	RMDN2	100521083	0.00739324	0.114176	0.762721	0.66024	0.550198	0.594915	25.48	0.456511	25.7776	0.251347	25.1823	0.425304	0.59532	25.5086	0.385483	25.4514	0.544162	-0.0572	25.8059	0.259836	25.0969	0.536863	25.7493	0.278853	25.2678	0.33818
26.2688	26.4463	26.373	26.3368	26.366	26.4397	26.0262	26.3391	26.7712	26.0228	26.6228	26.233	26.025	26.1571	26.0459	25.8932	XP_020919699	phosphotriesterase-related protein isoform X1;phosphotriesterase-related protein	PTER	100625702	0.00746446	0.114844	0.910595	0.693784	0.0242431	0.202016	26.2729	0.238241	26.1353	0.167438	26.4106	0.224224	-0.275318	26.2778	0.306192	26.268	0.166785	-0.0098	26.2408	0.154917	26.2952	0.197308	26.0297	0.108288	26.5259	0.207122
26.7764	26.9148	26.4898	26.7175	26.9095	26.3494	26.8213	26.7133	26.3131	26.8328	26.3109	26.9077	26.8784	26.885	26.9254	26.7898	XP_005652838	mitochondrial glutamate carrier 1;mitochondrial glutamate carrier 1;mitochondrial glutamate carrier 1;mitochondrial glutamate carrier 1;mitochondrial glutamate carrier 1	SLC25A22	100514030	0.00752384	0.115326	0.158713	0.410567	0.141379	0.394933	26.7209	0.224785	26.8552	0.072667	26.5867	0.248541	0.268583	26.658	0.251338	26.7839	0.189881	0.1259	26.8522	0.0937058	26.7155	0.250755	26.8582	0.0593001	26.4578	0.192348
27.3613	27.2489	27.0629	27.2991	27.6017	27.1881	27.2418	27.2474	27.0925	27.4574	27.2889	27.5946	27.4122	27.4233	27.3868	27.2272	NP_999080	ATP synthase subunit e, mitochondrial	ATP5ME	396950	0.00763264	0.115399	0.204063	0.44454	0.897446	0.691545	27.3209	0.155062	27.4188	0.137859	27.2229	0.102912	0.19589	27.2798	0.145859	27.362	0.162435	0.0822	27.464	0.168947	27.26	0.0727504	27.3737	0.101825	27.1859	0.12551
26.4515	26.9562	24.2957	24.7064	24.3318	26.012	25.5679	24.7191	26.1142	24.4809	25.7591	24.8406	22.6583	25.1937	21.8381	24.5103	NP_001231089	dehydrogenase/reductase SDR family member 7	DHRS7	100152785	0.00760005	0.115399	0.285545	0.489741	0.40456	0.543334	24.9022	1.31923	24.0716	1.17614	25.7329	0.876953	-1.66126	24.6123	1.29513	25.1922	1.36377	0.5799	24.1374	1.00967	26.2469	0.594747	24.0058	1.48213	25.2188	0.857974
29.8167	30.0466	29.9614	30.1061	30.2123	29.9835	30.0504	30.1087	30.0869	30.1447	30.0448	30.0972	30.1559	30.1413	30.0288	30.1861	XP_020955153	LOW QUALITY PROTEIN: acyl-coenzyme A thioesterase 1-like	LOC110255331	110255331	0.00764781	0.115399	0.46916	0.567008	0.24332	0.469041	30.0732	0.0973534	30.1344	0.0567647	30.012	0.092378	0.122345	30.0875	0.0730958	30.0589	0.120413	-0.0286	30.1436	0.0524175	29.9743	0.109459	30.1252	0.0674291	30.0498	0.0642544
23.6889	25.7794	25.6357	22.7656	24.8448	23.827	22.7684	25.068	23.4018	25.9862	23.3361	24.5861	26.4991	25.3283	25.4896	27.008	NP_001244205	ATP-citrate synthase isoform 1;ATP-citrate synthase isoform X1;ATP-citrate synthase isoform X1;ATP-citrate synthase isoform 2;ATP-citrate synthase isoform X2;ATP-citrate synthase isoform X2	ACLY	100125957	0.00759518	0.115399	0.664421	0.633719	0.396189	0.541341	24.7508	1.32182	25.6013	0.837285	23.9004	1.17889	1.70091	24.8689	1.50874	24.6327	1.19827	-0.2362	25.2495	0.856052	24.0159	1.26609	25.953	0.756963	23.7848	1.26657
26.9555	26.404	26.5868	22.4114	27.3784	25.4974	26.1305	27.0644	24.8274	26.9936	25.7073	26.9911	27.4102	26.4097	27.8452	27.1671	XP_020937161	creatine kinase B-type isoform X1;creatine kinase B-type	CKB	100627332	0.00781493	0.116247	0.166784	0.415802	0.232499	0.460352	26.3612	1.31318	27.1575	0.415459	25.565	1.44	1.59241	25.9936	1.71567	26.7289	0.665346	0.7353	27.211	0.214153	26.2469	0.60609	27.1039	0.590962	24.8832	1.79761
26.413	26.2016	26.2829	25.8327	25.8503	26.2377	26.0323	25.8039	26.0861	25.9999	26.5084	25.928	25.7755	25.9806	25.9616	26.1197	XP_003132922	26S proteasome non-ATPase regulatory subunit 9	PSMD9	100525255	0.00783094	0.116247	0.45281	0.561056	0.222434	0.455413	26.0634	0.21772	25.9274	0.113707	26.1993	0.215411	-0.271896	26.0965	0.212337	26.0303	0.232343	-0.0662	25.8394	0.0666451	26.2211	0.15616	26.0155	0.0712031	26.1775	0.287434
29.1846	29.4815	27.8526	29.0833	27.5232	29.3931	28.7909	28.3796	29.7135	28.4092	29.7992	29.0501	28.2809	28.3873	28.0393	27.5075	XP_020957063	LOW QUALITY PROTEIN: UDP-glucuronosyltransferase 2B31-like	LOC100623504	100623504	0.00785095	0.116247	0.603862	0.617268	0.843552	0.682351	28.6797	0.741838	28.1971	0.507611	29.1624	0.623876	-0.965221	28.599	0.850188	28.7605	0.664486	0.1615	28.3084	0.625157	29.2125	0.307422	28.0858	0.421151	29.1122	0.898308
32.7045	32.761	32.2108	32.1958	32.0358	32.4781	32.5047	32.2178	32.7967	32.0604	32.6478	32.5273	32.1536	32.4713	31.8753	31.803	XP_003132938	phosphatidylethanolamine-binding protein 1 isoform X1;phosphatidylethanolamine-binding protein 1 isoform X2	PEBP1	100518336	0.0080364	0.117903	0.208651	0.447049	0.900312	0.692501	32.3402	0.313492	32.1431	0.258217	32.5374	0.234614	-0.394375	32.2577	0.355835	32.4228	0.261502	0.1651	32.2336	0.209771	32.6121	0.14165	32.0525	0.299517	32.4628	0.3058
27.8816	25.8866	26.1409	26.5643	25.4991	23.2049	25.8496	22.4373	27.0659	22.4368	25.9665	21.0921	23.8095	25.1692	25.497	22.6345	NP_999377	transthyretin precursor	TTR	397419	0.00850097	0.122611	0.378648	0.535157	0.99811	0.712101	24.821	1.95651	23.5719	1.67466	26.07	1.35357	-2.49812	25.1844	1.73699	24.4576	2.20991	-0.7268	23.2095	1.88693	25.7057	1.91853	23.9344	1.62265	26.4344	0.490135
25.7882	25.8801	25.6192	25.3832	25.8953	25.5914	25.7471	25.8518	25.3069	26.0653	25.672	25.7533	25.9766	26.3147	25.7829	25.6775	XP_003358222	polymerase delta-interacting protein 2	POLDIP2	100624252	0.00850654	0.122611	0.389323	0.538486	0.0855498	0.324212	25.7691	0.244844	25.9146	0.203727	25.6235	0.196271	0.291134	25.7277	0.33267	25.8105	0.117798	0.0828	25.8692	0.0930036	25.7517	0.120505	25.9601	0.287563	25.4953	0.177598
26.8583	27.1244	26.5439	26.3572	26.4986	26.7784	26.6306	26.5055	26.8572	26.4332	27.1437	26.478	26.1333	25.8843	26.2487	26.6553	XP_020957670	PCTP-like protein isoform X2;PCTP-like protein isoform X2;PCTP-like protein isoform X2;PCTP-like protein isoform X2;PCTP-like protein isoform X2;PCTP-like protein isoform X2;PCTP-like protein;PCTP-like protein isoform X1;PCTP-like protein isoform X	STARD10	100511029	0.00847299	0.122611	0.437179	0.554525	0.931993	0.69762	26.5707	0.336936	26.3546	0.249777	26.7867	0.272397	-0.432079	26.5154	0.384177	26.6259	0.297834	0.1105	26.4039	0.180732	26.8479	0.207019	26.3054	0.326254	26.7255	0.346817
28.1239	28.2218	28.1147	28.0599	28.2364	28.2214	27.9925	28.259	27.8873	28.2926	28.4453	28.398	28.507	28.4039	28.4019	28.4056	XP_020927834	voltage-dependent anion-selective channel protein 2 isoform X1;voltage-dependent anion-selective channel protein 2	VDAC2	397659	0.00846707	0.122611	0.931447	0.697424	0.793902	0.671948	28.2482	0.176801	28.363	0.0916211	28.1333	0.168646	0.229689	28.2514	0.205945	28.245	0.156671	-0.0064	28.3501	0.126667	28.1399	0.10854	28.376	0.0556247	28.1268	0.233385
31.2726	31.207	30.0127	30.2843	31.2406	30.2456	30.3639	30.7352	30.7778	30.9448	29.8732	31.1452	31.0307	31.1237	31.0704	31.2503	NP_001239142	delta-1-pyrroline-5-carboxylate dehydrogenase, mitochondrial	ALDH4A1	100820830	0.00869776	0.124929	0.21055	0.448757	0.124236	0.377825	30.7861	0.476172	31.0676	0.168779	30.5046	0.525622	0.562971	30.6671	0.535286	30.9051	0.408637	0.238	31.0379	0.219285	30.7723	0.542685	31.0973	0.126612	30.237	0.398885
22.2511	23.8669	22.938	22.425	23.5794	23.8743	22.615	24.1521	23.2497	24.0314	22.2719	24.0497	24.0184	22.8982	24.2536	23.7283	XP_003132136	dolichyl-diphosphooligosaccharide--protein glycosyltransferase subunit STT3B	STT3B	100526009	0.00874645	0.125175	0.280229	0.485924	0.724075	0.649966	23.3877	0.717632	23.8389	0.438864	22.9365	0.667574	0.902378	23.2245	0.726984	23.5509	0.717072	0.3264	23.9499	0.253515	23.1518	0.843148	23.7279	0.593516	22.7212	0.45311
27.139	27.5996	27.0321	26.9692	27.6007	27.1641	26.4592	27.1679	26.8371	27.2698	27.3028	27.523	27.7423	27.6543	27.6144	27.6531	NP_001231327	pyruvate dehydrogenase E1 component subunit beta, mitochondrial	PDHB	100516042	0.00877583	0.125175	0.958785	0.701943	0.756208	0.659203	27.2955	0.359584	27.5282	0.202362	27.0629	0.335269	0.465302	27.2916	0.326205	27.2995	0.413071	0.0079	27.5085	0.244537	27.0905	0.471011	27.5479	0.186321	27.0353	0.195957
22.8705	21.7027	23.2441	24.2186	24.3162	23.9562	22.9394	24.2106	23.6147	23.916	22.4661	24.1404	23.5847	24.3478	24.0916	24.1034	XP_020953444	nuclear factor 1 A-type isoform X6;nuclear factor 1 A-type isoform X5;nuclear factor 1 A-type isoform X4;nuclear factor 1 A-type isoform X3;nuclear factor 1 A-type isoform X2;nuclear factor 1 A-type isoform X1	NFIA	100523676	0.00889825	0.125895	0.373766	0.53257	0.46403	0.565	23.6077	0.766879	24.0888	0.245086	23.1265	0.819138	0.962309	23.7503	0.628908	23.4651	0.904555	-0.2852	24.063	0.326922	22.8672	0.921425	24.1147	0.177472	23.3859	0.732987
25.3561	24.6473	26.6274	26.0257	26.2097	25.2893	24.7289	26.1533	25.6513	26.0428	25.6266	25.6954	26.3187	25.8405	26.0107	25.8156	XP_020931494	kynureninase isoform X3;kynureninase isoform X1;kynureninase isoform X1;kynureninase isoform X2;kynureninase isoform X4	KYNU	100521160	0.00909671	0.127537	0.0314194	0.233699	0.00490999	0.0893798	25.7525	0.539332	26.0108	0.214574	25.4941	0.651681	0.516737	25.9551	0.316362	25.5498	0.655277	-0.4053	26.0943	0.274639	25.0054	0.368892	25.9274	0.115933	25.9828	0.466954
27.3658	27.6956	27.0232	27.4636	28.2031	27.9238	27.621	27.9713	27.1993	28.6539	27.1837	28.1265	28.0543	28.4784	27.2641	27.471	XP_020938665	glycine N-acyltransferase-like isoform X2;glycine N-acyltransferase-like isoform X2;glycine N-acyltransferase-like isoform X2;glycine N-acyltransferase-like isoform X1;glycine N-acyltransferase-like isoform X1	LOC100518644	100518644	0.00923463	0.128612	0.172275	0.420244	0.43108	0.55132	27.7312	0.488281	28.0278	0.467929	27.4345	0.301277	0.593338	27.5921	0.620656	27.8702	0.285488	0.2781	28.0888	0.0991306	27.6516	0.229961	27.9668	0.700824	27.2174	0.182387
31.0915	31.3666	31.095	31.4332	31.9443	31.4211	30.6786	31.8888	31.6327	31.9586	31.2765	31.5821	31.4289	31.556	31.2995	31.7829	NP_999573	peroxiredoxin-6	PRDX6	399538	0.00926725	0.128612	0.580492	0.607853	0.331431	0.511419	31.4648	0.34408	31.6801	0.24913	31.2494	0.292592	0.430737	31.5043	0.285264	31.4252	0.41079	-0.0791	31.711	0.246448	31.1395	0.339427	31.6492	0.285547	31.3593	0.228723
24.3284	23.7062	24.1879	24.4807	24.5951	24.3459	24.2005	24.4196	23.8042	24.6021	23.7393	24.2836	24.6895	24.2398	24.5364	24.8723	XP_003361930	NADH dehydrogenase	NDUFB4	100624335	0.00933871	0.128733	0.925741	0.69592	0.581344	0.60828	24.3145	0.336563	24.5298	0.210169	24.0991	0.304262	0.430664	24.3078	0.393364	24.3211	0.296471	0.0133	24.497	0.180955	24.1452	0.299792	24.5626	0.259701	24.053	0.347081
30.1691	30.3126	29.9549	30.0208	29.7905	30.0396	29.7362	29.6144	29.8574	29.7697	30.0423	29.7168	29.7698	29.8779	29.7049	30.0162	XP_020932660	NAD(P) transhydrogenase, mitochondrial isoform X1;NAD(P) transhydrogenase, mitochondrial isoform X1;NAD(P) transhydrogenase, mitochondrial isoform X1;NAD(P) transhydrogenase, mitochondrial isoform X1;NAD(P) transhydrogenase, mitochondrial isoform X1;N	NNT	100526144	0.00939984	0.129143	0.877886	0.687783	0.181919	0.427095	29.8996	0.190043	29.7825	0.121153	30.0166	0.17721	-0.234081	29.9055	0.124477	29.8936	0.248629	-0.0119	29.7229	0.0787272	30.0644	0.245547	29.8422	0.136235	29.9689	0.0830571
29.9552	29.8323	29.8671	29.9929	29.5633	30.1681	29.3453	29.7608	30.1424	29.503	29.8776	29.7692	29.6623	29.4227	29.6551	29.1935	XP_020920809	LOW QUALITY PROTEIN: phosphoserine aminotransferase	PSAT1	100154160	0.0094362	0.12921	0.648241	0.629498	0.0943565	0.338818	29.7319	0.277502	29.5662	0.192621	29.8976	0.255269	-0.331381	29.7068	0.319577	29.757	0.247879	0.0502	29.6889	0.0967816	29.8252	0.348732	29.4436	0.192583	29.97	0.12826
25.9936	25.9165	25.7695	25.5187	25.7546	25.672	25.6835	25.5987	25.5262	26.1347	25.8026	26.1108	26.3822	26.2138	26.063	26.2509	NP_999423	cAMP-dependent protein kinase type II-alpha regulatory subunit	PRKAR2A	397493	0.00951149	0.129808	0.847454	0.682368	0.111335	0.360973	25.8995	0.272238	26.0636	0.261329	25.7353	0.170114	0.328283	25.9099	0.296208	25.889	0.266129	-0.0209	25.9616	0.352936	25.8164	0.163221	26.1656	0.0838443	25.6542	0.152817
26.9982	26.9046	27.088	26.945	26.8609	27.0751	27.0386	26.8165	27.0996	26.9404	27.2072	27.0087	26.7411	27.0638	26.7582	26.8198	XP_020924225	catenin beta-1 isoform X1;catenin beta-1 isoform X1;catenin beta-1 isoform X1;catenin beta-1 isoform X1;catenin beta-1 isoform X1;catenin beta-1	CTNNB1	397657	0.00963988	0.130866	0.296264	0.495171	0.707727	0.645775	26.9604	0.135002	26.8762	0.117125	27.0445	0.095609	-0.16835	26.9903	0.151847	26.9305	0.118125	-0.0598	26.8568	0.11269	27.0041	0.0734122	26.8956	0.135306	27.085	0.107631
29.441	29.3558	29.5071	29.389	30.0669	29.5907	29.2867	29.9434	29.605	29.6059	29.4679	29.9064	29.4206	29.613	29.5153	29.5822	XP_020955776	ribosyldihydronicotinamide dehydrogenase;ribosyldihydronicotinamide dehydrogenase;ribosyldihydronicotinamide dehydrogenase;ribosyldihydronicotinamide dehydrogenase;ribosyldihydronicotinamide dehydrogenase	NQO2	100739771	0.00991228	0.132926	0.2908	0.49261	0.0684119	0.300889	29.5811	0.218735	29.7067	0.232549	29.4554	0.111161	0.25131	29.5357	0.0803859	29.6264	0.30225	0.0907	29.8343	0.284202	29.4186	0.13095	29.5791	0.0445415	29.4922	0.0898048
29.0027	28.9043	28.9325	29.1486	29.4207	28.9723	29.2166	29.0371	28.9889	29.3788	28.9238	29.1368	29.2023	29.2044	29.2841	29.0712	XP_020920661	ATP synthase subunit gamma, mitochondrial isoform X1;ATP synthase subunit gamma, mitochondrial isoform X3;ATP synthase subunit gamma, mitochondrial isoform X2	ATP5F1C	102160861	0.00993408	0.132926	0.942671	0.699212	0.658905	0.63256	29.1141	0.161311	29.2169	0.137639	29.0112	0.112387	0.205723	29.1165	0.166895	29.1116	0.167008	-0.0049	29.1992	0.162523	29.024	0.134851	29.2346	0.130212	28.9985	0.104179
30.5656	30.8039	30.661	30.6086	30.6844	31.0477	30.4428	30.5631	30.7376	30.3731	30.9457	30.3054	30.4626	30.5262	30.4217	30.2686	XP_005656487	maleylacetoacetate isomerase isoform X1;maleylacetoacetate isomerase isoform X2	GSTZ1	100626791	0.0100341	0.133751	0.653557	0.630964	0.486874	0.575218	30.5886	0.219205	30.4506	0.13846	30.7266	0.200672	-0.275988	30.5678	0.217953	30.6094	0.233395	0.0416	30.5039	0.160396	30.715	0.267692	30.3974	0.107	30.7382	0.148128
22.954	25.0726	29.3121	29.0398	29.9183	27.9285	27.8055	29.9341	29.6695	29.9867	29.6368	29.2648	29.0978	29.288	29.603	29.3378	NP_998930	sulfotransferase 1A3	SULT1A3	396640	0.0102039	0.135215	0.0155194	0.160849	0.0155266	0.160849	28.6156	1.94031	29.5538	0.353775	27.6773	2.4352	1.87646	29.4842	0.295526	27.7469	2.50108	-1.7373	29.5537	0.435491	25.9401	2.38766	29.5539	0.31997	29.4146	0.297422
25.7296	25.5838	25.7835	25.6239	25.78	25.7023	25.4861	25.7125	25.7372	25.2201	25.9013	25.1524	25.141	25.54	25.3135	25.1356	XP_005671503	xaa-Pro aminopeptidase 1 isoform X3;xaa-Pro aminopeptidase 1 isoform X2;xaa-Pro aminopeptidase 1 isoform X1;xaa-Pro aminopeptidase 1 isoform X4;xaa-Pro aminopeptidase 1 isoform X4	XPNPEP1	100152688	0.0103657	0.136478	0.969614	0.705096	0.207372	0.445334	25.5339	0.260287	25.3744	0.265801	25.6935	0.127878	-0.319069	25.5319	0.28091	25.536	0.257406	0.0041	25.4465	0.347284	25.6255	0.112437	25.3023	0.174308	25.7615	0.114813
26.3748	26.0575	26.2316	25.3275	25.135	25.5776	25.4922	25.3205	25.6466	25.1238	26.1223	25.0743	25.5089	25.644	25.533	25.4742	XP_005657776	zyxin;zyxin	ZYX	100524720	0.0104724	0.137006	0.679057	0.636041	0.505249	0.581926	25.6027	0.399817	25.3517	0.218711	25.8538	0.388175	-0.502047	25.6379	0.375241	25.5676	0.446	-0.0703	25.2597	0.196424	25.8755	0.415572	25.4438	0.224592	25.832	0.421453
24.0972	24.3694	23.9809	24.4033	23.8197	24.3553	24.4415	23.8375	23.9208	24.0813	24.3181	23.9355	24.1675	24.031	24.0862	23.8504	XP_001925514	translocation protein SEC63 homolog isoform X1;translocation protein SEC63 homolog isoform X2	SEC63	100152304	0.0106694	0.138699	0.618618	0.619647	0.201804	0.443548	24.106	0.213898	23.9762	0.133077	24.2358	0.204457	-0.259661	24.084	0.189499	24.128	0.247036	0.044	23.9401	0.159971	24.3158	0.150543	24.0122	0.110716	24.1558	0.240409
26.7235	26.5101	26.2068	26.1154	25.6344	26.2854	26.1414	25.5961	25.9532	25.7364	26.1003	26.1826	26.2231	25.9646	26.1056	25.7211	XP_020920317	ubiquilin-1 isoform X1	UBQLN1	100622592	0.0107226	0.138951	0.169073	0.416889	0.240312	0.467426	26.075	0.305839	25.8955	0.25417	26.2545	0.249356	-0.359024	25.9879	0.180027	26.162	0.3882	0.1741	25.909	0.340019	26.4151	0.255543	25.8819	0.186108	26.0939	0.104983
23.9376	23.8724	24.3821	22.5506	24.759	23.5288	23.8168	24.8554	23.4093	24.6596	23.989	24.3292	24.0464	24.2053	24.1374	24.0922	XP_005663209	UDP-N-acetylhexosamine pyrophosphorylase isoform X2;UDP-N-acetylhexosamine pyrophosphorylase isoform X1;UDP-N-acetylhexosamine pyrophosphorylase isoform X3;UDP-N-acetylhexosamine pyrophosphorylase isoform X3	UAP1	100156649	0.0112922	0.144508	0.376405	0.53369	0.970422	0.705232	24.0357	0.564156	24.3856	0.323746	23.6858	0.545357	0.69973	23.9282	0.661073	24.1432	0.467516	0.215	24.4975	0.377837	23.7889	0.180277	24.2736	0.261495	23.5827	0.795695
27.4622	27.3421	27.9891	27.7457	28.1362	27.4927	27.6528	28.1586	27.7942	27.8721	27.6137	28.1947	27.6118	27.9206	27.5535	28.0051	NP_001116593	beta-glucuronidase precursor	GUSB	100144519	0.0113531	0.144836	0.585345	0.609919	0.0301201	0.228285	27.7841	0.266421	27.9316	0.244057	27.6366	0.206901	0.295	27.8118	0.166878	27.7564	0.35	-0.0554	28.0253	0.276755	27.4874	0.12796	27.8378	0.197376	27.7857	0.155594
26.0692	25.7932	26.5088	26.195	26.0212	26.4531	25.807	26.0246	26.2763	25.9807	26.343	25.7881	25.8095	25.9444	25.8865	25.7718	XP_005656604	caspase-6 isoform X1;caspase-6 isoform X2	CASP6	100517293	0.0114434	0.14494	0.151231	0.401978	0.115912	0.368255	26.042	0.245411	25.9034	0.104155	26.1807	0.272511	-0.277317	26.1133	0.255398	25.9707	0.228507	-0.1426	25.9109	0.12969	26.0306	0.308969	25.8958	0.0913361	26.3308	0.133244
30.2681	29.8925	30.1823	30.0962	30.2374	29.961	29.9595	30.0636	30.086	30.1141	30.0559	30.379	30.2439	30.3353	30.3343	30.2409	NP_999518	peptidyl-prolyl cis-trans isomerase A;peptidyl-prolyl cis-trans isomerase A isoform X2;peptidyl-prolyl cis-trans isomerase A isoform X1	PPIA	397637	0.011467	0.14494	0.382189	0.536201	0.631764	0.625227	30.1531	0.14679	30.2436	0.109669	30.0627	0.124315	0.180859	30.1806	0.111627	30.1256	0.178833	-0.055	30.231	0.129277	30.0203	0.168273	30.2562	0.104537	30.1051	0.0542383
25.7036	25.3257	25.4681	25.5223	25.3782	25.7128	25.6078	25.3566	25.6435	25.4321	25.387	25.3992	25.4313	25.4403	25.2895	25.2236	NP_001230267	group XIIB secretory phospholipase A2-like protein precursor;group XIIB secretory phospholipase A2-like protein isoform X1;group XIIB secretory phospholipase A2-like protein isoform X3;group XIIB secretory phospholipase A2-like protein isoform X2;group	PLA2G12B	100152597	0.0115082	0.145015	0.306934	0.499444	0.759513	0.659203	25.4576	0.144685	25.3689	0.0770312	25.5464	0.14464	-0.1775	25.4258	0.13076	25.4894	0.159529	0.0636	25.3913	0.031802	25.5875	0.180882	25.3464	0.107186	25.5052	0.107644
28.1562	28.2426	28.6749	28.9876	28.9822	28.6497	28.1375	28.5662	28.7176	29.063	28.6671	28.8312	28.8773	28.744	28.744	28.6681	XP_020947945	sulfide:quinone oxidoreductase, mitochondrial isoform X1;sulfide:quinone oxidoreductase, mitochondrial isoform X1;sulfide:quinone oxidoreductase, mitochondrial isoform X1;sulfide:quinone oxidoreductase, mitochondrial isoform X1;sulfide:quinone oxidored	SQOR	100154990	0.0117899	0.145988	0.032839	0.236251	0.0273472	0.214389	28.6693	0.280048	28.8095	0.163412	28.5292	0.310551	0.28035	28.7833	0.153955	28.5554	0.338633	-0.2279	28.8142	0.177023	28.2965	0.239885	28.8048	0.175817	28.7618	0.152189
25.5421	26.0761	26.0194	24.8298	24.7504	25.3702	25.2137	24.6148	25.3217	24.3661	25.6386	23.3688	24.2012	21.7039	24.8408	25.2799	XP_020942313	phosphomannomutase 2 isoform X1;phosphomannomutase 2 isoform X5;phosphomannomutase 2 isoform X4;phosphomannomutase 2 isoform X3;phosphomannomutase 2 isoform X2	PMM2	100737254	0.0117368	0.145988	0.761803	0.659936	0.925117	0.695801	24.8211	1.08263	24.1407	1.13218	25.5015	0.414451	-1.36072	24.75	1.3336	24.8922	0.849467	0.1422	24.2338	0.622188	25.5505	0.375188	24.0477	1.60645	25.4524	0.503594
24.9898	25.3426	24.7252	24.7405	24.0389	24.9776	25.0321	24.8027	25.0134	24.622	24.8166	24.4371	24.7683	24.9482	24.498	24.7844	XP_003134100	endoplasmic reticulum-Golgi intermediate compartment protein 1 isoform X2;endoplasmic reticulum-Golgi intermediate compartment protein 1 isoform X1	ERGIC1	100523931	0.0116783	0.145988	0.798263	0.673291	0.0674869	0.299062	24.7836	0.297044	24.6125	0.286776	24.9547	0.199752	-0.342251	24.7685	0.165665	24.7986	0.401389	0.0301	24.5118	0.355728	25.0855	0.172962	24.7132	0.195724	24.8239	0.132497
28.5674	28.4363	28.7463	28.7064	28.9643	28.8972	28.3542	28.76	28.7826	29.0867	28.588	28.6586	29.1177	28.8193	28.8019	28.9405	XP_005670843	LOW QUALITY PROTEIN: protein NipSnap homolog 1	NIPSNAP1	100152826	0.012349	0.147715	0.329156	0.510327	0.561455	0.600002	28.7642	0.213345	28.8936	0.161106	28.6348	0.182494	0.258808	28.809	0.150495	28.7195	0.265156	-0.0895	28.8751	0.205674	28.5638	0.238992	28.9121	0.131719	28.7058	0.0844826
25.8496	26.2166	25.865	26.1593	27.6041	27.0023	22.8956	27.5327	27.0978	27.7929	27.0523	27.6798	27.1437	27.4868	27.2772	27.0737	XP_020928764	bifunctional 3-phosphoadenosine 5-phosphosulfate synthase 2 isoform X3;bifunctional 3-phosphoadenosine 5-phosphosulfate synthase 2 isoform X1;bifunctional 3-phosphoadenosine 5-phosphosulfate synthase 2 isoform X2	PAPSS2	100156262	0.0121436	0.147715	0.337239	0.514575	0.264919	0.481381	26.7331	1.20361	27.4489	0.258481	26.0173	1.36617	1.43155	26.9756	0.649216	26.4906	1.59636	-0.485	27.4901	0.238639	25.491	1.79585	27.4077	0.307273	26.5436	0.625557
30.2118	29.0188	29.1702	30.1965	29.1971	29.6116	29.499	27.6354	30.2073	29.1247	29.5815	29.3183	27.6728	27.9071	27.3002	29.7889	XP_003133921	alpha-methylacyl-CoA racemase	AMACR	100512020	0.0123274	0.147715	0.737991	0.653925	0.876108	0.68722	29.0901	0.955816	28.4931	0.958387	29.6871	0.473792	-1.19403	29.1595	1.05388	29.0206	0.914327	-0.1389	28.4559	0.927258	29.5853	0.490397	28.5302	1.13123	29.7889	0.505628
30.388	30.3883	30.1099	30.2893	30.3474	30.5327	30.3551	30.2412	30.5656	30.2526	30.5226	30.2029	30.0321	30.2592	29.9606	29.7615	XP_020941329	3-hydroxyanthranilate 3,4-dioxygenase isoform X1;3-hydroxyanthranilate 3,4-dioxygenase	HAAO	100514283	0.0124918	0.148508	0.303843	0.499129	0.573461	0.60607	30.2631	0.21653	30.1322	0.196661	30.3939	0.150467	-0.261757	30.2152	0.269361	30.311	0.15056	0.0958	30.2059	0.131004	30.416	0.0793154	30.0585	0.242057	30.3718	0.212685
25.9714	25.6426	25.7213	25.4115	25.3705	25.3974	25.3477	25.165	24.9964	24.8868	25.5186	25.0391	24.9614	25.2662	25.2281	25.2266	XP_005660759	calpain-1 catalytic subunit isoform X1;calpain-1 catalytic subunit	CAPN1	397027	0.0125085	0.148508	0.524451	0.587029	0.437907	0.554525	25.3219	0.293307	25.143	0.165202	25.5009	0.28959	-0.357895	25.2819	0.269845	25.3619	0.328447	0.08	25.134	0.178577	25.5898	0.285197	25.1519	0.177699	25.4119	0.305378
24.9201	24.9436	23.7836	23.8293	23.8785	25.0226	22.9848	22.1933	23.9669	23.6302	24.8016	22.8489	23.1605	23.0938	23.3328	24.0811	XP_003354699	peroxisomal 2,4-dienoyl-CoA reductase isoform X1;peroxisomal 2,4-dienoyl-CoA reductase isoform X3;peroxisomal 2,4-dienoyl-CoA reductase isoform X2	DECR2	100524368	0.0125766	0.148751	0.83958	0.681879	0.220013	0.454421	23.7795	0.835597	23.2774	0.602501	24.2816	0.746299	-1.00418	23.8149	0.514816	23.744	1.10828	-0.0709	23.0203	0.699884	24.4678	0.989609	23.5345	0.42535	24.0954	0.477259
30.2312	30.2734	29.9211	29.8649	29.9214	30.0549	29.7915	29.8096	30.0003	29.8617	29.9629	29.9602	29.9271	29.8104	29.6524	29.5957	XP_020922060	L-xylulose reductase	LOC110255927	110255927	0.0128808	0.150921	0.0318197	0.234799	0.860306	0.683975	29.9149	0.17766	29.8173	0.131838	30.0125	0.168738	-0.195234	29.8337	0.143391	29.9962	0.178862	0.1625	29.9046	0.0655609	30.0878	0.219027	29.7301	0.126332	29.9373	0.0581108
29.5109	29.7907	29.6676	30.6015	28.3067	29.3567	29.5271	29.4464	30.4374	28.8815	29.2564	28.3372	29.1325	29.0077	29.5885	29.7557	XP_013833854	serpin A3-8	LOC396685	396685	0.0128454	0.150921	0.0758262	0.312111	0.90678	0.693612	29.4128	0.620528	29.057	0.540149	29.7685	0.494029	-0.711521	29.6495	0.620903	29.176	0.558092	-0.4735	28.8057	0.573244	29.5463	0.180066	29.3083	0.428619	29.9907	0.636718
23.7666	23.9694	23.1758	24.1327	24.4461	22.6514	22.525	22.5141	24.0429	25.2887	23.3877	25.3421	25.0434	24.4861	25.0587	24.7274	XP_020936109	trimethyllysine dioxygenase, mitochondrial isoform X1;trimethyllysine dioxygenase, mitochondrial isoform X1;trimethyllysine dioxygenase, mitochondrial isoform X1;trimethyllysine dioxygenase, mitochondrial isoform X1;trimethyllysine dioxygenase, mitocho	TMLHE	100515702	0.0129763	0.150921	0.227195	0.458173	0.904623	0.693304	24.0349	0.964277	24.6133	0.912951	23.4565	0.627894	1.15686	24.2875	0.752088	23.7823	1.13181	-0.5052	24.3364	1.27068	23.2281	0.745297	24.8902	0.354509	23.6848	0.474785
32.6977	32.5411	32.1536	32.27	31.9066	32.4522	32.3048	32.1562	32.8643	32.0472	32.4292	31.7271	31.9557	32.0299	31.4549	32.6989	NP_001004046	fatty acid-binding protein, liver	FABP1	445535	0.0131994	0.151458	0.875093	0.686669	0.563467	0.601099	32.2306	0.378795	31.9971	0.358228	32.4641	0.233441	-0.467047	32.2435	0.43787	32.2177	0.339646	-0.0258	31.9364	0.176432	32.499	0.164501	32.0577	0.508418	32.4293	0.311215
23.3094	23.472	23.3547	22.8056	23.7182	23.6169	23.8835	23.8175	23.5847	23.6569	23.8175	23.834	24.0542	23.9533	23.918	24.0416	XP_001928925	activator of 90 kDa heat shock protein ATPase homolog 1	AHSA1	100626607	0.0133	0.152124	0.606987	0.617648	0.44095	0.556948	23.6774	0.323624	23.8742	0.143917	23.4806	0.339358	0.393656	23.6415	0.405171	23.7132	0.239433	0.0717	23.856	0.14169	23.5705	0.243607	23.8924	0.165426	23.3906	0.433376
25.1141	25.0649	24.6482	24.3918	23.4405	24.5971	24.5671	24.1169	24.3662	23.2555	24.6266	21.9484	24.3576	22.8907	24.2346	24.8125	XP_003122635	LOW QUALITY PROTEIN: splicing factor 1	SF1	100523886	0.0134056	0.152124	0.9947	0.712101	0.376009	0.53369	24.152	0.854308	23.6321	0.932025	24.672	0.278033	-1.03993	24.1533	0.698207	24.1508	1.03752	-0.0025	23.4658	1.08356	24.8358	0.293892	23.7983	0.88266	24.5082	0.149814
27.294	27.1597	27.2118	27.6099	27.5101	27.0703	27.1865	27.4934	27.3791	27.3641	27.2322	27.5619	27.4184	27.2881	27.55	27.3548	XP_020947289	amine sulfotransferase-like isoform X1;amine sulfotransferase-like isoform X1;amine sulfotransferase-like isoform X1;amine sulfotransferase-like isoform X2;amine sulfotransferase-like isoform X2	LOC100152150	100152150	0.0135212	0.153014	0.55179	0.594915	0.0348358	0.239506	27.3553	0.160214	27.4426	0.100881	27.2679	0.165524	0.174644	27.3738	0.141875	27.3368	0.184647	-0.037	27.4959	0.0593668	27.1776	0.0921416	27.3893	0.112407	27.3583	0.18355
28.9901	29.1745	29.0484	28.8778	29.2156	28.9932	28.8877	28.8913	28.6018	29.1364	28.8451	29.12	29.3207	29.0854	29.1143	29.216	XP_001926664	cytochrome b-c1 complex subunit 1, mitochondrial isoform X4;cytochrome b-c1 complex subunit 1, mitochondrial isoform X3;cytochrome b-c1 complex subunit 1, mitochondrial isoform X2;cytochrome b-c1 complex subunit 1, mitochondrial isoform X1	LOC100156879	100156879	0.0136449	0.153148	0.2738	0.484499	0.267561	0.482379	29.0324	0.180246	29.1375	0.125351	28.9273	0.16934	0.210121	28.9907	0.201678	29.0741	0.157999	0.0834	29.1369	0.183093	29.0114	0.119265	29.138	0.056033	28.8433	0.183992
33.2522	32.9056	32.909	32.2001	32.2583	32.9271	33.2282	31.9089	32.4927	32.1229	32.9456	32.9289	32.3095	32.6565	32.6048	32.4139	XP_005652636	keratin, type I cytoskeletal 18	KRT18	100126286	0.0135799	0.153148	0.299105	0.497489	0.113826	0.36359	32.629	0.403793	32.4005	0.323794	32.8576	0.353765	-0.457108	32.5432	0.299049	32.7149	0.493071	0.1717	32.3514	0.424162	33.0783	0.187431	32.4495	0.24146	32.6369	0.356329
32.0145	32.312	30.8987	31.4892	31.5134	31.7939	31.699	31.0572	31.5036	31.1762	31.3986	31.4751	31.5261	30.996	30.4122	31.3891	XP_020922490	LOW QUALITY PROTEIN: acyl-coenzyme A amino acid N-acyltransferase 2-like	LOC110255172	110255172	0.0138104	0.15373	0.00592865	0.0984778	0.4663	0.565885	31.4159	0.451723	31.1932	0.377755	31.6387	0.425612	-0.445505	31.158	0.376163	31.6739	0.379006	0.5159	31.393	0.224867	31.9548	0.272302	30.9934	0.419467	31.3225	0.286332
29.5242	30.1032	29.1629	29.4533	29.4233	30.0186	29.8719	29.4984	30.003	29.5346	29.7553	28.9897	29.4847	29.5183	29.0289	29.1448	NP_001230554	carboxylesterase 3 precursor	CES3	100626873	0.0139682	0.154663	0.27082	0.483697	0.408663	0.543706	29.5322	0.346925	29.3279	0.2327	29.7365	0.329106	-0.408695	29.4501	0.330335	29.6143	0.365233	0.1642	29.349	0.241745	29.8795	0.255439	29.3067	0.258282	29.5936	0.364699
31.4888	31.3611	31.2336	31.2734	31.2817	31.5125	31.8997	31.3028	31.3602	31.1716	31.6084	31.3578	31.181	31.0853	31.3352	31.2231	NP_001167604	calreticulin precursor	CALR	100381266	0.0142588	0.156197	0.106973	0.355776	0.461016	0.563565	31.3548	0.197925	31.2423	0.0933213	31.4672	0.215251	-0.224899	31.2863	0.156787	31.4232	0.220593	0.1369	31.2808	0.0738727	31.5655	0.232475	31.2038	0.104436	31.3689	0.168172
28.1549	27.8862	27.445	27.4751	27.3871	27.7216	27.9677	27.5087	27.4802	27.5861	27.6897	27.9138	27.2543	27.4008	27.3493	27.1639	XP_003129141	starch-binding domain-containing protein 1	STBD1	100522745	0.0145463	0.157501	0.0164426	0.163546	0.198459	0.441793	27.5865	0.278505	27.4455	0.231015	27.7276	0.259587	-0.282049	27.4488	0.156727	27.7243	0.313481	0.2755	27.516	0.28484	27.9326	0.180119	27.3751	0.173634	27.5225	0.11255
27.1453	27.3538	27.0135	26.7329	26.6675	26.8009	27.0509	26.4828	26.6232	26.7389	27.1443	26.8955	26.7948	26.7539	26.6144	26.7327	XP_005667153	ras-related protein Rab-6A isoform X3;ras-related protein Rab-6A;ras-related protein Rab-6A isoform X4;ras-related protein Rab-6A isoform X2;ras-related protein Rab-6A isoform X1	RAB6A	100625022	0.0146086	0.157501	0.295802	0.495171	0.296463	0.495171	26.8466	0.234689	26.7101	0.123884	26.9831	0.245109	-0.273043	26.7942	0.186874	26.8989	0.2772	0.1047	26.7101	0.177964	27.0877	0.22928	26.71	0.0643348	26.8785	0.241704
31.5602	31.7587	31.5036	31.6231	31.9864	31.6586	31.6071	31.5292	31.4803	31.8176	31.6895	31.8231	31.9947	31.8604	31.6725	31.7269	NP_001172071	ATP synthase subunit alpha, mitochondrial	ATP5F1A	100157880	0.0144471	0.157501	0.32967	0.510462	0.953374	0.700745	31.7058	0.159131	31.8014	0.156763	31.6102	0.0938021	0.191198	31.6718	0.134949	31.7398	0.182781	0.068	31.8334	0.217594	31.6462	0.085111	31.7694	0.0852193	31.5742	0.0991493
26.9562	26.3806	27.372	26.2681	26.5594	26.2954	26.1582	26.1287	27.3315	25.7944	26.9098	26.731	26.543	25.8849	25.8923	26.187	XP_020957861	glutamine synthetase isoform X1;glutamine synthetase isoform X1;glutamine synthetase isoform X1;glutamine synthetase	GLUL	396944	0.0146462	0.157501	0.936647	0.697808	0.00924593	0.128612	26.462	0.487958	26.2151	0.356713	26.709	0.493546	-0.493893	26.455	0.654745	26.4691	0.285334	0.0141	26.4905	0.255749	26.4476	0.35119	25.9396	0.170826	26.9703	0.512705
30.6374	30.5267	30.5363	30.619	30.585	30.6189	30.7995	30.4045	30.8486	30.3601	30.3313	30.6801	30.1982	30.1935	30.3917	30.1441	XP_020949263	quinone oxidoreductase isoform X1;quinone oxidoreductase;quinone oxidoreductase isoform X2	CRYZ	733653	0.0147538	0.157922	0.162479	0.413818	0.455826	0.563178	30.4922	0.212869	30.3697	0.191164	30.6147	0.161979	-0.245068	30.4281	0.231772	30.5563	0.184366	0.1282	30.4669	0.212498	30.6456	0.113446	30.2724	0.121959	30.5838	0.214015
26.8375	26.7685	26.9018	26.7717	26.9247	26.759	26.5387	26.9312	26.5427	26.8216	26.8387	26.9222	27.0186	26.913	26.8624	26.7897	XP_003359029	NADH dehydrogenase	NDUFV3	100620809	0.0147623	0.157922	0.559032	0.598658	0.216806	0.452321	26.8214	0.130804	26.8979	0.0717136	26.7448	0.134635	0.153101	26.8052	0.117035	26.8375	0.149562	0.0323	26.9492	0.0464448	26.7259	0.129645	26.8467	0.0532841	26.7637	0.156634
27.8968	27.776	27.3255	27.4241	27.4253	27.6852	27.9833	27.6966	27.6712	27.4746	27.7713	27.5186	27.3039	27.6221	27.3099	27.2098	XP_005654813	glucosidase 2 subunit beta isoform X1;glucosidase 2 subunit beta precursor	PRKCSH	100516540	0.015024	0.160273	0.0551904	0.277831	0.26072	0.478265	27.5684	0.228717	27.4451	0.166812	27.6917	0.222557	-0.246561	27.4761	0.196544	27.6607	0.232339	0.1846	27.4861	0.165571	27.8353	0.131328	27.4041	0.181739	27.548	0.208082
27.3361	27.2037	27.9163	27.4864	27.022	27.3666	27.4071	27.0225	27.2837	26.9079	27.7969	27.5065	27.3896	27.4071	27.0477	26.8863	XP_003128059	UMP-CMP kinase	CMPK1	100521561	0.0151031	0.160273	0.612827	0.618868	0.0660038	0.297302	27.3116	0.293365	27.1487	0.245467	27.4746	0.251957	-0.32588	27.3415	0.386908	27.2818	0.180779	-0.0597	27.2352	0.25042	27.3284	0.0880542	27.0623	0.240735	27.6208	0.288715
29.8409	29.7531	30.0242	29.6953	30.0305	29.7423	30.1017	30.2332	29.7613	29.7874	29.8189	30.0539	30.1557	29.992	30.0085	29.9364	XP_020952403	peroxiredoxin-1;peroxiredoxin-1;peroxiredoxin-1	PRDX1	100512476	0.0155691	0.160849	0.112609	0.361992	0.261585	0.478862	29.9335	0.16477	30.0247	0.134679	29.8422	0.144953	0.182476	29.878	0.127344	29.9889	0.186895	0.1109	30.1183	0.093898	29.8595	0.167422	29.9311	0.100644	29.8249	0.142123
25.7096	25.359	24.9506	25.6562	24.8628	25.7835	24.8603	24.5515	25.2426	25.0473	25.1787	23.0435	24.3477	24.8685	24.9426	25.4881	XP_001928957	endophilin-B2 isoform X11;endophilin-B2 isoform X9;endophilin-B2 isoform X6;endophilin-B2 isoform X10;endophilin-B2 isoform X7;endophilin-B2 isoform X5;endophilin-B2 isoform X2;endophilin-B2 isoform X12;endophilin-B2 isoform X8;endophilin-B2 isofo	SH3GLB2	100156344	0.0154616	0.160849	0.175031	0.422112	0.0543501	0.276587	24.9933	0.659464	24.644	0.729041	25.3426	0.34866	-0.698559	25.1718	0.279975	24.8147	0.883552	-0.3571	24.2014	0.800443	25.4281	0.421423	25.0866	0.277501	25.257	0.294174
27.8048	27.4422	24.8338	25.617	26.038	26.9884	26.4408	25.3339	26.5514	26.9628	26.5138	24.8505	22.78	24.5308	22.0689	24.7537	NP_001026966	2-5-oligoadenylate synthase 2;2-5-oligoadenylate synthase 2 isoform X1	OAS2	595128	0.0156549	0.161176	0.290496	0.49261	0.41398	0.545061	25.5944	1.59537	24.6648	1.60202	26.524	0.95515	-1.8592	25.229	1.57714	25.9598	1.6314	0.7308	24.7506	1.40127	27.169	0.58927	24.5791	2.00132	25.879	0.81977
25.7069	25.9503	24.7786	25.5446	24.9299	25.6154	25.2295	24.8169	25.2127	25.1779	25.5157	25.1368	25.3622	24.949	24.8692	25.2236	XP_003483226	mitochondrial carnitine/acylcarnitine carrier protein	SLC25A20	100524459	0.0160206	0.162165	0.205329	0.444869	0.220765	0.455035	25.2512	0.343618	25.0582	0.193691	25.4442	0.361025	-0.386042	25.1589	0.28185	25.3435	0.392563	0.1846	25.0614	0.240321	25.6255	0.299492	25.0549	0.172496	25.2629	0.356038
26.5457	26.1389	26.437	26.3022	22.9165	26.8358	26.7626	25.9271	25.7558	23.1514	23.4051	22.9601	25.9085	25.8957	23.3112	23.6335	NP_001231661	carbonyl reductase	CBR3	100512990	0.016071	0.162165	0.260909	0.478265	0.616111	0.619092	25.1179	1.54795	24.213	1.42282	26.0229	1.11281	-1.80989	24.7365	1.47644	25.4994	1.6193	0.7629	24.4281	1.72032	26.5707	0.313125	23.9979	1.28095	25.475	1.41104
27.5923	27.5809	27.7042	27.7804	27.6847	27.9004	27.4444	27.7202	27.9223	27.5231	28.018	27.447	27.1393	27.5309	27.4198	27.45	XP_020949080	mitochondrial enolase superfamily member 1 isoform X1;mitochondrial enolase superfamily member 1;mitochondrial enolase superfamily member 1 isoform X2;mitochondrial enolase superfamily member 1 isoform X3;mitochondrial enolase superfamily member 1 isof	ENOSF1	100626946	0.016232	0.162868	0.269911	0.482741	0.204422	0.44454	27.6161	0.224445	27.4894	0.179295	27.7429	0.197687	-0.253496	27.6686	0.223613	27.5636	0.227266	-0.105	27.4978	0.268013	27.6295	0.192661	27.481	0.0546713	27.8562	0.140705
26.5796	27.3825	22.7341	23.3294	26.5125	24.4692	25.215	26.658	24.4529	27.7094	23.3728	23.3146	26.7266	26.3468	25.9677	27.877	NP_001172070	ornithine aminotransferase, mitochondrial	OAT	100156865	0.0163308	0.162868	0.318111	0.503961	0.0117194	0.145988	25.5405	1.71122	26.3891	1.40361	24.692	1.63063	1.69711	25.2238	2.02978	25.8573	1.38765	0.6335	25.8029	1.66131	25.9116	1.31345	26.9752	0.959577	23.4723	0.715759
25.5963	25.6065	25.9061	25.5369	26.0056	25.5263	25.8099	25.9371	25.7633	25.5802	25.4697	25.9093	25.8787	25.9298	25.7508	25.7975	XP_003134070	28S ribosomal protein S36, mitochondrial	MRPS36	100516116	0.016274	0.162868	0.361029	0.526541	0.17656	0.423157	25.7502	0.173601	25.8486	0.135166	25.6519	0.155524	0.19676	25.7168	0.170326	25.7837	0.181688	0.0669	25.9327	0.0541758	25.6347	0.122095	25.7646	0.144413	25.669	0.20186
27.4997	27.2685	27.324	27.4095	27.3084	27.5437	26.8916	27.6002	27.0257	27.4957	26.7083	27.6179	27.7572	27.3265	27.6934	27.711	XP_003125491	cytochrome c1, heme protein, mitochondrial	LOC100525869	100525869	0.0163347	0.162868	0.450867	0.56057	0.51736	0.584842	27.3863	0.299851	27.5638	0.171653	27.2089	0.302017	0.354933	27.3368	0.335882	27.4359	0.272457	0.0991	27.5709	0.18857	27.3009	0.298365	27.5567	0.181814	27.1169	0.31819
25.9972	26.0503	25.6456	25.2541	25.3853	25.764	25.7223	25.2883	25.2215	25.5871	25.6749	25.6543	25.139	25.2138	25.4359	25.4188	XP_020943592	ectonucleotide pyrophosphatase/phosphodiesterase family member 1 isoform X1;ectonucleotide pyrophosphatase/phosphodiesterase family member 1 isoform X2	ENPP1	100037271	0.0165864	0.163635	0.0745958	0.311154	0.0318369	0.234799	25.5283	0.277916	25.3903	0.175702	25.6662	0.301889	-0.275909	25.4314	0.189906	25.6251	0.32866	0.1937	25.3667	0.216856	25.8835	0.164349	25.4139	0.153372	25.449	0.244552
24.0591	23.918	24.1736	24.2418	24.5642	24.1289	22.576	24.5543	24.1398	24.514	24.3333	24.2952	24.7157	24.4792	24.2971	24.4067	XP_001926853	L-2-hydroxyglutarate dehydrogenase, mitochondrial isoform X1;L-2-hydroxyglutarate dehydrogenase, mitochondrial isoform X2	L2HGDH	100152180	0.0167303	0.163635	0.269558	0.482741	0.110695	0.359752	24.2123	0.484776	24.4783	0.142574	23.9463	0.567037	0.532001	24.3232	0.136885	24.1014	0.675837	-0.2218	24.5324	0.174491	23.6705	0.73492	24.4242	0.0958558	24.2221	0.0853978
30.054	30.0083	29.7975	30.0437	30.0771	30.2367	29.8108	29.8864	30.3685	29.8446	30.2105	30.1	29.6077	29.6614	29.6251	29.3972	XP_020923424	LOW QUALITY PROTEIN: delta-aminolevulinic acid dehydratase	ALAD	100621486	0.0167056	0.163635	0.340602	0.514951	0.108783	0.357918	29.9206	0.26362	29.7749	0.245031	30.0662	0.200972	-0.291302	29.8686	0.322387	29.9726	0.196975	0.104	29.9178	0.227848	30.0274	0.174934	29.6321	0.183738	30.105	0.244184
30.7975	30.5198	30.1921	31.2991	29.3509	30.6762	32.0735	30.699	31.3021	29.9466	30.8433	29.5598	31.1865	29.6851	30.1639	30.0598	XP_005666850	fibrinogen gamma chain isoform X1;fibrinogen gamma chain precursor	FGG	403164	0.0167116	0.163635	0.598959	0.615117	0.844011	0.682351	30.5222	0.733713	30.0815	0.608391	30.963	0.582586	-0.881504	30.4365	0.625571	30.6079	0.863393	0.1714	30.1991	0.88565	31.0168	0.713615	29.9638	0.205911	30.9092	0.524389
23.8014	24.1862	24.2318	24.1576	23.206	22.3807	23.3824	21.7988	24.0563	23.416	24.2167	21.5907	23.1782	24.1707	22.939	22.3378	XP_020923635	phosphoribosyl pyrophosphate synthase-associated protein 2 isoform X2;phosphoribosyl pyrophosphate synthase-associated protein 2 isoform X2;phosphoribosyl pyrophosphate synthase-associated protein 2 isoform X2;phosphoribosyl pyrophosphate synthase-assoc	PRPSAP2	106505248	0.0168537	0.16445	0.0535357	0.276292	0.950392	0.699755	23.3156	0.89172	22.8297	0.866596	23.8016	0.642715	-0.971979	23.6907	0.719372	22.9405	0.929969	-0.7502	22.4434	0.868721	23.4377	0.777354	23.2159	0.774499	24.1656	0.0795707
24.1271	23.5591	23.2106	24.1269	23.187	24.3115	23.7892	22.7372	23.6214	22.0885	21.8981	22.0313	22.5427	22.1309	22.15	23.8987	XP_005666796	afamin isoform X3;afamin isoform X1;afamin isoform X2	AFM	100628071	0.0173983	0.169361	0.290562	0.49261	0.363497	0.527283	23.0881	0.859607	22.5958	0.661266	23.5805	0.769472	-0.984676	22.8906	0.92082	23.2856	0.80396	0.395	22.6246	0.478792	23.9467	0.336985	22.567	0.888176	23.2143	0.954117
27.3412	28.6493	27.9478	28.4369	30.196	29.0757	27.7907	29.3084	28.7653	29.9485	28.7291	28.7988	28.5946	29.1959	28.6239	28.9928	XP_005666181	cytochrome P450 1A2 isoform X1;cytochrome P450 1A2	CYP1A2	100152910	0.0177153	0.17204	0.731418	0.651465	0.653894	0.630993	28.7747	0.7254	29.2074	0.593542	28.342	0.589401	0.865345	28.83	0.585669	28.7193	0.881801	-0.1107	29.2244	0.713901	28.2142	0.790149	29.1903	0.558194	28.4698	0.377768
30.7119	30.8474	30.344	30.499	29.7458	30.2359	30.2068	29.9078	30.1738	30.2588	30.1895	29.9647	30.2676	30.1025	30.0548	30.4232	XP_003127670	agmatinase, mitochondrial isoform X2;agmatinase, mitochondrial isoform X1	AGMAT	100519548	0.0180252	0.174636	0.864852	0.685194	0.0778526	0.315197	30.2458	0.28228	30.0907	0.220342	30.401	0.259131	-0.310375	30.2557	0.155826	30.236	0.382418	-0.0197	29.9715	0.218139	30.5005	0.327251	30.2098	0.166826	30.3016	0.152361
23.5325	23.201	22.4168	21.9609	25.2857	22.6718	23.2064	24.8674	23.0438	25.3725	24.1495	21.2338	25.3321	24.3598	25.1005	24.9764	XP_020946138	alanine aminotransferase 1 isoform X4;alanine aminotransferase 1 isoform X4;alanine aminotransferase 1 isoform X4;alanine aminotransferase 1 isoform X4;alanine aminotransferase 1 isoform X3;alanine aminotransferase 1 isoform X1;alanine aminotransfera	GPT	100524618	0.0182457	0.175942	0.658417	0.632238	0.378845	0.535165	23.7944	1.32125	24.566	1.38598	23.0228	0.677524	1.5432	23.9225	1.29455	23.6663	1.42388	-0.2562	24.1797	1.97507	23.1529	0.356266	24.9523	0.428219	22.8927	0.948169
30.1766	29.7699	29.2932	30.6718	28.5907	29.8907	31.5962	30.0723	30.6705	29.2163	30.0164	28.458	30.2709	28.9847	29.41	29.2012	XP_020957143	fibrinogen alpha chain isoform X2;fibrinogen alpha chain isoform X1	FGA	100626178	0.0183146	0.176194	0.645927	0.62877	0.945396	0.699212	29.7681	0.82696	29.2755	0.640828	30.2607	0.707216	-0.98517	29.683	0.679072	29.8532	0.993851	0.1702	29.3479	0.95602	30.3584	0.842684	29.2031	0.173889	30.163	0.656855
25.3152	25.4692	24.5583	24.8393	24.9542	25.1605	25.3215	24.7226	25.1796	24.8371	25.4591	24.9423	24.8551	24.9299	24.8611	24.8733	XP_001928898	LDLR chaperone MESD	MESD	100157638	0.0187026	0.178256	0.185491	0.430011	0.167809	0.415925	25.0174	0.268081	24.8719	0.0746421	25.1629	0.316336	-0.29092	24.9422	0.268341	25.0926	0.262815	0.1504	24.8685	0.106862	25.3166	0.126054	24.8753	0.0393674	25.0091	0.393118
29.9602	29.9161	29.3779	29.7164	30.2035	29.8494	29.4316	30.1407	29.9494	29.9869	29.4368	30.2256	29.8735	29.7495	29.7382	29.9879	XP_020953766	urocanate hydratase isoform X1;urocanate hydratase isoform X1;urocanate hydratase;urocanate hydratase isoform X2;urocanate hydratase isoform X3;urocanate hydratase isoform X3	UROC1	100157217	0.018947	0.179337	0.0710213	0.305103	0.722712	0.649966	29.8465	0.261296	29.9882	0.192206	29.7047	0.251866	0.283495	29.7429	0.235993	29.9501	0.257069	0.2072	30.1108	0.162276	29.7893	0.242812	29.8656	0.140682	29.6201	0.264536
31.7884	31.6352	31.6751	31.6283	31.602	31.8391	32.3585	31.5668	31.6816	31.5041	32.0325	31.6458	31.6431	31.6258	31.5979	31.3642	XP_020946788	endoplasmin isoform X1;endoplasmin precursor	HSP90B1	397191	0.0191192	0.180138	0.233244	0.460647	0.762958	0.66024	31.6993	0.228357	31.5687	0.0946305	31.8298	0.252636	-0.261126	31.6387	0.190337	31.7599	0.259086	0.1212	31.6144	0.0375506	31.9053	0.314323	31.523	0.117969	31.7544	0.186911
28.6278	29.8034	29.0307	28.6918	29.146	29.0487	28.2089	29.4507	28.9921	29.2946	28.2982	29.5748	29.5713	29.4356	29.3727	29.1472	NP_001116634	D-3-phosphoglycerate dehydrogenase	PHGDH	100144529	0.0194729	0.182216	0.477015	0.570506	0.910309	0.693784	29.1059	0.4575	29.3741	0.168463	28.8377	0.505667	0.53643	29.0329	0.381164	29.179	0.539474	0.1461	29.4357	0.201555	28.9222	0.680174	29.3125	0.12441	28.7532	0.339058
25.3998	22.767	26.7325	25.8537	26.5633	26.4422	22.7721	26.5637	25.497	26.1073	25.9312	26.9692	26.6398	26.7256	26.0501	26.4131	XP_020945470	protein S100-A13 isoform X2;protein S100-A13 isoform X2;protein S100-A13 isoform X1	S100A13	110260321	0.0195348	0.182297	0.213001	0.449672	0.0634772	0.293258	25.8392	1.27866	26.504	0.307684	25.1744	1.54877	1.32958	26.1638	0.432947	25.5146	1.75363	-0.6492	26.684	0.193487	24.3452	1.86859	26.324	0.311564	26.0036	0.521394
26.6037	26.6486	26.524	26.1421	26.2548	26.371	26.4582	26.2023	26.3134	26.1519	26.1754	26.4229	26.2965	26.1704	26.1846	26.2602	XP_020938316	src substrate cortactin isoform X5;src substrate cortactin isoform X2;src substrate cortactin isoform X2;src substrate cortactin isoform X3;src substrate cortactin isoform X2;src substrate cortactin isoform X1;src substrate cortactin isoform X1;src	CTTN	100737993	0.0196544	0.182461	0.016647	0.163635	0.303144	0.499114	26.3238	0.164509	26.2429	0.0880735	26.4046	0.18791	-0.161613	26.2403	0.128675	26.4073	0.159682	0.167	26.2941	0.0940987	26.5204	0.128525	26.1918	0.0475191	26.2887	0.173507
26.8346	27.1285	27.6066	27.4028	27.8462	27.6757	27.3271	27.435	27.3819	27.364	27.6755	28.1011	27.4855	27.9875	27.8848	28.1054	NP_999209	dihydropyrimidine dehydrogenase;dihydropyrimidine dehydrogenase	DPYD	397109	0.0201659	0.186157	0.209286	0.447461	0.606967	0.617648	27.5776	0.352794	27.7762	0.303797	27.3791	0.29035	0.397108	27.6761	0.289906	27.4792	0.400651	-0.1969	27.717	0.31481	27.2415	0.35316	27.8354	0.326937	27.5167	0.146596
26.6157	26.5956	26.5174	26.6765	26.9544	26.403	26.2581	26.5894	26.2647	26.8582	26.4664	26.6622	26.7209	26.667	26.6534	26.458	NP_001231066	ATP synthase subunit g, mitochondrial	ATP5MG	396956	0.0203865	0.186933	0.725354	0.649966	0.613448	0.618868	26.585	0.18863	26.6954	0.153761	26.4747	0.157351	0.220741	26.5702	0.181272	26.5999	0.207078	0.0297	26.7317	0.157898	26.4681	0.169701	26.6591	0.163465	26.4812	0.169877
26.2299	26.7483	27.5662	27.5142	27.9375	27.1064	27.5305	27.5081	27.2497	27.5614	27.6351	28.005	27.3037	27.5481	27.5601	27.7598	XP_020946001	N(G),N(G)-dimethylarginine dimethylaminohydrolase 1 isoform X1;N(G),N(G)-dimethylarginine dimethylaminohydrolase 1 isoform X3;N(G),N(G)-dimethylarginine dimethylaminohydrolase 1 isoform X3;N(G),N(G)-dimethylarginine dimethylaminohydrolase 1 isoform X3;	DDAH1	100153814	0.0205999	0.188469	0.160035	0.412686	0.0713004	0.305103	27.4228	0.438652	27.648	0.235149	27.1975	0.491012	0.45042	27.5493	0.143037	27.2962	0.596021	-0.2531	27.6886	0.33801	26.9038	0.551397	27.6073	0.101836	27.4913	0.168498
25.3514	25.1932	25.2162	25.598	23.8468	25.6547	25.9139	21.8719	25.6163	25.7796	25.3437	23.4101	25.0591	25.3952	25.7761	25.3883	XP_001929053	putative acyl-coenzyme A thioesterase 6	ACOT6	100152868	0.0210702	0.190649	0.015584	0.160849	0.00989869	0.132926	25.0259	1.07948	24.5659	1.39669	25.4859	0.25014	-0.920036	25.5142	0.208524	24.5376	1.38152	-0.9766	23.547	1.31667	25.5283	0.320547	25.5848	0.222937	25.4436	0.196111
24.472	24.067	22.5405	22.5312	24.937	24.3833	24.0678	24.6241	24.5788	24.6954	24.4734	24.7318	24.278	24.7544	24.9106	24.6011	XP_005667074	ADP-ribose pyrophosphatase, mitochondrial isoform X2;ADP-ribose pyrophosphatase, mitochondrial isoform X2;ADP-ribose pyrophosphatase, mitochondrial isoform X1	NUDT9	100521385	0.0209347	0.190649	0.32579	0.509562	0.2026	0.443873	24.2904	0.730274	24.6915	0.206187	23.8892	0.855838	0.802294	24.1357	0.995883	24.4451	0.310297	0.3094	24.6427	0.275636	24.2475	0.211115	24.7404	0.129862	23.531	1.14987
27.8264	27.7627	27.1741	27.4439	27.8303	27.7814	27.5295	27.6573	27.3608	27.7294	27.7243	27.8332	27.7558	28.0371	27.7317	27.714	XP_020946757	sulfite oxidase, mitochondrial isoform X2;sulfite oxidase, mitochondrial isoform X1;sulfite oxidase, mitochondrial	SUOX	100625272	0.0212591	0.191188	0.121237	0.375112	0.0582274	0.284415	27.6807	0.210213	27.7861	0.117129	27.5754	0.235811	0.210688	27.6144	0.271203	27.7471	0.105256	0.1327	27.7692	0.0827138	27.725	0.133083	27.803	0.156222	27.4258	0.228772
24.1517	24.2627	21.8498	21.8916	24.7924	24.334	23.9064	24.4087	24.4417	24.7128	24.3319	24.4271	24.6801	24.6421	24.7014	24.6378	NP_001138314	NADH dehydrogenase	NDUFB8	448979	0.0212031	0.191188	0.228231	0.458937	0.151761	0.401978	24.1358	0.914703	24.6253	0.136785	23.6462	1.10744	0.979074	23.9011	1.26008	24.3704	0.281514	0.4693	24.5771	0.189553	24.1637	0.187235	24.6735	0.0390777	23.1288	1.45345
26.1708	25.9825	25.6968	25.8935	25.5947	26.1148	25.7262	25.3415	25.796	25.5895	25.6738	24.4652	25.9549	25.4548	25.5829	25.4958	XP_001929155	GMP reductase 1 isoform X2;GMP reductase 1 isoform X1;GMP reductase 1 isoform X3	GMPR	100154573	0.02135	0.191493	0.903375	0.693272	0.232074	0.460288	25.6584	0.395886	25.4349	0.430103	25.8818	0.191668	-0.446882	25.6479	0.148024	25.6688	0.560071	0.0209	25.3391	0.634633	25.9986	0.198007	25.5307	0.0662549	25.765	0.100732
25.8413	26.2259	26.5272	26.3	24.415	26.1743	25.4622	23.8641	26.196	22.1505	26.064	26.0376	25.7944	25.4057	25.5413	25.1555	XP_013841286	glucokinase isoform X2;glucokinase isoform X1	GCK	100514142	0.0214174	0.191679	0.906203	0.693533	0.427102	0.549759	25.4472	1.1293	24.7955	1.28769	26.0989	0.322516	-1.30334	25.4175	1.40365	25.4769	0.872121	0.0594	25.0278	1.05468	25.9259	0.353019	24.5633	1.61641	26.2718	0.195761
26.5327	26.607	26.4106	26.5517	26.5619	26.5694	26.6147	26.6435	26.4775	26.6701	26.5746	26.8064	26.6653	26.742	26.6783	26.4821	XP_003122699	LOW QUALITY PROTEIN: DNA damage-binding protein 1	DDB1	100522239	0.0217046	0.192571	0.254146	0.474549	0.564458	0.601646	26.5992	0.10161	26.6562	0.100022	26.5423	0.0685765	0.113928	26.5734	0.115434	26.6251	0.0852568	0.0517	26.6693	0.10166	26.5809	0.0377521	26.6431	0.112042	26.5036	0.0745541
29.2355	28.9857	29.3183	29.5104	29.6648	29.5429	28.1567	29.5113	29.0565	29.5941	29.0105	29.3314	29.5473	29.3802	29.5116	29.9512	XP_005669743	peroxisomal acyl-coenzyme A oxidase 2 isoform X1;peroxisomal acyl-coenzyme A oxidase 2 isoform X1;peroxisomal acyl-coenzyme A oxidase 2 isoform X2;peroxisomal acyl-coenzyme A oxidase 2 isoform X3	ACOX2	100516877	0.021842	0.192887	0.349952	0.521128	0.678581	0.636041	29.3318	0.403505	29.5615	0.190718	29.1021	0.438085	0.459404	29.4166	0.302519	29.2469	0.490839	-0.1697	29.5137	0.138084	28.9802	0.594428	29.6093	0.244362	29.224	0.234202
25.3196	25.4353	25.9276	25.9182	21.8735	25.2637	24.139	23.2717	25.666	23.8588	25.9624	24.8905	24.966	25.0443	25.2251	25.3468	XP_003127785	LOW QUALITY PROTEIN: acid sphingomyelinase-like phosphodiesterase 3b	SMPDL3B	100514109	0.0219736	0.193288	0.0449676	0.262856	0.745414	0.656749	24.8818	1.10158	24.3096	1.22105	25.454	0.600844	-1.14437	25.3687	0.703191	24.3949	1.25061	-0.9738	23.7504	1.47525	25.0394	0.604503	24.8688	0.684679	25.8685	0.136391
28.8791	28.7943	27.2828	27.4271	27.9179	28.4032	28.8696	27.7933	27.3243	27.6978	27.3953	28.2242	27.612	27.5931	27.1066	27.8941	XP_013849757	glycine N-phenylacetyltransferase;glycine N-phenylacetyltransferase	LOC100517803	100517803	0.0222363	0.195181	1.42508e-05	0.00331703	0.000855033	0.0413223	27.8884	0.583364	27.7299	0.323551	28.047	0.753064	-0.317085	27.4651	0.251412	28.3117	0.506462	0.8466	27.8868	0.257589	28.7365	0.225471	27.5729	0.334962	27.3574	0.0657152
23.6501	24.0457	23.9357	24.6077	24.5451	22.5537	23.034	24.9162	22.8265	23.2422	23.3952	23.9838	25.2312	25.0714	23.7721	24.7073	NP_001106512	fatty acid desaturase 1	FADS1	444995	0.0224028	0.196223	0.889597	0.690417	0.257872	0.477599	23.9699	0.823739	24.4337	0.699241	23.5061	0.68805	0.927593	23.9448	0.789765	23.995	0.910415	0.0502	24.6691	0.536039	23.3209	0.659449	24.1983	0.840077	23.6913	0.760453
25.4468	25.0222	25.5359	25.3474	25.5389	25.2111	24.8719	25.318	25.2728	25.6024	25.3597	25.6271	25.5447	25.497	25.3326	25.3323	NP_001131111	Na(+)/H(+) exchange regulatory cofactor NHE-RF2;Na(+)/H(+) exchange regulatory cofactor NHE-RF2 isoform X2;Na(+)/H(+) exchange regulatory cofactor NHE-RF2 isoform X1	SLC9A3R2	100192448	0.0227707	0.198599	0.310756	0.50049	0.0877446	0.327084	25.3663	0.206302	25.4741	0.127658	25.2585	0.219839	0.215656	25.41	0.118153	25.3226	0.269952	-0.0874	25.5072	0.132399	25.138	0.248276	25.4411	0.132596	25.3789	0.111444
28.266	28.1095	27.963	28.3253	28.6964	27.9392	28.0381	28.3286	28.3937	28.491	28.335	28.4436	28.4407	28.257	28.2331	28.154	NP_001230773	oxygen-dependent coproporphyrinogen-III oxidase, mitochondrial	CPOX	100511474	0.02273	0.198599	0.866836	0.685957	0.0445222	0.262856	28.2759	0.20225	28.3805	0.17343	28.1712	0.180393	0.209307	28.269	0.16064	28.2828	0.248476	0.0138	28.4773	0.155558	28.0882	0.137596	28.2838	0.144975	28.2543	0.196504
24.2074	24.3901	24.4056	24.1785	24.7718	24.1421	24.5328	24.3315	24.2066	22.848	24.5724	24.3443	23.5485	23.7619	23.0182	23.9287	NP_999065	N-acylglucosamine 2-epimerase	RENBP	396934	0.0228579	0.198716	0.0536208	0.276292	0.0435705	0.262856	24.0743	0.539031	23.8191	0.667493	24.3294	0.168072	-0.510328	23.865	0.629459	24.2836	0.355353	0.4186	24.249	0.50985	24.3181	0.177515	23.3892	0.535553	24.3408	0.184551
25.7076	25.7163	25.9068	25.8207	25.536	25.6523	25.4819	25.0982	25.7157	25.5854	26.1312	25.6802	25.458	25.6136	25.8007	25.6005	XP_020931811	LOW QUALITY PROTEIN: obg-like ATPase 1	OLA1	100155803	0.0232582	0.199214	0.01849	0.177466	0.78567	0.669043	25.6566	0.223919	25.5466	0.207132	25.7666	0.192057	-0.21998	25.7718	0.186266	25.5413	0.205887	-0.2305	25.4431	0.247665	25.6396	0.108829	25.6501	0.101084	25.8936	0.176645
29.6523	29.1494	29.5996	29.9735	28.5227	29.5034	30.5252	29.5859	30.1708	29.1143	29.4327	28.5286	29.2781	29.3823	29.112	29.7393	NP_999118	hemopexin precursor;hemopexin isoform X1	HPX	396998	0.0233108	0.199214	0.349191	0.521128	0.562985	0.601099	29.4544	0.527787	29.1579	0.445534	29.7509	0.4444	-0.592966	29.5656	0.382603	29.3432	0.649827	-0.2224	28.9788	0.538173	29.7076	0.5845	29.337	0.296713	29.7942	0.337898
27.9552	25.4983	21.9598	23.2838	29.5479	27.764	27.4865	29.5686	23.1661	27.5825	29.1867	27.9753	27.2851	26.8775	27.5735	29.8503	XP_020929678	cytochrome P450 2C18	CYP2C34	403108	0.0235905	0.201053	0.102834	0.350945	0.285264	0.489695	27.0351	2.38875	28.2826	1.18136	25.7875	2.69713	2.49505	26.185	2.98062	27.8851	1.30069	1.7001	28.5942	1.14834	27.176	1.13487	27.971	1.29569	24.3991	3.24735
29.8035	29.9873	29.1465	29.6248	29.1225	29.5115	29.4979	29.2044	29.2937	29.2687	29.1593	29.4319	29.4845	29.1164	29.1163	29.3032	XP_003133393	ADP/ATP translocase 1	SLC25A4	100517196	0.0239777	0.201259	0.0218811	0.192887	0.163086	0.413818	29.3795	0.260515	29.256	0.143944	29.503	0.29971	-0.24708	29.2536	0.169075	29.5054	0.283911	0.2518	29.3108	0.174761	29.7	0.237768	29.2011	0.0989266	29.3061	0.222657
32.1198	32.0547	31.7285	31.9255	32.4001	32.009	32.0909	32.1231	31.8046	32.3394	31.6998	32.1705	31.9547	31.8502	31.9699	32.3203	XP_001926332	short/branched chain specific acyl-CoA dehydrogenase, mitochondrial	ACADSB	100154810	0.0238023	0.201259	0.0736502	0.309727	0.173973	0.421419	32.0351	0.209925	32.141	0.202967	31.9291	0.166055	0.211918	31.9548	0.248499	32.1153	0.133972	0.1605	32.1621	0.183742	32.0686	0.0478462	32.1199	0.24734	31.7896	0.100823
26.2487	26.5037	26.4975	26.3951	26.6477	26.7117	26.3197	26.5911	26.7534	26.6551	26.5707	26.7372	26.7205	26.6771	26.7269	26.633	NP_001001640	amine oxidase	MAOA	414424	0.0237804	0.201259	0.440234	0.556614	0.430954	0.55132	26.5868	0.154861	26.6736	0.0515153	26.5001	0.177574	0.173513	26.6136	0.120471	26.5601	0.18772	-0.0535	26.6741	0.0676557	26.446	0.207218	26.673	0.0401762	26.5542	0.151104
28.4237	28.2118	28.5152	28.5085	28.2792	29.0436	28.7273	28.4285	29.0587	28.2469	29.1707	28.5227	28.361	28.3463	28.4748	28.2923	XP_001927404	peroxiredoxin-4 isoform X1	PRDX4	100152260	0.0240555	0.201259	0.568232	0.603319	0.324557	0.509192	28.5382	0.303332	28.369	0.0984049	28.7074	0.349301	-0.338486	28.5767	0.347797	28.4997	0.269848	-0.077	28.3978	0.103202	28.6016	0.362738	28.3401	0.0985873	28.8133	0.351059
23.7805	24.2847	23.7824	23.6592	23.6947	23.8688	24.0394	22.2099	23.1564	24.1162	23.8209	21.864	21.8079	23.9597	23.9544	22.5555	XP_020944311	adenosylhomocysteinase 2 isoform X2;adenosylhomocysteinase 2 isoform X1;adenosylhomocysteinase 2;adenosylhomocysteinase 3 isoform X5;adenosylhomocysteinase 3 isoform X5;adenosylhomocysteinase 3 isoform X6;adenosylhomocysteinase 3 isoform X3;adenosyl	AHCYL1	100512899	0.0242444	0.202016	0.178549	0.42569	0.0187881	0.178578	23.4097	0.826586	23.0203	1.00646	23.799	0.323412	-0.77874	23.6256	0.519569	23.1937	1.04287	-0.4319	22.3941	0.885113	23.9933	0.221978	23.6464	0.731188	23.6047	0.306744
26.6863	26.582	26.1906	26.4112	26.0583	26.3909	25.8507	26.3347	26.7159	26.1571	26.6867	26.244	25.9837	26.2175	25.964	26.0485	XP_020923708	dehydrogenase/reductase SDR family member 7B isoform X2;dehydrogenase/reductase SDR family member 7B isoform X2;dehydrogenase/reductase SDR family member 7B isoform X2;dehydrogenase/reductase SDR family member 7B isoform X1;dehydrogenase/reductase SDR	DHRS7B	110256144	0.024833	0.206084	0.794181	0.671948	0.470791	0.568208	26.2826	0.276551	26.126	0.133046	26.4393	0.300134	-0.313343	26.2989	0.280381	26.2663	0.290974	-0.0326	26.1552	0.162191	26.3775	0.371883	26.0968	0.112792	26.5011	0.248398
25.3119	24.8672	24.8839	24.6048	24.3132	24.8992	24.775	21.6698	25.1723	24.2462	24.839	24.4131	24.3354	24.4585	24.4244	24.395	XP_005660857	isoaspartyl peptidase/L-asparaginase isoform X2;isoaspartyl peptidase/L-asparaginase isoform X1	ASRGL1	100517023	0.0250293	0.206462	0.396313	0.541341	0.278784	0.485057	24.4756	0.812708	24.0319	0.956935	24.9192	0.223168	-0.88723	24.628	0.310997	24.3231	1.12494	-0.3049	23.6829	1.34274	24.9633	0.238265	24.381	0.0935679	24.875	0.232898
30.5531	30.8975	30.4665	30.6393	29.7703	30.1857	30.4998	30.313	30.4313	30.2196	30.2897	30.0858	30.2973	30.4116	30.3914	30.3254	XP_020941351	apolipoprotein B-100 isoform X1;apolipoprotein B-100	APOB	100523371	0.0253737	0.208049	0.509536	0.583179	0.182592	0.427635	30.3611	0.24888	30.2268	0.211021	30.4953	0.216775	-0.268547	30.3968	0.127082	30.3253	0.337131	-0.0715	30.1166	0.253067	30.534	0.291553	30.337	0.0864667	30.4567	0.143726
27.4431	27.2175	27.9508	27.9647	27.8804	27.6663	27.3043	27.9298	27.6828	27.9005	28.2071	27.9103	28.2087	27.7011	27.828	28.4502	XP_005656508	legumain;legumain	LGMN	100154477	0.0255511	0.208233	0.0415321	0.258686	0.0342454	0.238268	27.8279	0.325894	27.9761	0.238377	27.6796	0.347139	0.296562	27.9606	0.258099	27.6951	0.347372	-0.2655	27.9823	0.152294	27.4078	0.195758	27.97	0.330595	27.9513	0.21427
26.7575	27.1606	26.5212	26.8495	27.2539	26.669	26.8153	26.9041	26.514	27.2135	26.597	27.1513	26.7127	26.8399	26.9737	26.8694	XP_020941195	ATP synthase subunit f, mitochondrial isoform X1;ATP synthase subunit f, mitochondrial	ATP5MF	100037979	0.0255996	0.208233	0.21472	0.449796	0.339155	0.514675	26.8627	0.237345	26.9898	0.195377	26.7355	0.213518	0.254292	26.7973	0.242201	26.928	0.228645	0.1307	27.0055	0.244246	26.8506	0.215242	26.9741	0.169572	26.6204	0.157258
27.0511	27.1833	27.1606	26.8967	26.6513	26.9703	27.0874	26.9486	27.0026	26.8157	27.2145	26.8469	27.1275	26.5878	26.9347	27.0168	NP_001093665	eukaryotic initiation factor 4A-II;eukaryotic initiation factor 4A-II isoform X1	EIF4A2	100101928	0.0256551	0.208233	0.718806	0.649131	0.75939	0.659203	26.9685	0.179572	26.8662	0.1809	27.0708	0.111548	-0.204647	26.9537	0.197751	26.9833	0.171733	0.0296	26.8936	0.198856	27.073	0.0883231	26.8387	0.186576	27.0686	0.145669
26.4309	26.2826	26.7877	27.0343	26.437	26.3774	26.4763	26.3445	26.9098	25.6876	26.3941	26.0975	26.5073	26.3154	26.5205	26.2738	XP_003360255	proteasome subunit alpha type-2	PSMA2	100620420	0.0258893	0.208597	0.345472	0.520136	0.0503549	0.272176	26.4298	0.313267	26.2729	0.273456	26.5866	0.281588	-0.313667	26.4904	0.429671	26.3692	0.131441	-0.1212	26.3466	0.178936	26.3918	0.0832614	26.1993	0.357785	26.7815	0.277202
29.2842	29.1575	29.542	29.2847	29.539	29.0465	29.0855	29.2551	29.0748	29.4312	29.3797	29.4402	29.5655	29.5434	29.546	29.1552	NP_999039	malate dehydrogenase, cytoplasmic	MDH1	396894	0.0264162	0.210301	0.380198	0.53534	0.21865	0.454196	29.3332	0.189076	29.4344	0.152397	29.2319	0.173023	0.202553	29.3696	0.183229	29.2967	0.199984	-0.0729	29.4499	0.140636	29.1434	0.104506	29.4189	0.183774	29.3203	0.195136
27.4595	27.4892	27.7412	27.8331	28.8497	27.6459	27.393	28.3784	27.4985	28.6699	28.0292	27.7112	27.9005	27.4141	27.8341	28.3386	XP_005673100	phosphoenolpyruvate carboxykinase, cytosolic;phosphoenolpyruvate carboxykinase, cytosolic	PCK1	100144531	0.026386	0.210301	0.743028	0.655708	0.304698	0.499165	27.8866	0.45323	28.1371	0.498932	27.6362	0.218869	0.500851	27.9198	0.419177	27.8534	0.511812	-0.0664	28.21	0.510655	27.4969	0.107168	28.0642	0.553086	27.7755	0.22032
23.743	23.9995	24.1851	22.8457	24.4881	23.1859	22.1479	23.9637	22.4269	24.1069	24.097	24.0058	23.9236	23.8564	24.3843	24.2691	NP_001177123	V-type proton ATPase subunit G 1	ATP6V1G1	100154379	0.0263433	0.210301	0.781302	0.667707	0.924643	0.695801	23.7268	0.698249	24.1248	0.230872	23.3289	0.793411	0.795874	23.7714	0.725535	23.6822	0.716799	-0.0892	24.0953	0.264019	23.2691	0.821002	24.1542	0.228806	23.3887	0.886144
27.663	26.8082	27.4348	26.4478	26.2966	26.996	27.2385	26.255	26.3295	26.3152	26.6986	26.4875	26.4726	26.9763	26.6174	26.7331	NP_001302707	PDZ and LIM domain protein 1	PDLIM1	100155592	0.0268721	0.21196	0.637143	0.625921	0.0545984	0.27723	26.7356	0.426387	26.5192	0.247393	26.9521	0.47045	-0.432838	26.6941	0.372805	26.7772	0.496643	0.0831	26.3779	0.119265	27.1764	0.369095	26.6605	0.274507	26.7277	0.495917
25.5085	25.9393	25.8835	25.7631	25.6038	25.2309	26.0547	25.542	25.85	25.5289	25.9491	25.5851	25.2842	25.3868	25.4008	25.6535	NP_999170	osteoclast-stimulating factor 1	OSTF1	397066	0.0270468	0.212847	0.458638	0.563531	0.401868	0.542155	25.6353	0.24958	25.4981	0.127278	25.7724	0.272578	-0.274256	25.677	0.219435	25.5935	0.285219	-0.0835	25.5038	0.148648	25.6833	0.382391	25.4925	0.124974	25.8614	0.0774007
26.0352	25.8984	25.9043	25.8634	26.3005	25.8903	25.9973	26.0174	26.0265	26.0631	25.7835	25.9865	26.3252	26.0299	25.8472	26.0343	NP_999572	phospholipid hydroperoxide glutathione peroxidase, mitochondrial precursor	GPX4	399537	0.0274694	0.214937	0.0859829	0.324343	0.408393	0.543706	26.0002	0.147183	26.0755	0.160502	25.9249	0.0876927	0.150656	25.944	0.106707	26.0563	0.166805	0.1123	26.1574	0.180235	25.9553	0.072164	25.9936	0.098701	25.8944	0.101314
28.8058	28.7436	28.2871	28.7224	29.2192	28.431	27.2385	28.8239	28.6856	29.3851	28.5578	29.0264	29.2305	28.7898	28.4121	28.9907	XP_003124609	acyl-coenzyme A synthetase ACSM2B, mitochondrial isoform X2;acyl-coenzyme A synthetase ACSM2B, mitochondrial isoform X1;acyl-coenzyme A synthetase ACSM2B, mitochondrial isoform X3	ACSM2B	100510957	0.0275738	0.215343	0.862284	0.684877	0.337463	0.514575	28.7093	0.498602	28.9847	0.309192	28.434	0.513617	0.550739	28.7288	0.344259	28.6899	0.642917	-0.0389	29.075	0.191847	28.3047	0.729477	28.8944	0.405614	28.5632	0.197155
29.9624	30.27	29.9431	30.555	30.3287	30.3417	29.8848	31.0184	30.0264	30.6697	30.1826	30.3208	30.4464	30.2075	30.2317	30.7686	XP_005668301	isopentenyl-diphosphate Delta-isomerase 1 isoform X2	LOC100625049	100625049	0.0278054	0.216713	0.992043	0.711829	0.675203	0.635792	30.3224	0.3131	30.499	0.290727	30.1457	0.232902	0.353239	30.3231	0.303868	30.3216	0.343119	-0.0015	30.5286	0.331586	30.1147	0.22487	30.4694	0.291435	30.1768	0.270985
25.6068	25.6757	25.4125	24.7173	24.4816	25.3127	25.1434	24.7225	24.8915	24.8489	25.4194	24.7816	25.2235	25.2986	24.881	25.0699	XP_020927605	heterogeneous nuclear ribonucleoprotein H3 isoform X2;heterogeneous nuclear ribonucleoprotein H3 isoform X2;heterogeneous nuclear ribonucleoprotein H3 isoform X1;heterogeneous nuclear ribonucleoprotein H3 isoform X1;heterogeneous nuclear ribonucleoprot	HNRNPH3	100155513	0.0280914	0.21773	0.728567	0.65081	0.081534	0.320216	25.0929	0.348053	24.9134	0.271105	25.2724	0.335349	-0.358961	25.0674	0.275812	25.1185	0.426644	0.0511	24.8023	0.309313	25.4346	0.249957	25.0246	0.207063	25.1102	0.3602
28.272	28.4375	27.8805	27.9973	28.2589	28.2835	27.8181	28.3084	27.8291	28.2539	27.1055	28.4361	28.2774	28.3342	28.2454	28.0386	NP_001157984	phosphate carrier protein, mitochondrial	SLC25A3	100302698	0.0282926	0.218569	0.0352446	0.240444	0.143155	0.394933	28.111	0.335908	28.2691	0.111972	27.9529	0.414872	0.316195	27.9606	0.390798	28.2615	0.193166	0.3009	28.3202	0.0799285	28.2028	0.267353	28.218	0.126107	27.7031	0.404574
26.8017	26.5595	26.8901	27.0723	27.0619	26.7071	26.8621	26.8145	27.0102	26.8204	26.6175	27.2841	27.4494	27.0336	27.1641	26.8756	NP_001038008	60S ribosomal protein L10;60S ribosomal protein L10-like	RPL10	733593	0.0283061	0.218569	0.944695	0.699212	0.109399	0.358659	26.939	0.236513	27.063	0.228351	26.8151	0.180585	0.247885	26.9355	0.171637	26.9425	0.300633	0.007	27.1525	0.275651	26.7326	0.131844	26.9734	0.155954	26.8975	0.201432
24.7608	24.9415	24.6598	24.5512	23.0772	24.8034	25.3361	24.2815	25.0732	24.3052	23.8835	23.4034	24.2348	23.3238	24.7205	25.0933	NP_001090919	complement component C8 alpha chain precursor;complement component C8 alpha chain isoform X1	C8A	100037953	0.0287417	0.220688	0.736561	0.653569	0.091026	0.332655	24.4031	0.673665	24.055	0.715395	24.7512	0.428612	-0.696217	24.4513	0.602349	24.3548	0.777389	-0.0965	23.7492	0.602879	24.9604	0.262042	24.3607	0.762528	24.5419	0.493196
30.4116	30.7071	30.7756	30.8385	30.7726	30.7776	30.4488	30.3711	30.7538	30.5679	30.8197	30.3246	30.629	30.4325	30.4899	30.513	NP_999127	trifunctional enzyme subunit alpha, mitochondrial	HADHA	397012	0.0290718	0.222807	0.21966	0.454421	0.131125	0.385739	30.6021	0.176745	30.5126	0.144657	30.6916	0.166437	-0.179022	30.6489	0.164458	30.5553	0.186792	-0.0936	30.5243	0.212869	30.5863	0.183141	30.5008	0.0560815	30.7969	0.0389644
24.0411	23.9122	24.0179	24.1755	22.0166	23.869	23.9021	22.0639	23.9541	23.7442	24.0993	24.017	23.8925	22.5495	24.1657	22.9045	XP_020951710	gamma-soluble NSF attachment protein	NAPG	100626395	0.0294347	0.225168	0.492405	0.577586	0.756009	0.659203	23.5828	0.747705	23.1692	0.892007	23.9964	0.106328	-0.827202	23.7013	0.624116	23.4643	0.881114	-0.237	22.9975	1.10666	23.9311	0.0756106	23.3409	0.743805	24.0617	0.0963795
29.0336	28.8253	28.7163	28.8796	29.2282	28.982	28.7482	28.8888	28.6375	28.9221	28.9386	29.0258	29.0036	28.89	29.0695	28.9693	XP_020921753	ATP synthase subunit d, mitochondrial isoform X2;ATP synthase subunit d, mitochondrial;ATP synthase subunit d, mitochondrial isoform X1	ATP5PD	100512624	0.0302746	0.228499	0.182377	0.427618	0.813051	0.676786	28.9224	0.145666	28.9997	0.1128	28.8451	0.138194	0.154537	28.8779	0.138759	28.9669	0.147244	0.089	29.0366	0.141156	28.8973	0.133128	28.9627	0.0782795	28.793	0.139955
25.3538	25.4582	25.1956	25.4158	25.2073	25.6021	25.2	25.3718	25.3933	25.4143	25.4942	25.1819	25.2545	25.1202	25.0634	25.1419	XP_020957802	torsin A interacting protein 2 isoform X3;torsin A interacting protein 2 isoform X3;torsin A interacting protein 2;torsin A interacting protein 2 isoform X2;torsin A interacting protein 2 isoform X1	TOR1AIP2	100627970	0.0303161	0.228499	0.493224	0.5779	0.776822	0.666342	25.3043	0.153994	25.2194	0.121987	25.3891	0.139566	-0.169703	25.2798	0.166392	25.3287	0.147532	0.0489	25.2539	0.0841622	25.4035	0.169622	25.185	0.156442	25.3747	0.126986
27.519	26.641	26.9441	26.8385	27.5037	26.5943	27.1567	26.6147	26.4876	27.1744	26.8428	27.3832	27.5316	27.5797	27.3446	27.2111	NP_001007518	cytochrome c oxidase subunit 5B, mitochondrial precursor	COX5B	492822	0.030318	0.228499	0.706384	0.645122	0.442102	0.558091	27.0854	0.378462	27.2929	0.310571	26.878	0.334843	0.414875	27.0528	0.343086	27.118	0.432194	0.0652	27.2583	0.433876	26.9778	0.441738	27.3274	0.183373	26.7782	0.199844
27.4612	27.5836	27.8271	27.3497	26.2391	27.7115	28.2071	27.1831	27.7529	26.9104	27.9835	25.9359	26.9378	28.0447	28.1754	27.9416	NP_999527	lactotransferrin precursor;lactotransferrin isoform X1	LTF	397649	0.0314316	0.233699	0.0253395	0.208049	0.0229292	0.198716	27.4528	0.668002	27.171	0.835167	27.7346	0.277843	-0.563581	27.7482	0.419206	27.1574	0.762256	-0.5908	26.574	0.583862	27.7409	0.327205	27.7681	0.579684	27.7283	0.270107
24.5788	24.4131	24.5896	24.0565	24.673	24.496	23.1082	24.4103	24.7234	24.7141	24.8294	25.0078	24.9187	24.8505	25.0729	25.4553	XP_020918233	lysosomal Pro-X carboxypeptidase;lysosomal Pro-X carboxypeptidase;lysosomal Pro-X carboxypeptidase;lysosomal Pro-X carboxypeptidase;lysosomal Pro-X carboxypeptidase;lysosomal Pro-X carboxypeptidase	PRCP	100515678	0.0312952	0.233699	0.154459	0.406211	0.773669	0.66447	24.6186	0.514429	24.8878	0.31107	24.3494	0.551944	0.53845	24.7865	0.399327	24.4507	0.585845	-0.3358	24.7525	0.26843	24.149	0.697158	25.0232	0.323823	24.5497	0.343169
28.6946	28.4201	29.1567	28.9079	28.7373	28.8815	28.4899	28.7339	29.064	28.5284	28.5304	28.4579	28.4551	28.1829	28.5738	28.4316	NP_001231762	alcohol dehydrogenase class-3	ADH5	100513555	0.0314602	0.233699	0.5584	0.598294	0.0488308	0.270705	28.6404	0.260442	28.5126	0.179302	28.7681	0.275488	-0.255514	28.672	0.336256	28.6088	0.173208	-0.0632	28.596	0.16117	28.6215	0.208792	28.4292	0.17457	28.9147	0.275999
25.8599	26.0125	25.5744	25.7663	24.3939	25.6617	25.4401	25.8482	25.8144	22.942	25.7198	23.228	25.6048	22.6756	25.7165	25.4944	NP_999109	dolichyl-diphosphooligosaccharide--protein glycosyltransferase subunit DAD1	DAD1	396984	0.0312422	0.233699	0.575849	0.606741	0.608172	0.617672	25.1095	1.13405	24.4879	1.35702	25.7311	0.176518	-1.24324	24.9629	1.33543	25.2561	0.960931	0.2932	24.7687	1.20809	25.7436	0.24809	24.2071	1.62083	25.7187	0.103658
24.6139	24.0435	24.7448	24.6801	24.7108	24.4808	24.7338	24.766	24.4469	24.5327	23.9334	24.6889	25.1583	24.6405	24.9934	24.9992	XP_020937850	small nuclear ribonucleoprotein-associated protein N isoform X1;small nuclear ribonucleoprotein-associated protein N isoform X1;small nuclear ribonucleoprotein-associated protein N isoform X1;small nuclear ribonucleoprotein-associated protein N isoform	SNRPN	100626432	0.0313162	0.233699	0.848623	0.682368	0.938235	0.698433	24.6354	0.315887	24.8112	0.214731	24.4597	0.311593	0.351557	24.6214	0.340551	24.6495	0.312084	0.0281	24.831	0.220594	24.468	0.301274	24.7914	0.240592	24.4513	0.368228
23.0898	22.5911	23.3454	23.0507	23.2843	22.3656	22.4133	22.4093	22.5253	23.0913	22.0023	23.729	23.6052	23.0404	23.7239	23.1525	XP_003126994	V-type proton ATPase subunit d 1	ATP6V0D1	100525048	0.0317124	0.234724	0.820361	0.678657	0.804812	0.674079	22.9637	0.524611	23.2545	0.441853	22.6729	0.448613	0.581556	22.9915	0.520891	22.936	0.562724	-0.0555	23.257	0.595377	22.6149	0.331074	23.252	0.317894	22.7309	0.592462
26.9525	26.8813	23.6904	26.0607	23.4245	26.4872	25.8209	23.519	26.4387	26.4333	26.9373	21.3271	25.5408	26.4168	25.575	25.6502	XP_005674061	B-cell receptor-associated protein 31 isoform X2;B-cell receptor-associated protein 31 isoform X2;B-cell receptor-associated protein 31 isoform X2;B-cell receptor-associated protein 31 isoform X1	BCAP31	100520774	0.0322292	0.235577	0.148984	0.401201	0.0153188	0.160849	25.4472	1.61191	24.7358	1.8014	26.1586	1.07975	-1.4228	25.9003	0.999565	24.9942	2.02469	-0.9061	23.4528	1.72082	26.5355	0.518461	26.0188	0.47013	25.7818	1.43973
24.9405	25.1946	25.4054	25.2099	25.4041	24.2811	23.8724	25.1485	24.6851	25.0103	24.9706	25.4163	25.2546	25.4259	25.3495	25.0523	XP_020921548	tripeptidyl-peptidase 2 isoform X7;tripeptidyl-peptidase 2 isoform X5;tripeptidyl-peptidase 2 isoform X6;tripeptidyl-peptidase 2 isoform X4;tripeptidyl-peptidase 2 isoform X3;tripeptidyl-peptidase 2 isoform X2;tripeptidyl-peptidase 2 isoform X1	TPP2	100511152	0.0321907	0.235577	0.290947	0.492656	0.127394	0.382267	25.0388	0.43541	25.2577	0.168435	24.82	0.518069	0.437712	25.1386	0.256634	24.939	0.563572	-0.1996	25.3058	0.128119	24.5722	0.604827	25.2095	0.208794	25.0678	0.310947
30.2142	30.198	31.5805	31.6964	32.0305	31.1303	30.4533	31.8303	31.7734	31.8107	31.8881	31.4322	31.3055	31.0934	31.2578	31.2966	NP_001295402	aldehyde oxidase	AOX1	100523701	0.0326405	0.236251	0.0123698	0.147715	0.000511791	0.0328499	31.3119	0.581961	31.5071	0.336892	31.1168	0.724685	0.390366	31.5496	0.295822	31.0743	0.713529	-0.4753	31.6496	0.338356	30.4989	0.436766	31.3646	0.310152	31.7346	0.129445
28.2209	28.3866	27.4436	28.128	28.6116	28.0409	27.8156	28.5299	28.1111	28.4039	27.8789	28.5647	27.9971	28.4156	28.0241	28.0713	NP_001008689	GTP-binding protein SAR1b	SAR1B	494017	0.0327397	0.236251	0.141583	0.394933	0.917294	0.694848	28.1652	0.312537	28.3273	0.255895	28.0032	0.289528	0.324049	28.0596	0.308464	28.2709	0.297735	0.2113	28.4258	0.287782	28.116	0.245021	28.2287	0.209954	27.8904	0.318813
27.4067	27.7407	27.447	27.4196	27.3261	27.5639	27.5209	26.7747	27.0483	27.0105	27.3372	27.3978	27.3543	27.362	27.2385	27.058	XP_020941230	kinectin isoform X3;kinectin isoform X1;kinectin;kinectin isoform X11;kinectin isoform X6;kinectin isoform X5;kinectin isoform X2;kinectin isoform X13;kinectin isoform X10;kinectin isoform X8;kinectin isoform X4;kinectin isoform X12;kinectin is	KTN1	100152397	0.0327576	0.236251	0.177941	0.42498	0.347022	0.521029	27.3129	0.239602	27.1902	0.221289	27.4355	0.19917	-0.245293	27.2401	0.178067	27.3856	0.281452	0.1455	27.2132	0.293847	27.558	0.138664	27.1672	0.162802	27.313	0.182518
26.0725	26.0388	26.5286	26.2462	26.2473	26.1189	26.0632	26.1904	26.0877	26.0084	26.1399	26.6759	26.7735	26.6232	26.3797	26.9033	XP_003125351	EMILIN-1 isoform X1;EMILIN-1 isoform X2	EMILIN1	100523665	0.0331819	0.237271	0.493053	0.577864	0.525304	0.587041	26.3186	0.290905	26.4752	0.315006	26.162	0.161372	0.31325	26.3646	0.30527	26.2726	0.28863	-0.092	26.4718	0.295675	26.0733	0.0335048	26.4787	0.379576	26.2506	0.196702
27.9691	28.1301	28.6477	28.2615	27.4739	28.2801	27.8942	27.6485	28.0499	27.6916	27.7896	28.0995	28.0417	27.8815	27.7544	27.9466	XP_003128958	phosphoglucomutase-2	PGM2	100522261	0.0332096	0.237271	0.646588	0.629115	0.66074	0.633433	27.9725	0.284536	27.8172	0.212815	28.1278	0.270337	-0.310564	28.0029	0.317789	27.9421	0.265311	-0.0608	27.8159	0.303551	28.0684	0.172075	27.8185	0.116318	28.1872	0.362632
33.3284	32.7847	32.7849	32.1311	32.2472	32.8719	33.072	31.8378	32.4265	32.0972	32.8429	32.9525	32.3592	32.4995	32.6448	32.4363	NP_001153087	keratin, type II cytoskeletal 8	KRT8	100152077	0.0333682	0.237975	0.250954	0.472454	0.128488	0.383589	32.5823	0.398242	32.3843	0.339577	32.7803	0.367338	-0.395981	32.4829	0.273894	32.6817	0.492182	0.1988	32.3492	0.460444	33.0143	0.241537	32.4195	0.231867	32.5463	0.332487
29.269	29.5822	28.6339	28.4976	29.4225	29.1131	29.2121	29.2144	29.0153	29.2642	28.9166	29.1136	29.1389	29.2949	29.1236	29.4261	NP_999428	4-aminobutyrate aminotransferase, mitochondrial	ABAT	397500	0.033532	0.238268	0.0238948	0.201259	0.00786892	0.116247	29.1399	0.278078	29.2498	0.126031	29.03	0.349597	0.219774	29.0215	0.325895	29.2582	0.16577	0.2367	29.2223	0.140148	29.2941	0.202589	29.2772	0.124155	28.7659	0.24103
23.7351	24.045	24.2528	24.5226	22.3919	23.8193	24.5424	24.5506	22.5298	22.6906	25.0862	23.8458	24.2474	21.8892	22.1972	23.0825	XP_020952703	erythrocyte membrane protein band 4.2 isoform X3;erythrocyte membrane protein band 4.2 isoform X2;erythrocyte membrane protein band 4.2 isoform X1	EPB42	100152957	0.0336646	0.238268	0.147938	0.400197	0.114259	0.363849	23.5893	0.98706	23.1119	0.994713	24.0667	0.759889	-0.954742	23.2814	1.18375	23.8972	0.685411	0.6158	23.7589	0.955961	24.0354	0.362409	22.4649	0.527693	24.0979	1.10155
32.5975	32.5429	32.2166	32.6383	32.8201	32.8314	32.4988	32.6966	32.5319	32.8953	32.5385	32.8393	32.6488	32.6823	32.5048	32.7417	NP_001038076	aldehyde dehydrogenase, mitochondrial precursor	ALDH2	733685	0.0343953	0.238268	0.250074	0.472313	0.555275	0.59697	32.639	0.171283	32.7286	0.124349	32.5495	0.170507	0.179108	32.5937	0.19988	32.6844	0.134944	0.0907	32.7512	0.0930769	32.6176	0.148108	32.706	0.161417	32.4813	0.183076
28.7908	28.5549	28.7215	29.1433	28.7139	28.8633	27.895	28.3306	29.2998	28.5617	29.2116	28.5004	28.7803	28.5409	28.0824	27.8671	XP_020950195	very-long-chain 3-oxoacyl-CoA reductase-B-like	LOC110261008	110261008	0.0340351	0.238268	0.456119	0.563178	0.0181788	0.17571	28.6161	0.425241	28.4221	0.312807	28.81	0.451302	-0.38788	28.6785	0.525691	28.5536	0.319732	-0.1249	28.5813	0.205407	28.526	0.440797	28.263	0.344359	29.0941	0.256492
26.169	26.1352	26.1207	26.2429	25.8116	26.0932	26.6815	26.0378	26.4101	26.2934	25.9406	25.2961	25.9061	25.7695	25.9607	26.1964	XP_005660930	plasma protease C1 inhibitor isoform X1;plasma protease C1 inhibitor precursor	SERPING1	100144304	0.0337204	0.238268	0.459701	0.563565	0.170746	0.418652	26.0666	0.307136	25.9089	0.305719	26.2242	0.227815	-0.315214	26.1168	0.212301	26.0163	0.388975	-0.1005	25.7629	0.324738	26.2697	0.276251	26.055	0.236102	26.1786	0.198097
26.4981	26.3613	26.6	26.2095	26.028	26.3867	26.3501	26.2254	26.3556	25.9445	26.4925	25.9802	26.4229	26.4441	26.2404	26.3181	NP_001116568	hsp90 co-chaperone Cdc37;hsp90 co-chaperone Cdc37 isoform X1	CDC37	100141402	0.0341929	0.238268	0.619444	0.619732	0.745898	0.656749	26.3036	0.189589	26.2005	0.195918	26.4067	0.119668	-0.206293	26.3256	0.201478	26.2816	0.18794	-0.044	26.1641	0.202551	26.3991	0.0677898	26.2368	0.212171	26.4144	0.169296
30.0427	29.8343	29.6314	30.2047	29.8613	30.0579	30.2143	29.9317	30.5831	29.986	30.456	30.0181	29.6611	29.9629	29.4043	29.5135	NP_999076	membrane-associated progesterone receptor component 1	PGRMC1	396946	0.0342826	0.238268	0.91639	0.694804	0.259406	0.478265	29.9602	0.317384	29.7924	0.23521	30.128	0.310084	-0.335657	29.9678	0.432659	29.9527	0.168914	-0.0151	29.8681	0.15214	30.0373	0.155996	29.7167	0.301115	30.2188	0.421971
25.5085	25.6152	25.3099	25.0092	25.2561	25.2302	25.6527	22.9013	25.1975	25.1204	25.0539	24.2141	25.2693	21.752	23.1128	25.2466	XP_020958334	40S ribosomal protein S27-like;40S ribosomal protein S27 isoform X1	LOC110262272	110262272	0.0345662	0.238646	0.3637	0.527283	0.815185	0.677328	24.7156	1.13452	24.1091	1.3626	25.3222	0.246083	-1.21309	24.4753	1.31595	24.9559	0.945735	0.4806	24.4102	1.12084	25.5016	0.191027	23.8079	1.6835	25.1427	0.137443
25.9969	25.9754	25.921	25.5395	25.4389	25.4256	25.8335	25.4599	25.6827	25.326	25.6644	25.767	25.7432	25.777	25.197	25.1778	XP_005663527	26S proteasome non-ATPase regulatory subunit 4 isoform X1;26S proteasome non-ATPase regulatory subunit 4	PSMD4	733583	0.0349821	0.239506	0.160412	0.413398	0.585661	0.610001	25.6204	0.262744	25.4858	0.249798	25.7549	0.210169	-0.269035	25.5357	0.275589	25.705	0.235767	0.1693	25.6022	0.176971	25.8079	0.264945	25.3694	0.27955	25.7019	0.159323
26.7959	27.1021	26.6678	26.8627	26.9599	26.8628	26.769	26.9972	26.5467	27.1075	27.0364	27.0404	27.0327	26.9502	26.8631	27.0626	XP_020923425	mitochondrial 2-oxoglutarate/malate carrier protein isoform X1;mitochondrial 2-oxoglutarate/malate carrier protein isoform X2	SLC25A11	397390	0.0349712	0.239506	0.437543	0.554525	0.533806	0.590263	26.9161	0.160947	27.0017	0.0765135	26.8304	0.181356	0.17128	26.8871	0.196678	26.945	0.122115	0.0579	27.0076	0.0369015	26.8824	0.151652	26.9958	0.110485	26.7784	0.215706
28.3181	28.339	28.6859	28.4628	28.169	28.3122	28.4523	28.2211	28.184	28.0096	28.2905	28.3395	28.2722	28.4062	28.1635	28.0352	NP_001163991	T-complex protein 1 subunit beta;T-complex protein 1 subunit beta isoform X1	CCT2	100157776	0.0351516	0.240265	0.762934	0.66024	0.346935	0.521029	28.2913	0.167941	28.202	0.138001	28.3806	0.152213	-0.178585	28.2797	0.229929	28.3029	0.0852184	0.0232	28.2505	0.072802	28.3554	0.0656	28.1536	0.181335	28.4058	0.219229
29.0808	28.8119	29.1258	28.8975	28.0465	28.6474	28.9875	28.1964	28.6654	28.1571	29.0725	28.8497	28.5093	28.9343	29.0811	28.6154	XP_005667358	acetyl-CoA acetyltransferase, mitochondrial isoform X1;acetyl-CoA acetyltransferase, mitochondrial isoform X2	ACAT1	100626793	0.0354136	0.240444	0.268487	0.482741	0.451344	0.56057	28.7299	0.349327	28.5487	0.388848	28.9111	0.187731	-0.362396	28.8186	0.327271	28.6412	0.369316	-0.1774	28.4005	0.356169	28.8819	0.192008	28.697	0.409078	28.9403	0.207591
25.3135	25.3437	24.8512	22.1046	25.1028	25.4115	22.38	25.9126	23.1212	25.7022	25.312	25.6169	25.501	25.4525	25.5204	25.2026	XP_001928194	thiosulfate sulfurtransferase/rhodanese-like domain-containing protein 1 isoform X2;thiosulfate sulfurtransferase/rhodanese-like domain-containing protein 1 isoform X1	TSTD1	100158075	0.0354703	0.240444	0.45506	0.562547	0.526093	0.587107	24.8655	1.19661	25.5014	0.260128	24.2297	1.44104	1.27165	24.6583	1.31521	25.0727	1.11374	0.4144	25.5333	0.335277	24.6122	1.4887	25.4694	0.206778	23.8473	1.49637
30.3832	30.0758	30.0128	31.2019	28.9889	30.2234	31.9722	30.5724	31.0453	29.656	30.3797	29.0062	30.8413	29.6197	29.9375	29.8049	NP_001231042	fibrinogen beta chain precursor	FGB	100514354	0.0353375	0.240444	0.890918	0.690417	0.898933	0.692171	30.2326	0.785649	29.8034	0.65912	30.6618	0.683478	-0.858427	30.2072	0.614465	30.2579	0.971405	0.0507	29.8522	0.992992	30.6637	0.881355	29.7545	0.145929	30.6599	0.559645
25.3135	25.282	22.9294	21.7663	25.2419	25.3545	23.2175	25.3031	24.9982	25.7493	25.0664	25.5466	25.626	25.2948	25.1094	25.3283	XP_003125251	cytochrome c oxidase subunit 7A-related protein, mitochondrial isoform X4;cytochrome c oxidase subunit 7A-related protein, mitochondrial isoform X2;cytochrome c oxidase subunit 7A-related protein, mitochondrial isoform X1;cytochrome c oxidase subunit 7A	LOC100516606	100516606	0.0356451	0.24123	0.258962	0.478265	0.308006	0.499819	24.8204	1.13498	25.3999	0.216998	24.241	1.3949	1.15895	24.5302	1.4016	25.1106	0.776786	0.5804	25.4294	0.185756	24.7919	1.04998	25.3704	0.270278	23.6901	1.6212
28.036	27.446	29.9772	29.6315	29.1654	28.6979	28.6979	29.7977	29.2059	29.1338	28.8222	28.7545	30.0285	29.7732	29.4816	29.2009	XP_020923626	alpha-1-acid glycoprotein isoform X3;alpha-1-acid glycoprotein isoform X2;alpha-1-acid glycoprotein isoform X1	ORM1	396901	0.0358962	0.241967	0.0435824	0.262856	0.0329858	0.236893	29.1156	0.702868	29.417	0.427465	28.8143	0.817541	0.602631	29.4033	0.38071	28.828	0.851206	-0.5753	29.4365	0.582976	28.2194	0.602669	29.3974	0.292366	29.4092	0.502616
24.9519	24.6344	23.8514	24.6666	21.8092	24.6611	25.8365	24.7344	25.015	23.4495	23.6906	24.1486	23.4056	21.7972	23.8247	24.8119	XP_020934757	maltase-glucoamylase, intestinal;maltase-glucoamylase, intestinal;maltase-glucoamylase, intestinal	MGAM	102160115	0.0359767	0.241967	0.451408	0.56057	0.515656	0.584842	24.0805	1.1005	23.4976	1.16745	24.6634	0.675011	-1.1658	23.8884	1.02386	24.2727	1.20934	0.3843	23.5244	1.26617	25.021	0.562356	23.4708	1.25502	24.3059	0.637217
22.9781	23.1049	24.0786	24.2263	24.6722	23.834	24.1471	24.4532	24.1524	24.1108	22.5949	24.2412	24.3901	24.101	24.1004	23.7516	NP_001001866	copper chaperone for superoxide dismutase	CCS	414913	0.0359896	0.241967	0.729725	0.650946	0.203314	0.444252	23.9335	0.568076	24.2276	0.279671	23.6395	0.644773	0.588005	23.8895	0.541348	23.9776	0.627718	0.0881	24.4392	0.178975	23.516	0.565029	24.0159	0.176265	23.7631	0.781088
32.4777	32.5922	32.3888	32.5246	32.7336	32.381	32.3733	32.3537	32.2636	32.5108	32.4179	32.5499	32.6274	32.6962	32.5557	32.5041	XP_001929445	ATP synthase subunit beta, mitochondrial	ATP5F1B	100157156	0.0363368	0.243504	0.63929	0.625955	0.632699	0.625227	32.4969	0.129396	32.5664	0.120215	32.4274	0.101876	0.139046	32.4827	0.128158	32.5111	0.137817	0.0284	32.5661	0.160434	32.456	0.10246	32.5667	0.0893362	32.3987	0.107369
29.6819	29.4662	29.3875	29.5575	29.3359	30.2781	29.2087	29.2904	30.098	29.392	29.6915	29.4974	28.5935	29.0985	29.6822	28.9067	NP_999435	uricase precursor	UOX	397510	0.0363996	0.243528	0.765994	0.661475	0.865438	0.685448	29.4479	0.411649	29.2246	0.347189	29.6712	0.358633	-0.446577	29.4768	0.371079	29.419	0.472772	-0.0578	29.1793	0.400496	29.6587	0.455976	29.2699	0.339699	29.6836	0.302952
30.8276	31.0018	32.1063	31.8607	31.6816	31.7722	31.1353	31.6423	31.2969	32.0057	31.6121	31.3518	31.9308	31.8811	32.0216	31.8809	XP_013852658	histone H2A type 2-C;histone H2A type 2-A-like;histone H2A type 2-A-like	LOC106510170	106510170	0.0369413	0.245729	0.0160088	0.162165	0.435728	0.554158	31.6255	0.390366	31.7995	0.227231	31.4516	0.453605	0.347866	31.8332	0.262317	31.4179	0.398993	-0.4153	31.6516	0.237219	31.1842	0.411752	31.9473	0.0768629	31.719	0.346256
26.6398	26.8825	26.6722	26.6569	26.4952	26.7078	26.3338	26.654	26.6777	26.4153	27.0139	26.6271	26.3734	26.6216	26.478	26.3385	XP_020948755	tubulin--tyrosine ligase-like protein 12	TTLL12	100621422	0.0368126	0.245729	0.815606	0.67754	0.285148	0.489695	26.5992	0.188595	26.5004	0.122152	26.6981	0.197394	-0.197685	26.6093	0.208049	26.5892	0.180839	-0.0201	26.5374	0.129518	26.641	0.228883	26.4633	0.119916	26.7552	0.172712
30.1396	29.8805	29.1015	30.0434	29.07	29.9695	29.6222	29.6151	30.1117	29.7725	29.9379	29.5035	29.5682	29.4367	29.5929	29.4634	NP_001231396	succinate-semialdehyde dehydrogenase, mitochondrial	ALDH5A1	100157072	0.0373975	0.246995	0.940051	0.699067	0.451517	0.56057	29.6768	0.326612	29.5028	0.203879	29.8508	0.343261	-0.34798	29.6825	0.346774	29.6711	0.329034	-0.0114	29.4392	0.250347	29.9029	0.215835	29.5664	0.153414	29.7986	0.470205
29.7574	29.7678	28.6621	29.1594	28.6507	29.4972	29.5042	29.5444	29.1555	28.6669	28.7029	29.2275	28.9084	29.1374	28.5733	28.8882	NP_999331	trans-1,2-dihydrobenzene-1,2-diol dehydrogenase	DHDH	397337	0.0376451	0.247825	0.00436427	0.084169	0.136702	0.392968	29.1127	0.409571	28.9496	0.33435	29.2758	0.432284	-0.326195	28.8682	0.249981	29.3572	0.400416	0.489	29.0828	0.387759	29.6316	0.151319	28.8165	0.251415	28.92	0.274701
24.4452	24.5202	24.9785	24.6288	24.9295	24.4319	24.1791	24.6526	23.9457	24.6961	25.3303	24.9352	25.4006	24.9652	24.9441	25.4586	XP_005657646	uncharacterized protein C2orf72 homolog	C15H2orf72	100736598	0.0377969	0.248336	0.354629	0.522895	0.456694	0.563178	24.7776	0.424225	24.9977	0.292097	24.5575	0.435383	0.440271	24.8684	0.467134	24.6868	0.385461	-0.1816	24.9795	0.310173	24.3941	0.148508	25.016	0.31935	24.7208	0.590839
28.8247	29.3791	28.7057	29.0445	28.7354	28.8483	28.6586	28.4202	28.6246	28.7169	28.6166	28.7109	28.5105	28.586	28.5964	28.507	XP_020958059	calcium-binding mitochondrial carrier protein Aralar2 isoform X5;calcium-binding mitochondrial carrier protein Aralar2 isoform X4;calcium-binding mitochondrial carrier protein Aralar2 isoform X3;calcium-binding mitochondrial carrier protein Aralar2 isof	SLC25A13	100524162	0.038069	0.248336	0.418438	0.546725	0.381178	0.535635	28.7178	0.231449	28.5979	0.115539	28.8378	0.261853	-0.239851	28.6747	0.163659	28.761	0.289403	0.0863	28.5942	0.153634	28.9277	0.312575	28.6016	0.0866547	28.7478	0.201805
24.5438	24.7283	24.7582	24.0551	24.5938	23.6049	23.2159	24.2412	23.247	24.5723	21.9334	24.842	24.7085	24.4767	24.8162	24.568	NP_001231234	nucleolar protein 56;nucleolar protein 56 isoform X1	NOP56	100512446	0.038146	0.248336	0.49145	0.577139	0.471934	0.568345	24.1816	0.802102	24.6023	0.193771	23.7608	0.967704	0.841503	24.0534	0.995457	24.3098	0.591719	0.2564	24.5964	0.257599	24.0232	0.729129	24.6083	0.145457	23.4984	1.21236
24.1921	25.0256	24.2044	24.0304	22.5809	24.2524	24.2813	23.0588	24.1839	22.8689	24.2386	24.3231	24.2552	24.3367	24.2324	22.8468	NP_001038082	solute carrier family 22 member 7;solute carrier family 22 member 7 isoform X1	SLC22A7	733693	0.0378647	0.248336	0.692039	0.640629	0.654736	0.631447	23.932	0.689772	23.5628	0.785297	24.3011	0.302332	-0.738258	23.8678	0.629063	23.9962	0.783835	0.1284	23.5545	0.870886	24.4379	0.393604	23.5712	0.824814	24.1643	0.0920793
25.0917	23.7937	24.4311	23.7567	24.8107	22.8986	23.8074	24.7599	24.1354	24.196	24.7694	25.0274	24.5669	24.8339	24.6287	24.7946	XP_003124018	heterogeneous nuclear ribonucleoprotein A0	HNRNPA0	100519826	0.0380652	0.248336	0.715779	0.648514	0.316605	0.502933	24.3939	0.590448	24.7023	0.246889	24.0855	0.684653	0.616747	24.4432	0.386217	24.3445	0.769632	-0.0987	24.7912	0.189279	23.8979	0.902347	24.6133	0.292054	24.2732	0.430841
29.6431	30.0282	29.8603	29.8918	29.9735	29.799	29.5484	29.4733	29.8181	29.5783	29.8922	29.6263	29.6402	29.6321	29.5946	29.5621	NP_001335901	trifunctional enzyme subunit beta, mitochondrial	HADHB	397017	0.0382106	0.248364	0.873729	0.686669	0.213674	0.449796	29.7226	0.170041	29.6351	0.14688	29.8101	0.151224	-0.175079	29.7287	0.149453	29.7165	0.198838	-0.0122	29.6783	0.21082	29.7546	0.209582	29.5918	0.029997	29.8656	0.0350104
25.3526	25.6393	25.4465	25.2499	25.2533	25.5329	25.3247	24.9684	25.5075	25.2768	25.9903	25.6211	25.2264	25.3171	24.9551	25.2417	XP_005664792	aldehyde dehydrogenase family 16 member A1 isoform X10;aldehyde dehydrogenase family 16 member A1 isoform X11;aldehyde dehydrogenase family 16 member A1 isoform X9;aldehyde dehydrogenase family 16 member A1 isoform X6;aldehyde dehydrogenase family 16 m	ALDH16A1	100514292	0.0383783	0.249059	0.944985	0.699212	0.519553	0.585384	25.369	0.256125	25.2325	0.209555	25.5055	0.232543	-0.272982	25.3731	0.298548	25.3648	0.226719	-0.0083	25.2673	0.268572	25.4624	0.149767	25.1977	0.164628	25.5485	0.314324
28.7002	28.8887	28.9989	29.0972	29.1256	29.0065	28.4245	28.7743	28.8428	29.0591	28.8486	29.2769	29.1239	28.923	29.1445	29.0784	NP_001231864	transaldolase	TALDO1	100514210	0.0386231	0.250106	0.376417	0.53369	0.260834	0.478265	28.9571	0.209176	29.0632	0.1527	28.8509	0.211392	0.212303	28.9991	0.115596	28.9151	0.276345	-0.084	29.0752	0.213023	28.755	0.253888	29.0513	0.0929897	28.9468	0.123549
30.2134	29.9588	29.6876	29.9023	29.9017	30.1387	30.4076	29.8278	29.9647	29.9261	30.2586	29.7551	29.9581	29.9854	29.9012	29.7592	NP_001182048	protein disulfide-isomerase A6 precursor	PDIA6	100499564	0.0388725	0.251076	0.258442	0.477947	0.139843	0.394549	29.9716	0.194846	29.8768	0.0870754	30.0664	0.230703	-0.189625	29.9231	0.169627	30.0201	0.217256	0.097	29.8607	0.0883015	30.1796	0.185796	29.893	0.0959142	29.9533	0.235612
31.1572	30.89	30.8566	30.8855	30.8351	30.9753	31.6605	30.7433	31.0389	30.9061	31.3642	31.0387	30.5965	30.9743	30.8723	30.6863	NP_001254763	protein disulfide-isomerase A4 precursor	PDIA4	100522203	0.0398214	0.256138	0.746217	0.656749	0.434366	0.552939	30.9676	0.259002	30.8316	0.148642	31.1035	0.281777	-0.271929	30.948	0.196548	30.9871	0.322869	0.0391	30.8034	0.185101	31.1708	0.344988	30.8598	0.123186	31.0363	0.23279
24.4064	24.2336	24.0195	24.1752	21.208	24.1432	22.9992	22.5065	23.3647	23.7995	24.4636	22.9928	24.0056	23.5501	23.9763	23.0478	XP_005659008	protein arginine N-methyltransferase 5 isoform X2;protein arginine N-methyltransferase 5 isoform X1;protein arginine N-methyltransferase 5	PRMT5	100294711	0.0404612	0.257292	0.207154	0.445334	0.265116	0.481381	23.5557	0.853376	23.1358	0.942316	23.9757	0.519164	-0.839844	23.7996	0.459531	23.3119	1.10158	-0.4877	22.6782	1.16217	23.9456	0.640315	23.5934	0.403601	24.0057	0.465286
25.8261	25.528	24.9915	25.7847	26.9923	26.2513	21.308	26.8601	26.2896	27.0314	26.0795	26.4341	26.3899	26.5869	26.0661	26.8391	XP_020931244	cytochrome P450 4V2 isoform X1;cytochrome P450 4V2 isoform X2	CYP4V2	100113469	0.040362	0.257292	0.416645	0.546087	0.383634	0.536515	25.9537	1.35724	26.65	0.338411	25.2573	1.65064	1.39264	26.2086	0.646107	25.6987	1.83885	-0.5099	26.6691	0.302269	24.7284	2.29947	26.6309	0.418185	25.7863	0.568919
24.0919	23.9914	24.5519	23.8694	22.5548	24.2248	23.8972	23.7999	23.8221	23.7581	23.9063	23.5961	23.1962	23.9522	24.3167	23.9592	XP_020943019	dynactin subunit 1 isoform X12;dynactin subunit 1 isoform X11;dynactin subunit 1 isoform X10;dynactin subunit 1 isoform X9;dynactin subunit 1 isoform X8;dynactin subunit 1 isoform X7;dynactin subunit 1 isoform X6;dynactin subunit 1 isoform X5;dynac	DCTN1	100519249	0.0407375	0.257579	0.0710065	0.305103	0.0617793	0.291705	23.843	0.45738	23.6416	0.544223	24.0444	0.243758	-0.402731	24.017	0.273218	23.669	0.551769	-0.348	23.2867	0.548595	24.0513	0.140356	23.9965	0.232919	24.0374	0.344693
28.7164	28.602	28.8314	29.3358	29.5463	28.7888	28.5355	28.9096	28.9741	29.2449	28.7978	28.9517	28.8555	28.9388	29.0078	29.16	NP_001302503	glutathione S-transferase kappa 1	GSTK1	100521480	0.0409843	0.257579	0.144883	0.39625	0.198747	0.441793	28.9498	0.265924	29.0768	0.230508	28.8227	0.247994	0.254108	29.0363	0.1933	28.8632	0.311526	-0.1731	29.0658	0.322738	28.6607	0.113501	29.0879	0.139622	28.9848	0.246174
22.7125	21.7892	22.7413	24.1162	22.6331	23.4116	26.8393	20.933	25.0183	23.5554	24.0088	22.1121	21.8499	21.4002	22.7432	23.1672	XP_020939216	complement C5a anaphylatoxin isoform X1;complement C5a anaphylatoxin precursor	C5	414437	0.0406059	0.257579	0.418583	0.546741	0.686599	0.638263	23.0645	1.46687	22.2993	0.890565	23.8297	1.57461	-1.53037	23.3438	1.09675	22.7851	1.7971	-0.5587	21.882	0.711517	23.6882	2.20334	22.7165	0.938131	23.9711	0.936581
30.1653	29.958	29.6637	30.223	28.8985	30.187	29.3794	29.1009	29.8138	29.7041	30.0129	29.9208	29.7304	29.759	28.9752	29.7884	NP_999590	taurochenodeoxycholic 6 alpha-hydroxylase	CYP4A21	403327	0.0409271	0.257579	0.703637	0.643717	0.726006	0.649966	29.705	0.415998	29.4847	0.416903	29.9254	0.293344	-0.440683	29.7425	0.360126	29.6675	0.487779	-0.075	29.4127	0.490141	29.9224	0.376454	29.5567	0.389212	29.9283	0.24299
26.8193	26.3383	25.8234	25.904	25.6202	26.1	25.8169	24.208	25.6243	25.5151	25.791	25.6399	25.7552	26.1029	25.8757	24.9851	XP_020920548	acyl-CoA-binding domain-containing protein 5 isoform X13;acyl-CoA-binding domain-containing protein 5 isoform X12;acyl-CoA-binding domain-containing protein 5 isoform X11;acyl-CoA-binding domain-containing protein 5 isoform X10;acyl-CoA-binding domain-	ACBD5	100514676	0.0408323	0.257579	0.737417	0.65384	0.13174	0.385778	25.745	0.568635	25.4628	0.600867	26.0272	0.387052	-0.564407	25.7027	0.340011	25.7872	0.757095	0.0845	25.3058	0.734298	26.2686	0.424526	25.6197	0.487389	25.7857	0.117624
24.7018	25.0268	24.9847	24.8831	25.0092	22.7856	23.0461	25.0201	22.6842	24.9779	24.4136	24.9665	25.2518	24.9135	24.9424	24.6491	XP_020957916	nicotinamide phosphoribosyltransferase isoform X1;nicotinamide phosphoribosyltransferase	NAMPT	595123	0.0408856	0.257579	0.842076	0.682092	0.503376	0.581186	24.516	0.855707	24.9663	0.164917	24.0657	1.03847	0.900576	24.556	0.781807	24.476	0.976827	-0.08	25.0619	0.128695	23.8901	1.13774	24.8707	0.150094	24.2414	1.06753
25.3421	25.4967	24.6949	25.238	25.9322	25.4436	22.1695	26.0321	25.2812	25.8842	25.252	25.4423	26.006	25.6941	25.8539	25.7515	XP_020942173	acyl-coenzyme A synthetase ACSM3, mitochondrial isoform X1;acyl-coenzyme A synthetase ACSM3, mitochondrial isoform X1;acyl-coenzyme A synthetase ACSM3, mitochondrial isoform X1;acyl-coenzyme A synthetase ACSM3, mitochondrial isoform X2	ACSM3	100512220	0.041269	0.258035	0.604846	0.617268	0.516996	0.584842	25.3447	0.918821	25.8245	0.192912	24.8648	1.11601	0.959776	25.4562	0.41138	25.2331	1.2694	-0.2231	25.8532	0.277165	24.613	1.63026	25.7959	0.0884994	25.1165	0.281646
24.6766	24.5425	24.0772	24.1189	24.8597	24.1679	24.901	24.6034	22.6643	24.4255	24.1458	24.7535	24.4953	24.4893	24.6266	24.7861	XP_003356895	LOW QUALITY PROTEIN: grpE protein homolog 1, mitochondrial	GRPEL1	100622145	0.0413593	0.258207	0.0451153	0.262856	0.102596	0.350945	24.3958	0.532772	24.6299	0.157111	24.1618	0.676991	0.468155	24.1667	0.658373	24.625	0.23404	0.4583	24.678	0.160855	24.572	0.30732	24.5819	0.159889	23.7515	0.72539
31.9656	32.1651	31.0977	31.8825	31.7044	32.0033	31.5399	31.6501	32.1403	31.643	32.0484	31.7921	31.5567	31.2584	31.082	31.4082	XP_020953031	bile acyl-CoA synthetase isoform X3;bile acyl-CoA synthetase isoform X2;bile acyl-CoA synthetase isoform X1	SLC27A5	102158419	0.041688	0.258686	0.157603	0.4095	0.515929	0.584842	31.6836	0.347226	31.5119	0.243112	31.8553	0.363085	-0.343493	31.5701	0.421168	31.7971	0.226943	0.227	31.6758	0.098652	31.9185	0.266817	31.3479	0.23765	31.7922	0.475172
26.0047	26.1672	23.787	24.9999	25.1205	25.9861	25.6568	25.2393	25.8468	25.1446	25.697	24.7852	25.1227	24.5617	24.607	24.9143	XP_020919520	acyl-CoA:lysophosphatidylglycerol acyltransferase 1;acyl-CoA:lysophosphatidylglycerol acyltransferase 1;acyl-CoA:lysophosphatidylglycerol acyltransferase 1;acyl-CoA:lysophosphatidylglycerol acyltransferase 1	LPGAT1	100622761	0.0418266	0.259155	0.0467426	0.266628	0.254291	0.474604	25.2276	0.639242	24.9369	0.260765	25.5182	0.783943	-0.581272	24.9448	0.657362	25.5103	0.510638	0.5655	25.0669	0.195841	25.9537	0.214003	24.8069	0.274292	25.0827	0.939341
30.0473	27.9774	26.971	27.5075	29.7324	29.838	28.7234	28.9731	28.2937	29.6041	29.4534	30.0056	29.5085	29.0415	29.7858	29.2347	NP_999585	cytochrome P450 2C49 precursor	CYP2C49	403215	0.0419567	0.25957	0.139796	0.394549	0.244062	0.469416	29.0436	0.923236	29.4857	0.37009	28.6015	1.11478	0.884237	28.7365	1.03732	29.3507	0.731337	0.6142	29.5549	0.43787	29.1465	0.972156	29.4165	0.339255	28.0564	1.07815
25.8434	26.3793	26.8231	26.6418	26.5789	26.3507	26.1363	26.7285	26.1039	26.8884	26.2549	26.1125	26.2377	26.7871	26.6068	27.0205	XP_003133833	NADH dehydrogenase	NDUFA10	100521478	0.0424277	0.261175	0.0240435	0.201259	0.628133	0.624169	26.4684	0.338499	26.62	0.311166	26.3167	0.310037	0.303352	26.6408	0.315877	26.2959	0.278873	-0.3449	26.4144	0.287563	26.1774	0.247681	26.8257	0.174443	26.4559	0.333515
32.1704	32.2424	31.9831	32.1998	32.4238	31.8693	32.347	32.2455	32.0933	32.302	32.081	32.134	32.3385	32.4933	32.1641	32.2188	NP_001241645	60 kDa heat shock protein, mitochondrial	HSPD1	492279	0.0423771	0.261175	0.695349	0.64199	0.609182	0.618083	32.2066	0.15902	32.29	0.124759	32.1233	0.150797	0.166714	32.1919	0.155897	32.2214	0.171427	0.0295	32.2855	0.124476	32.1573	0.205241	32.2945	0.144113	32.0893	0.0886205
26.226	26.2965	25.9881	26.1018	26.2496	26.1762	26.0853	26.2338	25.8465	26.1901	25.9305	25.9876	26.3328	26.2052	26.4296	26.125	NP_999159	dihydrolipoyllysine-residue acetyltransferase component of pyruvate dehydrogenase complex, mitochondrial precursor	DLAT	397054	0.0425512	0.26128	0.138825	0.393298	0.0493089	0.271524	26.1503	0.155158	26.2192	0.131926	26.0814	0.152712	0.137869	26.1021	0.182802	26.1985	0.113421	0.0964	26.201	0.148709	26.196	0.0888035	26.2375	0.13269	25.9667	0.107197
28.6079	28.247	28.6603	28.6241	28.569	28.5152	28.6486	28.4287	28.7539	28.0348	28.6657	28.7821	28.2178	28.4283	28.2506	28.4077	NP_001161113	copper transport protein ATOX1	ATOX1	100312962	0.042666	0.261594	0.791951	0.671468	0.0475229	0.267179	28.4901	0.214587	28.3899	0.228132	28.5903	0.153837	-0.200466	28.4782	0.245375	28.502	0.195293	0.0238	28.4994	0.237401	28.5047	0.180594	28.2804	0.181924	28.676	0.0551274
24.7899	24.9087	24.2965	24.0078	24.7794	24.3401	24.7004	24.6046	24.4121	24.6073	24.6051	25.0892	25.0003	24.6847	24.8754	24.4366	XP_003123949	isochorismatase domain-containing protein 1	ISOC1	100517640	0.0451754	0.262856	0.0261958	0.210301	0.554917	0.59697	24.6336	0.284086	24.7597	0.219589	24.5076	0.297316	0.252121	24.4907	0.265204	24.7766	0.236441	0.2859	24.8684	0.218826	24.6848	0.245118	24.651	0.182007	24.3304	0.2499
24.3118	24.8153	23.6971	24.3396	23.8546	24.7016	24.0942	22.3098	23.2036	23.8327	24.2854	24.5426	23.8793	23.6367	23.0393	22.7777	XP_005663697	UDP-N-acetylglucosamine transporter isoform X1;UDP-N-acetylglucosamine transporter;UDP-N-acetylglucosamine transporter isoform X3;UDP-N-acetylglucosamine transporter isoform X2	SLC35A3	553107	0.0444331	0.262856	0.162479	0.413818	0.666546	0.634115	23.8326	0.707172	23.4841	0.720566	24.1811	0.524223	-0.696993	23.6015	0.564345	24.0637	0.794412	0.4622	23.6466	0.946446	24.4807	0.336006	23.3216	0.495309	23.8814	0.537461
25.4872	22.3659	25.1795	26.0596	23.129	24.648	26.1052	23.4285	25.5902	22.6157	23.046	21.771	21.8009	24.831	25.5276	23.568	XP_001928879	serpin A3-6	LOC100156325	100156325	0.044076	0.262856	0.169185	0.416915	0.346625	0.520813	24.0721	1.52181	23.334	1.33457	24.8102	1.39152	-1.47621	24.5522	1.29611	23.592	1.66009	-0.9602	22.5324	0.870566	24.6516	1.63663	24.1356	1.29786	24.9688	1.33134
27.7782	27.8473	28.6521	28.5046	28.7243	28.9	28.3509	28.685	28.4929	28.7752	28.5892	28.6047	28.7246	28.5791	28.7961	28.6519	XP_020919537	glycine dehydrogenase (decarboxylating), mitochondrial	GLDC	100155425	0.0440132	0.262856	0.210619	0.448757	0.251643	0.473289	28.541	0.313273	28.6926	0.0773566	28.3894	0.389591	0.303209	28.6301	0.11238	28.4519	0.423691	-0.1782	28.6846	0.056462	28.2191	0.520767	28.7006	0.102984	28.5597	0.0750338
27.6395	27.6935	28.0801	27.803	27.5893	27.5524	27.727	27.3801	27.6248	27.4631	27.7949	27.6618	27.7036	27.7754	27.5829	27.453	NP_001265708	T-complex protein 1 subunit epsilon;T-complex protein 1 subunit epsilon isoform X1	CCT5	100627652	0.0442497	0.262856	0.299582	0.497636	0.220653	0.455031	27.6578	0.167339	27.5761	0.136194	27.7394	0.161954	-0.163242	27.6972	0.209161	27.6184	0.112744	-0.0788	27.5837	0.143691	27.6531	0.0761892	27.5686	0.149939	27.8257	0.188482
29.7706	30.2876	30.2336	29.9668	29.8725	29.4542	29.6437	29.4299	29.881	29.7782	29.7664	29.4246	29.5166	29.7575	29.524	29.5282	XP_003125184	ubiquitin-40S ribosomal protein S27a;ubiquitin-60S ribosomal protein L40 isoform X1;ubiquitin-60S ribosomal protein L40 isoform X1;ubiquitin-60S ribosomal protein L40 isoform X1;ubiquitin-60S ribosomal protein L40;polyubiquitin-B isoform X1;polyubiqu	RPS27A	100514637	0.0433639	0.262856	0.302733	0.499009	0.724351	0.649966	29.7397	0.266303	29.6039	0.172483	29.8755	0.282982	-0.271549	29.8045	0.23168	29.675	0.297838	-0.1295	29.5609	0.211939	29.789	0.356889	29.647	0.139856	29.9619	0.198866
26.1728	26.0993	25.5136	25.7056	26.6745	26.2251	25.3307	26.9539	25.8691	26.5966	21.8143	25.4054	26.672	26.657	26.7089	26.5729	XP_020938559	2-oxoisovalerate dehydrogenase subunit beta, mitochondrial isoform X1;2-oxoisovalerate dehydrogenase subunit beta, mitochondrial	BCKDHB	100142669	0.0436559	0.262856	0.3508	0.521128	0.197573	0.441793	25.9357	1.21439	26.5302	0.469018	25.3413	1.46033	1.18884	25.6798	1.63263	26.1917	0.587278	0.5119	26.4265	0.693435	25.957	0.420681	26.6339	0.0612678	24.7256	1.94633
24.7027	24.3256	24.681	24.4975	24.1051	24.6334	24.17	23.2755	24.4435	24.0117	24.7455	24.5532	24.5103	24.0276	24.4389	24.1939	XP_020946202	pyrroline-5-carboxylate reductase 3	PYCR3	100516800	0.0450478	0.262856	0.589667	0.611383	0.826964	0.680061	24.3322	0.370706	24.1395	0.410188	24.5249	0.203343	-0.385397	24.38	0.277755	24.2845	0.460566	-0.0955	24.111	0.592474	24.4579	0.25238	24.168	0.198502	24.5919	0.144288
22.4687	25.2037	22.5706	23.0645	24.2733	24.688	24.2628	24.4873	23.3799	25.309	24.6863	24.4345	24.7176	24.9673	24.3322	24.7892	XP_003130701	sigma non-opioid intracellular receptor 1	SIGMAR1	100521392	0.044728	0.262856	0.653088	0.630923	0.182924	0.427681	24.2272	0.882525	24.6638	0.353162	23.7906	1.05284	0.873266	24.1374	1.00037	24.317	0.806087	0.1796	24.4782	0.183748	24.1558	1.18873	24.8494	0.406684	23.4253	0.904232
21.6028	22.1095	23.883	22.2795	24.1865	22.7915	22.7524	22.6305	22.9747	22.0355	24.8668	25.8651	27.6943	26.7439	25.1523	23.4723	XP_020935200	long-chain-fatty-acid--CoA ligase 4 isoform X2;long-chain-fatty-acid--CoA ligase 4 isoform X2;long-chain-fatty-acid--CoA ligase 4 isoform X2;long-chain-fatty-acid--CoA ligase 4 isoform X2;long-chain-fatty-acid--CoA ligase 4 isoform X2;long-chain-fatty	ACSL4	448980	0.0447492	0.262856	0.788774	0.670133	0.256574	0.475632	23.8151	1.79997	24.7226	1.9948	22.9075	1.03964	1.81504	23.926	1.59138	23.7041	2.09331	-0.2219	25.0941	2.17932	22.3141	0.567998	24.351	2.04139	23.501	1.12257
30.3012	30.1859	30.5085	30.3021	30.3188	30.3945	30.1437	30.1992	30.4418	30.1776	30.4177	30.4337	30.2764	30.1933	30.1169	30.1871	NP_001093402	phosphoglycerate kinase 1	PGK1	407608	0.0443408	0.262856	0.799195	0.673302	0.00531284	0.0914718	30.2874	0.121897	30.2379	0.100508	30.3369	0.127013	-0.0990505	30.2931	0.146244	30.2817	0.101872	-0.0114	30.307	0.0979038	30.2563	0.113642	30.1687	0.0351257	30.4176	0.085993
27.5802	27.8613	27.7327	27.8652	28.177	27.7575	27.8243	27.9166	27.6002	28.0505	27.7086	28.2548	27.999	27.422	27.9531	27.7588	XP_003355292	ATP synthase F(0) complex subunit B1, mitochondrial	ATP5PB	100154817	0.0453789	0.263173	0.0997825	0.346783	0.170274	0.418188	27.8414	0.218641	27.9415	0.259894	27.7412	0.109477	0.200216	27.7614	0.198522	27.9213	0.220022	0.1599	28.0868	0.156036	27.7558	0.124718	27.7961	0.277312	27.7267	0.10884
24.5142	24.3263	24.8053	24.5697	24.2467	24.157	24.607	23.7577	24.5219	24.1916	24.0461	24.3687	24.3359	24.319	24.1031	24.0626	NP_001231489	vesicle-fusing ATPase;vesicle-fusing ATPase isoform X2;vesicle-fusing ATPase isoform X1	NSF	100624659	0.0456539	0.263402	0.757954	0.659203	0.708663	0.645911	24.3083	0.259778	24.1732	0.20054	24.4435	0.250285	-0.270302	24.3274	0.27853	24.2892	0.257285	-0.0382	24.1772	0.28443	24.4011	0.200331	24.1691	0.113547	24.4858	0.318213
26.3507	26.5813	26.7594	26.2677	26.2064	26.2156	26.424	26.0924	26.2564	26.0547	26.385	26.2889	25.9153	26.3996	26.3465	26.3372	XP_001925819	ubiquitin carboxyl-terminal hydrolase 5 isoform X3;ubiquitin carboxyl-terminal hydrolase 5 isoform X2;ubiquitin carboxyl-terminal hydrolase 5 isoform X1	USP5	100155342	0.0459873	0.264582	0.328538	0.509943	0.468334	0.566511	26.3051	0.199766	26.2051	0.169703	26.405	0.184077	-0.199883	26.3508	0.197919	26.2593	0.203863	-0.0915	26.1258	0.16176	26.3929	0.152411	26.2845	0.155668	26.4171	0.235464
29.6142	29.3193	29.1932	29.3478	29.3569	29.4641	29.298	29.3627	29.4873	29.4552	29.1861	29.8027	29.5333	29.5627	29.5132	29.7204	XP_005653581	aminopeptidase N isoform X2;aminopeptidase N isoform X2;aminopeptidase N;aminopeptidase N isoform X1	ANPEP	397520	0.0462719	0.265106	0.658261	0.632236	0.302838	0.499009	29.4511	0.173639	29.5384	0.158102	29.3637	0.148938	0.174644	29.4332	0.183234	29.4689	0.174089	0.0357	29.5139	0.209212	29.4239	0.146778	29.5629	0.113826	29.3036	0.143433
27.8124	27.8053	27.3093	27.1983	27.9037	27.5649	27.6389	27.6276	27.2942	27.4273	27.3321	27.7218	27.5965	27.5445	27.4797	27.5493	NP_999562	dihydrolipoyllysine-residue succinyltransferase component of 2-oxoglutarate dehydrogenase complex, mitochondrial precursor	DLST	397690	0.0476093	0.267179	4.24447e-05	0.00601237	0.0609921	0.290324	27.5504	0.203235	27.6063	0.150002	27.4944	0.242601	0.111885	27.3918	0.127872	27.7089	0.121321	0.3171	27.7124	0.138231	27.7054	0.1233	27.5002	0.0580624	27.2835	0.0589026
26.7797	27.0284	27.2783	27.3019	27.4775	27.1446	26.9997	27.4442	26.9945	27.5542	27.213	26.5898	27.491	27.2614	27.6269	27.5408	XP_003122486	NADH dehydrogenase	NDUFV1	100522783	0.0491197	0.271524	0.102101	0.350392	0.889472	0.690417	27.2329	0.295775	27.3732	0.334084	27.0925	0.175562	0.280716	27.3464	0.212179	27.1194	0.336147	-0.227	27.2506	0.441001	26.9881	0.152421	27.4958	0.160804	27.1969	0.140068
23.5275	23.4703	23.9563	23.5001	22.8418	23.451	23.1277	22.6612	23.6601	22.9241	22.9184	23.3378	22.9429	23.2284	23.6251	23.3226	XP_003133677	ribulose-phosphate 3-epimerase isoform X3;ribulose-phosphate 3-epimerase isoform X2;ribulose-phosphate 3-epimerase isoform X1	RPE	100522764	0.0491815	0.271524	0.179982	0.426282	0.50433	0.581297	23.281	0.353383	23.1105	0.318986	23.4514	0.315322	-0.340929	23.3919	0.364742	23.17	0.326247	-0.2219	22.946	0.286058	23.3941	0.180593	23.2751	0.288768	23.5087	0.436612
26.7856	26.846	26.8863	26.405	26.5898	26.7216	26.4174	26.6588	26.5693	26.3374	26.944	26.7349	26.367	26.4883	26.5049	26.2321	XP_020943240	echinoderm microtubule-associated protein-like 4 isoform X4;echinoderm microtubule-associated protein-like 4 isoform X2;echinoderm microtubule-associated protein-like 4 isoform X7;echinoderm microtubule-associated protein-like 4 isoform X6;echinoderm m	EML4	100515021	0.0492602	0.271524	0.340843	0.514951	0.300705	0.498092	26.593	0.213459	26.4891	0.17053	26.6969	0.20951	-0.207754	26.5459	0.251202	26.6401	0.17165	0.0942	26.5876	0.158591	26.6926	0.190381	26.3907	0.129782	26.7012	0.257151
24.3103	24.6259	23.3479	23.4681	24.49	24.2208	23.6475	24.6538	22.1793	24.5999	23.895	24.1713	24.0874	24.0264	23.8553	23.9273	XP_020930480	LOW QUALITY PROTEIN: D-2-hydroxyglutarate dehydrogenase, mitochondrial	D2HGDH	106508365	0.0498762	0.272176	0.0232591	0.199214	0.147844	0.400197	23.9691	0.62029	24.2264	0.31194	23.7119	0.758867	0.514563	23.6624	0.708046	24.2759	0.328799	0.6135	24.3506	0.266308	24.2011	0.407971	24.1022	0.339123	23.2226	0.734097
26.9074	27.2068	26.4554	26.7818	26.7909	26.9409	26.7021	26.1732	26.7418	26.5863	26.8611	26.8167	26.5936	26.5271	26.5298	26.7594	XP_020945608	Na(+)/H(+) exchange regulatory cofactor NHE-RF3;Na(+)/H(+) exchange regulatory cofactor NHE-RF3;Na(+)/H(+) exchange regulatory cofactor NHE-RF3;Na(+)/H(+) exchange regulatory cofactor NHE-RF3	PDZK1	100152549	0.0500815	0.272176	0.308457	0.499819	0.280158	0.485924	26.7109	0.236101	26.5971	0.207477	26.8247	0.216385	-0.227526	26.6553	0.148125	26.7664	0.300757	0.1111	26.5936	0.297429	26.9393	0.207209	26.6007	0.109294	26.71	0.176849
27.6954	27.612	27.1763	27.8532	26.6119	27.979	28.6346	27.9187	28.3685	27.52	27.7511	26.2467	27.5408	27.1868	27.6232	27.7836	XP_020953515	complement factor B isoform X1;complement factor B precursor	CFB	100124383	0.0494951	0.272176	0.638489	0.625921	0.249917	0.472233	27.5939	0.589024	27.3039	0.588352	27.8838	0.45297	-0.579842	27.6578	0.385779	27.5299	0.76504	-0.1279	27.0795	0.780871	27.9803	0.463655	27.5284	0.252232	27.7873	0.488825
27.3821	27.4488	27.495	27.1047	27.144	27.2366	27.4111	27.0053	27.2448	27.1018	27.5017	27.393	27.0234	27.4118	27.1061	27.2563	NP_001090923	F-actin-capping protein subunit alpha-1	CAPZA1	100037957	0.0496827	0.272176	0.783796	0.668555	0.498162	0.580705	27.2667	0.170295	27.1802	0.157155	27.3531	0.142712	-0.172882	27.2778	0.172063	27.2555	0.179598	-0.0223	27.1414	0.178691	27.3697	0.0927869	27.219	0.147264	27.3365	0.195403
23.9901	24.117	24.7768	24.769	24.4754	24.1065	24.4911	24.2682	24.4352	23.752	24.3439	23.826	24.501	24.1792	24.1399	23.5259	XP_003356657	protein CutA isoform X2;protein CutA isoform X1	CUTA	100152220	0.0502053	0.272176	0.894704	0.690858	0.0145962	0.157501	24.2311	0.34944	24.0834	0.350816	24.3787	0.29795	-0.295256	24.2402	0.443807	24.2219	0.253976	-0.0183	24.2676	0.312334	24.1762	0.21766	23.8992	0.314853	24.5812	0.224433
23.7918	22.8892	21.9161	22.1	22.9857	24.4067	22.3312	23.7922	22.8959	22.3383	22.5489	24.8001	23.6388	24.2626	23.6594	24.0456	XP_020928338	sideroflexin-3	SFXN3	100154194	0.0513738	0.272402	0.138764	0.393298	0.340532	0.514951	23.2751	0.890301	23.6903	0.758168	22.86	0.854215	0.830364	22.9708	0.906532	23.5794	0.815506	0.6086	23.8042	0.750392	23.3547	0.924134	23.5765	0.862319	22.3652	0.442515
31.4746	31.3222	30.4524	30.9168	30.6682	30.971	30.3222	30.7791	30.9148	30.8319	30.6058	30.3438	30.1459	30.4664	30.4589	29.2922	NP_001302599	alcohol dehydrogenase 4	ADH4	100513366	0.0511677	0.272402	0.279578	0.485752	0.868256	0.686171	30.6229	0.504954	30.3733	0.492707	30.8725	0.401549	-0.499165	30.4924	0.525161	30.7534	0.481317	0.261	30.4843	0.291542	31.0225	0.512287	30.2623	0.669782	30.7224	0.231898
28.7255	28.8132	28.7867	28.9693	29.1666	28.8417	28.7986	28.7491	28.7355	28.9666	28.9614	28.8857	28.992	29.049	28.9233	28.8934	NP_001038071	ATP synthase subunit O, mitochondrial precursor	ATP5PO	733678	0.0507921	0.272402	0.507558	0.583179	0.617247	0.619495	28.8911	0.123451	28.9532	0.123671	28.829	0.0924353	0.124228	28.9106	0.103372	28.8715	0.145251	-0.0391	28.9483	0.176205	28.7947	0.0495221	28.9581	0.0676453	28.8632	0.119829
24.6772	24.637	24.0605	24.6152	24.869	22.5305	24.0486	24.8812	24.3943	24.8509	24.3577	24.8356	24.603	24.458	24.5147	24.9037	XP_003480866	ATP-dependent Clp protease proteolytic subunit, mitochondrial	CLPP	100737271	0.0514843	0.272402	0.622846	0.621471	0.366097	0.528424	24.4523	0.578907	24.7395	0.182787	24.1651	0.704422	0.574381	24.5194	0.273302	24.3853	0.795723	-0.1341	24.7972	0.130918	23.9733	1.00387	24.6818	0.227903	24.3569	0.227985
30.5442	30.5845	30.5583	30.6572	30.8911	30.8444	30.5017	30.6884	30.6087	30.863	30.7924	30.7744	30.8729	30.5905	30.6986	30.7345	XP_020932590	succinate dehydrogenase;succinate dehydrogenase	SDHA	780433	0.0506712	0.272402	0.680975	0.636782	0.326095	0.509562	30.7003	0.128693	30.7642	0.106164	30.6364	0.122035	0.127754	30.6879	0.10515	30.7127	0.155185	0.0248	30.8067	0.0940664	30.6187	0.154213	30.7217	0.112384	30.6541	0.100644
24.1366	23.2212	24.5114	23.8205	24.5581	24.0017	22.8792	24.1595	22.8254	24.3337	24.0434	24.1588	24.4497	24.2843	23.6863	24.1558	XP_003135546	isocitrate dehydrogenase;isocitrate dehydrogenase;isocitrate dehydrogenase	IDH3G	100525850	0.0507498	0.272402	0.962552	0.703051	0.379414	0.535203	23.9516	0.541496	24.2233	0.261957	23.6799	0.625302	0.543348	23.9576	0.531272	23.9456	0.588212	-0.012	24.3315	0.203913	23.5597	0.607133	24.115	0.295466	23.8002	0.71076
27.0384	26.9642	26.8495	27.3371	26.1938	26.758	28.3596	27.2714	27.6427	27.0129	26.0787	25.1082	26.3621	26.3807	26.5211	26.1898	NP_998952	alpha-1-antichymotrypsin 2 precursor	SERPINA3-2	396686	0.0510361	0.272402	0.987728	0.710647	0.405661	0.543479	26.7543	0.744795	26.38	0.64407	27.1285	0.67357	-0.74852	26.7515	0.557274	26.757	0.937077	0.0055	26.2339	0.887273	27.2801	0.729405	26.5261	0.351774	26.977	0.682171
33.017	32.8879	32.5531	32.7337	32.7438	33.0251	33.335	32.6619	32.9713	32.8078	33.0105	32.9316	32.7713	32.9449	32.5857	32.4303	XP_020922086	protein disulfide-isomerase	P4HB	110255932	0.0517959	0.273487	0.107047	0.355776	0.408984	0.543706	32.8382	0.223821	32.7347	0.173156	32.9417	0.229933	-0.207047	32.7547	0.215884	32.9217	0.211648	0.167	32.7772	0.112965	33.0663	0.189852	32.6922	0.228871	32.8172	0.214358
32.1249	32.2583	31.2006	31.4378	32.2144	31.964	31.9361	32.0829	31.9569	32.2076	31.9043	32.4405	31.9801	32.0982	31.9185	31.8684	NP_001335893	4-hydroxyphenylpyruvate dioxygenase;4-hydroxyphenylpyruvate dioxygenase isoform X1	HPD	397443	0.0521505	0.273615	0.0249854	0.206462	0.241754	0.468667	31.9746	0.301948	32.1013	0.18588	31.8479	0.35228	0.253487	31.824	0.337042	32.1252	0.17308	0.3012	32.1795	0.198699	32.0708	0.150155	32.0232	0.157646	31.6249	0.366659
23.4034	24.0462	23.7743	23.6801	24.0389	23.9335	23.7137	23.8507	23.8677	24.2127	23.9835	24.0216	24.0807	24.0289	23.8174	23.9367	XP_003357811	nebulette isoform X11;nebulette isoform X9;nebulette isoform X8	NEBL	100522395	0.0519832	0.273615	0.777212	0.666538	0.784887	0.668814	23.8994	0.194538	23.9985	0.12771	23.8003	0.205782	0.19817	23.9127	0.16622	23.8861	0.230355	-0.0266	23.998	0.101274	23.7742	0.283133	23.9989	0.166732	23.8264	0.129713
29.4535	29.4202	30.067	29.7986	29.3971	29.5193	29.92	29.9151	29.5692	29.6502	30.084	29.5782	29.2133	29.3355	29.4587	29.1253	NP_001231403	peroxiredoxin-2	PRDX2	100512521	0.0524576	0.273906	0.515629	0.584842	0.108377	0.357306	29.5941	0.290188	29.4592	0.253435	29.729	0.273168	-0.269808	29.6361	0.338082	29.5521	0.249235	-0.084	29.5259	0.299198	29.5782	0.231511	29.3924	0.22015	29.8797	0.244797
25.5069	25.3647	25.4095	25.2055	25.0865	25.7311	26.0822	25.4963	25.403	25.1906	25.8884	25.4487	25.3563	25.3008	25.4172	25.256	XP_005652418	dnaJ homolog subfamily B member 11 isoform X1;dnaJ homolog subfamily B member 11 precursor	DNAJB11	100152894	0.0526215	0.27432	0.311619	0.500627	0.568994	0.603505	25.4465	0.260275	25.319	0.138423	25.5739	0.298135	-0.254866	25.3839	0.223318	25.5091	0.293827	0.1252	25.3469	0.183102	25.6712	0.312759	25.2911	0.0954294	25.4766	0.290395
28.1123	28.3003	26.6682	27.8693	27.2327	28.1077	27.8803	27.7349	27.973	27.639	27.9656	27.8442	27.4439	27.2658	27.2882	27.2629	XP_005656566	UDP-glucuronosyltransferase 2A3 isoform X1	LOC100624788	100624788	0.0531616	0.275388	0.0897406	0.330624	0.46067	0.563565	27.6618	0.432278	27.4639	0.242904	27.8596	0.501964	-0.395655	27.4915	0.454107	27.832	0.357699	0.3405	27.5639	0.278012	28.1002	0.171831	27.364	0.183685	27.619	0.635659
27.2803	27.4856	27.8777	28.1521	27.595	28.0568	27.6341	27.5046	28.2277	27.5245	27.5817	25.1932	27.2674	27.4764	27.0698	27.3714	XP_003125348	ketohexokinase isoform X6;ketohexokinase isoform X4;ketohexokinase isoform X3;ketohexokinase isoform X8;ketohexokinase isoform X7;ketohexokinase isoform X10;ketohexokinase isoform X1	KHK	100523241	0.0539145	0.276292	0.212285	0.449476	0.843621	0.682351	27.4561	0.684929	27.1253	0.798557	27.787	0.342594	-0.661715	27.6601	0.396713	27.2521	0.867618	-0.408	26.8901	1.13963	27.6142	0.328782	27.3605	0.20408	27.9598	0.293504
33.4006	33.2784	33.4721	33.3736	33.0343	33.2447	33.1361	32.9399	33.1156	32.9332	33.502	33.2861	33.3208	33.342	33.0461	33.2036	NP_001231430	glutamate dehydrogenase 1, mitochondrial	GLUD1	100157162	0.0537338	0.276292	0.609645	0.618202	0.501138	0.581186	33.2268	0.17807	33.1382	0.169744	33.3154	0.145613	-0.177143	33.2485	0.206573	33.2051	0.155556	-0.0434	33.1453	0.18722	33.2649	0.108901	33.1312	0.179019	33.3658	0.175583
28.6526	28.5776	28.6938	28.4229	28.8146	28.7168	28.5866	28.4962	28.7609	28.2814	28.6597	28.5163	27.9306	28.3972	28.5657	28.2353	XP_020923940	erythrocyte band 7 integral membrane protein	STOM	100627513	0.0537278	0.276292	0.754234	0.658478	0.748155	0.657387	28.5193	0.226752	28.4046	0.262828	28.6339	0.105248	-0.229216	28.5021	0.196318	28.5364	0.266391	0.0343	28.4394	0.369166	28.6334	0.0648756	28.3699	0.147223	28.6343	0.147096
22.7194	24.193	28.3421	28.7386	24.7675	23.0788	30.6299	23.0792	26.4674	23.9577	27.8934	22.3484	23.0224	25.6026	27.0328	24.2707	XP_020955329	LOW QUALITY PROTEIN: serpin A3-8	LOC106504547	106504547	0.0540684	0.276587	0.0487793	0.270705	0.712847	0.647742	25.384	2.52125	24.2602	1.53157	26.5078	2.89636	-2.24769	26.5382	1.80706	24.2298	2.70395	-2.3084	23.3044	1.03036	25.1553	3.70327	25.2159	1.40559	27.8604	0.990766
24.983	23.2222	25.6848	24.4804	25.1446	24.7961	22.1734	25.078	25.2611	24.877	25.0039	25.3173	25.1538	25.485	25.6698	25.1718	XP_005657046	fructose-bisphosphate aldolase C isoform X1;fructose-bisphosphate aldolase C	ALDOC	100512013	0.054306	0.276587	0.0744085	0.311154	0.133739	0.389232	24.8439	0.912463	25.2372	0.24779	24.4506	1.17013	0.786531	25.2042	0.41438	24.4836	1.14701	-0.7206	25.1734	0.101674	23.7937	1.33805	25.3009	0.349419	25.1076	0.503629
24.4357	23.5773	23.8236	24.2528	24.1101	23.9404	23.8086	24.2005	23.1587	24.6411	22.5043	23.0334	24.6434	24.3693	24.5702	24.6092	YP_002600778	NADH dehydrogenase subunit 2 (mitochondrion);NADH dehydrogenase subunit 2 (mitochondrion);NADH dehydrogenase subunit 2 (mitochondrion)	-	-	0.0542139	0.276587	0.935985	0.697808	0.0778802	0.315197	23.9799	0.636999	24.2722	0.541391	23.6877	0.617403	0.584482	23.9911	0.782221	23.9687	0.507291	-0.0224	23.9969	0.68327	23.9405	0.362622	24.5475	0.122287	23.4348	0.766475
27.1758	27.6143	27.7398	27.2889	27.02	26.8072	26.8563	26.9195	26.5148	27.2488	27.1705	27.5473	27.6627	28.087	28.6932	27.991	XP_003131485	keratin, type I cytoskeletal 19	KRT19	100515339	0.0546644	0.27723	0.121637	0.375505	0.190227	0.435097	27.3961	0.559134	27.6462	0.597335	27.146	0.412471	0.500216	27.5918	0.674669	27.2004	0.356661	-0.3914	27.2874	0.372058	27.1134	0.37177	28.005	0.592274	27.1785	0.505899
30.5617	30.686	30.1271	30.3214	30.6599	30.5742	30.5314	30.382	30.222	30.5545	30.1738	30.8175	30.6035	30.4481	30.2972	30.4337	NP_001192208	electron transfer flavoprotein subunit beta;electron transfer flavoprotein subunit beta isoform X1	ETFB	396614	0.0548364	0.277485	0.000458371	0.030868	0.122646	0.376266	30.4621	0.196434	30.5245	0.167918	30.3997	0.213502	0.124838	30.3222	0.147847	30.602	0.126862	0.2798	30.6157	0.180243	30.5883	0.0675693	30.4334	0.105561	30.2111	0.0831532
23.8523	24.2672	23.9147	24.1673	23.749	23.9009	23.9482	22.1416	24.1881	21.777	23.9902	23.9732	24.3047	22.1949	24.0418	23.7165	XP_003354792	vitamin K-dependent gamma-carboxylase	GGCX	100620337	0.0550375	0.277485	0.484919	0.574111	0.377448	0.534351	23.633	0.812975	23.2373	1.01696	24.0286	0.155792	-0.791294	23.4988	0.951971	23.7672	0.684746	0.2684	23.5421	0.961189	23.9922	0.18749	22.9325	1.11423	24.0651	0.133922
27.9656	27.6475	27.3509	28.1807	26.9165	27.8733	27.8788	27.7596	28.3623	27.3942	27.1217	26.75	27.4269	27.4248	27.3738	27.8747	NP_999068	inter-alpha-trypsin inhibitor heavy chain H2 precursor	ITIH2	396937	0.0550365	0.277485	0.604996	0.617268	0.355743	0.524349	27.5813	0.442471	27.3651	0.378573	27.7976	0.411461	-0.432545	27.6354	0.447013	27.5273	0.461551	-0.1081	27.2132	0.464341	27.8413	0.135961	27.5169	0.239448	27.7539	0.609472
25.5161	25.6798	25.5957	25.4565	24.3797	25.4351	25.9747	22.8927	25.2032	25.003	24.895	25.4383	25.2948	25.548	24.9057	24.8855	XP_020922431	coiled-coil domain-containing protein 47;coiled-coil domain-containing protein 47	CCDC47	100513109	0.0550523	0.277485	0.735134	0.652943	0.162074	0.413818	25.1315	0.713372	24.7935	0.852355	25.4695	0.320695	-0.67602	25.1866	0.306937	25.0764	0.994662	-0.1102	24.5014	1.17048	25.6514	0.238328	25.0856	0.31254	25.2876	0.308108
29.3065	28.9774	28.5618	28.797	28.9659	29.2838	29.3632	28.9284	29.2466	28.803	28.8593	29.0908	28.382	28.8608	28.6666	28.721	XP_020955819	thioredoxin domain-containing protein 5	TXNDC5	100156354	0.055324	0.277831	0.0799827	0.317144	0.240521	0.467599	28.9259	0.280067	28.8023	0.21747	29.0495	0.293057	-0.247152	28.8145	0.202053	29.0373	0.314495	0.2228	28.8418	0.31431	29.2327	0.173464	28.7628	0.0860707	28.8662	0.284134
27.3097	26.9043	27.6335	26.9636	27.0555	27.1731	26.93	27.219	26.5144	27.1188	27.0708	27.2379	27.0724	27.8209	27.8247	27.7416	XP_020955494	histone H1.5	H1-5	110261661	0.0559685	0.279021	0.170414	0.418188	0.119079	0.372171	27.2244	0.365948	27.3864	0.345757	27.0624	0.327804	0.323938	27.336	0.486701	27.1127	0.146956	-0.2233	27.1462	0.0955314	27.0793	0.195648	27.6265	0.340621	27.0456	0.460102
25.9914	26.2482	24.7612	25.4527	26.0338	25.7151	24.0893	25.2644	23.1571	26.0438	25.4006	25.7843	26.3712	25.8906	25.7776	26.1132	XP_003125231	leucine-rich PPR motif-containing protein, mitochondrial	LRPPRC	100512225	0.0559547	0.279021	0.361036	0.526541	0.255974	0.475632	25.5059	0.855016	25.9099	0.324631	25.1019	1.04315	0.807913	25.3246	0.978521	25.6872	0.730683	0.3626	25.8634	0.466157	25.511	0.972451	25.9563	0.151147	24.6929	1.07107
25.1984	25.187	25.5711	25.2948	25.3627	25.017	25.1832	25.1088	25.2092	24.8072	25.2772	25.1585	24.7611	25.0747	25.1898	25.0009	XP_020936881	14 kDa phosphohistidine phosphatase isoform X8;14 kDa phosphohistidine phosphatase isoform X8	LOC100513261	100513261	0.05587	0.279021	0.531981	0.589797	0.145149	0.396613	25.1501	0.197607	25.058	0.199107	25.2422	0.156941	-0.184261	25.1781	0.22635	25.1221	0.175065	-0.056	25.0978	0.249898	25.1464	0.0865302	25.0181	0.160703	25.3381	0.159662
30.8812	31.2129	30.1981	30.722	30.9653	30.8683	30.5153	30.8895	30.8459	30.8937	30.795	31.147	31.0377	31.4324	31.0223	30.8005	XP_005656456	methylmalonate-semialdehyde dehydrogenase;methylmalonate-semialdehyde dehydrogenase	ALDH6A1	100153301	0.0568702	0.28283	0.444211	0.55889	0.334434	0.513388	30.8892	0.280047	31.0236	0.196609	30.7548	0.296882	0.268719	30.8387	0.341555	30.9397	0.213489	0.101	31.0099	0.109649	30.8694	0.284913	31.0372	0.278699	30.6402	0.299102
27.4493	27.3287	26.6777	26.9722	27.0028	27.488	26.8877	27.1504	27.4895	27.1146	27.3919	26.5856	26.8728	26.8982	26.7922	26.9842	XP_003128591	dehydrogenase/reductase SDR family member 1 isoform X2;dehydrogenase/reductase SDR family member 1 isoform X1	DHRS1	100519262	0.057086	0.28356	0.689143	0.639182	0.475306	0.570072	27.0679	0.290079	26.9251	0.182265	27.2106	0.317016	-0.285547	27.0401	0.280783	27.0957	0.315763	0.0556	26.9029	0.239986	27.2884	0.275611	26.9473	0.136411	27.1328	0.377353
24.1638	24.1257	23.0068	22.6221	23.3133	23.5981	24.3772	24.0238	22.535	23.7351	23.4916	24.2678	23.9727	24.1337	23.6089	23.8804	XP_005664212	twinfilin-1	TWF1	100523377	0.0579457	0.28406	0.00570985	0.0954336	0.0100609	0.133751	23.6785	0.564625	23.867	0.306655	23.49	0.712688	0.376928	23.3767	0.590012	23.9803	0.356149	0.6036	23.8944	0.408229	24.0662	0.331128	23.8395	0.225299	22.9139	0.436266
28.7963	28.7682	28.3728	28.6739	28.6344	28.5852	28.6384	28.4572	28.5552	28.4594	28.614	28.6368	28.5375	28.5861	28.3207	28.4678	XP_001924714	GTP:AMP phosphotransferase AK3, mitochondrial isoform X1;GTP:AMP phosphotransferase AK3, mitochondrial isoform X2;GTP:AMP phosphotransferase AK3, mitochondrial isoform X2	AK3	100155691	0.0578225	0.28406	0.038141	0.248336	0.75053	0.65742	28.569	0.130309	28.5125	0.107585	28.6255	0.132337	-0.113016	28.5062	0.122139	28.6317	0.111661	0.1255	28.5665	0.0862745	28.697	0.101426	28.4585	0.108592	28.554	0.130146
30.476	30.0373	31.6628	31.4493	30.2469	31.3193	30.3279	30.7664	30.7526	30.1882	30.8359	30.537	30.3162	30.1747	30.6773	30.6185	NP_001121914	glycine amidinotransferase, mitochondrial	GATM	100126844	0.0580164	0.28406	0.168606	0.416368	0.109971	0.358864	30.6492	0.476667	30.4407	0.236181	30.8577	0.575973	-0.416977	30.7949	0.53219	30.5034	0.393809	-0.2915	30.4666	0.235022	30.5401	0.550482	30.4147	0.270413	31.1752	0.449672
23.8761	24.1195	23.5275	24.2685	22.8709	24.3569	23.7715	24.2595	24.5408	21.7418	22.6583	22.9268	23.4106	22.6269	24.2738	22.622	NP_001231407	pancreatic trypsin inhibitor-like isoform 2 precursor;pancreatic trypsin inhibitor-like isoform X1;pancreatic trypsin inhibitor-like isoform 1 precursor	LOC100158011	100158011	0.0574551	0.28406	0.294554	0.495091	0.729921	0.650946	23.4907	0.826544	23.0915	0.861722	23.8899	0.597622	-0.798374	23.2825	1.01614	23.699	0.57642	0.4165	23.3669	0.642517	24.031	0.261628	22.8161	1.05714	23.7488	0.843684
23.6087	23.7001	24.1223	23.5873	22.7144	23.9866	24.6512	22.5308	24.0917	22.8146	22.3679	22.6943	21.9021	22.6951	24.362	24.4991	NP_001231339	neutrophil gelatinase-associated lipocalin precursor;neutrophil gelatinase-associated lipocalin isoform X1	LCN2	100153501	0.0578972	0.28406	0.347749	0.521128	0.0448203	0.262856	23.3955	0.859604	23.0265	0.912172	23.7645	0.663451	-0.737938	23.5675	0.832306	23.2235	0.907227	-0.344	22.4604	0.381168	23.9867	0.471392	23.5927	0.970297	23.5423	0.820492
27.325	27.1666	27.4494	27.4434	27.2691	27.0584	27.4736	27.1495	27.191	26.7953	27.1899	27.3987	27.0728	27.1669	27.0759	27.0399	XP_003353842	stress-induced-phosphoprotein 1	STIP1	100623923	0.0578015	0.28406	0.392692	0.539461	0.119579	0.372699	27.2041	0.182929	27.121	0.176881	27.2872	0.156977	-0.166164	27.169	0.213762	27.2392	0.152292	0.0702	27.2225	0.142558	27.2559	0.181798	27.0195	0.158759	27.3184	0.147784
27.0313	26.8029	26.8785	26.9992	27.659	26.303	25.1422	27.1557	26.7762	27.0486	26.7292	26.8691	26.8684	27.016	27.1425	26.8376	XP_003483187	glycerol-3-phosphate dehydrogenase 1-like protein	GPD1L	100624347	0.0576465	0.28406	0.411135	0.544263	0.188854	0.433563	26.8287	0.528411	27.0746	0.266647	26.5828	0.623701	0.491817	26.9285	0.144681	26.7289	0.744743	-0.1996	27.1381	0.372696	26.3198	0.841972	27.0112	0.127528	26.8458	0.11976
28.5309	28.7569	27.6315	27.2217	26.7867	28.0817	26.7093	27.6458	28.3955	26.0693	28.2139	28.0277	25.7556	27.7754	25.0433	27.9401	NP_999588	cytochrome P450 3A29	CYP3A29	403324	0.0576334	0.28406	0.629517	0.624939	0.85203	0.682864	27.4116	1.06741	26.8805	1.14223	27.9427	0.701523	-1.06216	27.2863	1.15838	27.5368	1.03141	0.2505	27.054	1.00921	28.0197	0.917587	26.707	1.39483	27.8656	0.539008
24.9785	24.7372	25.048	24.7432	25.0135	25.0453	24.8032	25.0497	24.5937	24.7227	23.9884	25.1927	24.9524	24.8829	25.2188	25.1244	XP_005664751	ruvB-like 2 isoform X1;ruvB-like 2;ruvB-like 2 isoform X2;ruvB-like 2 isoform X2	RUVBL2	100511637	0.0581334	0.284294	0.196242	0.4406	0.396863	0.541341	24.8809	0.298452	25.0196	0.16602	24.7422	0.345426	0.27746	24.7903	0.388905	24.9716	0.14437	0.1813	25.0521	0.101988	24.891	0.144702	24.9872	0.226062	24.5933	0.445408
27.2973	26.4733	25.7043	25.804	24.9455	26.2448	26.5628	26.0647	26.1686	25.7764	26.0336	26.4465	25.8795	26.1814	25.5512	25.8758	XP_020943216	multiple coagulation factor deficiency protein 2 isoform X2;multiple coagulation factor deficiency protein 2 isoform X1	MCFD2	100736833	0.0583832	0.284493	0.124258	0.377825	0.112971	0.361992	26.0631	0.516726	25.8401	0.451242	26.2861	0.504875	-0.445944	25.8869	0.224518	26.2393	0.671415	0.3524	25.834	0.63768	26.6445	0.455305	25.8462	0.26149	25.9276	0.21172
26.9139	27.3722	25.1097	26.1202	25.584	26.7801	24.873	25.434	26.5334	25.8065	25.7473	24.9214	25.9668	25.0002	25.4149	25.5845	XP_020938417	carnosine synthase 1 isoform X2;carnosine synthase 1 isoform X1	CARNS1	100512885	0.0587885	0.284785	0.375564	0.53369	0.413366	0.544853	25.8226	0.750943	25.464	0.360917	26.1812	0.885567	-0.717163	25.6646	0.508136	25.9807	0.945037	0.3161	25.4766	0.432769	26.4848	1.10405	25.4515	0.340933	25.8776	0.604309
25.5638	25.3068	25.3648	25.1564	25.2647	25.1084	25.415	25.1697	25.2671	25.0525	25.8324	25.6272	24.9647	25.0525	24.9481	25.0522	NP_001231372	NSFL1 cofactor p47;NSFL1 cofactor p47 isoform X1;NSFL1 cofactor p47 isoform X2	NSFL1C	100513186	0.059386	0.287341	0.457495	0.563354	0.228511	0.458937	25.2592	0.25135	25.1414	0.221786	25.3769	0.2335	-0.235411	25.2158	0.282923	25.3026	0.225895	0.0868	25.2566	0.276966	25.3485	0.191625	25.0263	0.0521413	25.4052	0.29725
30.8691	30.7664	29.7241	30.203	30.524	30.5329	30.3328	30.6113	30.2012	30.5917	29.9251	30.6979	30.6216	30.6535	30.4557	30.123	NP_999204	medium-chain specific acyl-CoA dehydrogenase, mitochondrial precursor	ACADM	397104	0.0605277	0.290079	0.00304483	0.0741599	0.0496563	0.272176	30.4271	0.31667	30.5349	0.182555	30.3193	0.393714	0.215546	30.2347	0.321365	30.6195	0.164282	0.3848	30.6137	0.0711901	30.6253	0.240449	30.456	0.236877	30.0133	0.232889
23.8354	24.258	21.9483	23.7031	24.1005	23.8311	24.4802	24.1052	22.0188	24.758	23.826	23.9472	23.6859	23.9874	24.0022	24.1067	XP_005672882	transmembrane 9 superfamily member 4 isoform X1;transmembrane 9 superfamily member 4 isoform X2	TM9SF4	100511605	0.0605256	0.290079	0.118224	0.370833	0.0249672	0.206462	23.7871	0.756719	24.0866	0.304403	23.4876	0.964029	0.599012	23.5438	1.01237	24.0304	0.258552	0.4866	23.9597	0.196731	24.1012	0.32239	24.2136	0.366799	22.8741	1.0299
28.1969	28.0235	28.1154	28.0801	28.1866	28.0219	27.7931	27.8817	27.8406	28.3821	27.7636	28.0111	28.0254	28.2531	28.0916	28.2315	XP_020922794	prohibitin;prohibitin;prohibitin;prohibitin	PHB	100524707	0.0601062	0.290079	0.316986	0.503186	0.0904653	0.3324	28.0561	0.174119	28.1329	0.160506	27.9794	0.160443	0.15349	28.0947	0.207433	28.0175	0.136126	-0.0772	28.0262	0.124933	28.0089	0.165616	28.2396	0.11896	27.9499	0.174128
25.2673	25.7079	24.6954	25.2404	24.8995	25.1637	25.1944	24.5409	25.2069	25.0641	25.3236	25.2334	24.7526	25.1818	25.1622	24.9088	NP_001087204	selenide, water dikinase 2	SEPHS2	100037302	0.0603129	0.290079	0.981436	0.709173	0.101701	0.349899	25.0964	0.282232	24.9679	0.239067	25.2249	0.275296	-0.257021	25.0979	0.204677	25.095	0.358876	-0.0029	24.8566	0.291133	25.3333	0.253485	25.0792	0.124721	25.1166	0.28507
28.6781	28.6049	29.1271	29.1305	28.5975	28.8323	28.382	28.5936	29.1392	29.0407	29.4169	29.0587	28.7524	28.6293	28.4361	28.4111	NP_001231461	dehydrogenase/reductase SDR family member 11	DHRS11	100513307	0.0609881	0.290324	0.0561917	0.279795	0.00718534	0.112305	28.8019	0.312411	28.6899	0.246863	28.9139	0.345755	-0.22394	28.9164	0.373066	28.6874	0.200041	-0.229	28.7506	0.218324	28.6243	0.187303	28.6293	0.291088	29.2034	0.1424
25.5891	25.6663	25.4529	25.4302	22.7689	25.7331	25.8495	23.4004	25.7596	25.657	23.3276	25.7925	23.7004	23.5636	22.5212	25.7304	XP_001926213	deoxyribose-phosphate aldolase isoform X1;deoxyribose-phosphate aldolase isoform X3;deoxyribose-phosphate aldolase isoform X2;deoxyribose-phosphate aldolase isoform X4	DERA	100153841	0.061673	0.291539	0.82552	0.679452	0.338658	0.514675	24.7464	1.25995	24.1418	1.3698	25.351	0.830531	-1.20924	24.6803	1.31582	24.8125	1.28855	0.1322	23.9155	1.31014	25.7095	0.110318	24.3681	1.58909	24.9926	1.12012
25.733	25.088	25.5197	25.124	23.3621	24.0604	25.0181	24.1057	24.9281	21.9495	25.1139	24.7908	24.8092	25.104	24.5012	24.7355	NP_001231554	glutathione synthetase	GSS	100152660	0.0616264	0.291539	0.998063	0.712101	0.663477	0.633719	24.6214	0.917862	24.1697	1.04768	25.0732	0.49122	-0.903406	24.622	1.12096	24.6209	0.740772	-0.0011	24.267	0.686354	24.9749	0.689375	24.0725	1.43696	25.1714	0.249046
31.4159	31.4501	31.1121	30.9903	31.0833	31.1923	30.8542	31.1069	31.2487	31.14	30.9902	31.167	30.6143	30.8454	30.8376	30.5964	NP_001116644	glycogen phosphorylase, liver form	PYGL	100141306	0.0619677	0.291795	0.238316	0.465959	0.983676	0.709876	31.0403	0.24635	30.9238	0.233435	31.1567	0.211103	-0.23288	30.9701	0.207109	31.1105	0.275473	0.1404	30.9929	0.254835	31.2281	0.274286	30.8548	0.222488	31.0853	0.123124
24.4041	24.2659	24.7762	24.0697	23.0676	24.6237	24.3024	23.9148	23.8764	21.886	24.1806	21.8653	23.9964	24.2685	24.1563	24.5984	XP_003126310	LOW QUALITY PROTEIN: extended synaptotagmin-1	ESYT1	100519485	0.0625563	0.292683	0.683655	0.637051	0.417632	0.546193	23.8908	0.876961	23.4692	1.07589	24.3124	0.290088	-0.843218	23.9765	0.892371	23.805	0.913703	-0.1715	23.211	0.990552	24.399	0.160808	23.7273	1.24178	24.2257	0.387906
26.1218	25.8727	26.8666	26.2818	26.6517	26.0721	26.4377	26.4679	26.305	26.5236	26.473	25.9613	26.4777	27.3134	26.5167	27.0041	XP_003126145	peptidyl-prolyl cis-trans isomerase FKBP11	FKBP11	100524935	0.0631276	0.293075	0.0210456	0.190649	0.761387	0.659854	26.4592	0.378491	26.6146	0.401113	26.3038	0.301517	0.310726	26.6605	0.364716	26.2579	0.285163	-0.4026	26.3897	0.297778	26.1261	0.233993	26.8395	0.389709	26.4816	0.270412
26.2421	26.2074	25.7994	26.078	26.4484	26.1117	26.2108	26.1495	26.028	26.1498	26.2624	26.7423	26.1651	26.2799	26.1712	26.2669	XP_020922164	LOW QUALITY PROTEIN: lysosomal alpha-glucosidase	GAA	100526132	0.0628838	0.293075	0.10111	0.34874	0.962866	0.703051	26.207	0.198581	26.2966	0.206684	26.1175	0.153102	0.179169	26.1294	0.161784	26.2846	0.211098	0.1552	26.3763	0.279985	26.193	0.0564165	26.2169	0.0659828	26.0419	0.190524
24.0349	24.1958	24.0379	23.8855	24.2608	24.2656	23.9223	23.4946	23.909	23.2601	24.1405	23.9605	23.8573	21.793	23.8667	23.7272	XP_020932070	lanC-like protein 1 isoform X2;lanC-like protein 1 isoform X2;lanC-like protein 1 isoform X2;lanC-like protein 1 isoform X1	LANCL1	100153701	0.0632108	0.293075	0.123888	0.377492	0.246876	0.470164	23.7882	0.594237	23.5275	0.7625	24.0489	0.141186	-0.521389	23.5775	0.767624	23.999	0.256761	0.4215	23.8933	0.31614	24.1046	0.155282	23.1618	0.94863	23.9932	0.118851
23.5622	24.201	23.6489	24.0893	22.8324	23.9085	24.3016	22.9833	22.3697	22.476	23.6501	23.7285	23.3062	24.3156	22.4341	21.0849	XP_005656359	signal recognition particle 54 kDa protein;signal recognition particle 54 kDa protein	SRP54	100154361	0.0633672	0.293138	0.164532	0.415503	0.921221	0.695216	23.3058	0.889025	22.8951	0.96791	23.7164	0.609388	-0.821287	23.0086	1.09675	23.603	0.5375	0.5944	23.2126	0.396652	23.9933	0.332286	22.5777	1.32661	23.4395	0.74269
23.6429	23.2074	24.2838	21.5273	25.513	22.2034	23.7682	24.6189	24.1764	24.9157	22.7171	21.8603	22.6344	25.4856	24.7217	25.1185	XP_020954512	5-formyltetrahydrofolate cyclo-ligase isoform X3;5-formyltetrahydrofolate cyclo-ligase isoform X3;5-formyltetrahydrofolate cyclo-ligase isoform X3;5-formyltetrahydrofolate cyclo-ligase isoform X3;5-formyltetrahydrofolate cyclo-ligase isoform X3;5-form	LOC102167410	102167410	0.0633032	0.293138	0.251743	0.473289	0.233156	0.460647	23.7747	1.29176	24.3585	1.35777	23.1908	0.976202	1.16769	24.1183	1.34044	23.4311	1.22842	-0.6872	23.6566	1.69743	23.2055	0.709988	25.0604	0.326538	23.1761	1.31108
25.3288	25.6918	24.985	25.077	25.2278	25.3918	25.143	24.5316	24.8743	25.1665	25.0714	25.0161	25.1031	24.7996	24.899	25.0793	XP_020943837	constitutive coactivator of PPAR-gamma-like protein 1 isoform X2;constitutive coactivator of PPAR-gamma-like protein 1 isoform X1	FAM120A	100514399	0.0638369	0.293329	0.10768	0.356437	0.0827487	0.321261	25.0866	0.262566	24.9779	0.227602	25.1954	0.262478	-0.217503	24.994	0.126	25.1793	0.335033	0.1853	24.9697	0.304682	25.3888	0.227894	24.9861	0.166918	25.0019	0.0949481
31.8335	31.6061	32.9038	32.409	32.541	32.4344	32.0236	32.291	32.3217	32.4294	32.5208	32.4571	32.4624	32.5287	32.7067	32.5173	XP_020955511	LOW QUALITY PROTEIN: uncharacterized protein LOC100525821;histone H4;histone H4;histone H4;histone H4;histone H4;histone H4;LOW QUALITY PROTEIN: histone H4	LOC100525821	100525821	0.064558	0.295005	0.0131159	0.150921	0.0714989	0.305103	32.3742	0.318563	32.4917	0.117645	32.2566	0.414769	0.235115	32.5422	0.184446	32.2061	0.344834	-0.3361	32.4379	0.105168	31.9744	0.350955	32.5455	0.116223	32.5388	0.256599
27.0387	27.7362	27.6237	27.2232	26.0285	27.4064	28.1574	27.0863	27.4271	26.6359	28.3286	26.9	26.3615	28.1431	27.7195	27.7681	NP_001153744	protein S100-A12	S100A12	100301483	0.0645607	0.295005	0.0727737	0.307408	0.111684	0.361534	27.349	0.65326	27.0804	0.742972	27.6176	0.444402	-0.537289	27.6086	0.53045	27.0894	0.692102	-0.5192	26.5941	0.486418	27.5847	0.476354	27.5666	0.648721	27.6506	0.480628
27.0218	27.0696	27.2418	27.0502	27.1197	27.1215	26.4757	27.0201	26.862	27.0355	27.2034	27.2119	27.4137	27.3375	27.3681	27.2222	XP_005662547	glutamine--fructose-6-phosphate aminotransferase;glutamine--fructose-6-phosphate aminotransferase	GFPT1	397209	0.0645079	0.295005	0.315086	0.50218	0.579444	0.607686	27.1109	0.223672	27.2161	0.14989	27.0057	0.243833	0.21035	27.1651	0.170481	27.0567	0.26727	-0.1084	27.1913	0.167648	26.9221	0.300423	27.2408	0.150614	27.0893	0.172721
32.167	32.3114	30.6658	31.3514	31.8763	31.7342	31.753	31.8098	31.6251	32.1643	31.2399	31.9086	32.055	31.7334	31.8242	31.7095	NP_001157474	ornithine carbamoyltransferase, mitochondrial	OTC	397438	0.0653744	0.296743	0.0111111	0.143083	0.0231647	0.199214	31.7455	0.401328	31.8851	0.156138	31.606	0.525567	0.279181	31.5392	0.452578	31.9519	0.207302	0.4127	31.9124	0.103564	31.9914	0.292217	31.8578	0.210174	31.2205	0.403694
26.0487	26.3077	26.4708	26.1666	25.9332	25.9572	26.3411	25.5782	25.9577	25.954	26.6926	26.1719	26.0895	25.9861	26.1746	26.1431	NP_001231470	mannose-1-phosphate guanyltransferase beta;mannose-1-phosphate guanyltransferase beta isoform X1	GMPPB	100513376	0.0656412	0.297036	0.259036	0.478265	0.877941	0.687783	26.1233	0.255078	26.0038	0.197504	26.2428	0.260359	-0.238962	26.1932	0.263378	26.0534	0.24268	-0.1398	25.9432	0.26267	26.1637	0.189799	26.0645	0.110546	26.3219	0.324722
30.1458	30.0706	30.0702	29.9877	30.0065	30.1771	30.1881	29.968	30.1061	30.0115	30.1039	30.143	30.1037	30.0917	30.054	29.8581	NP_999445	transitional endoplasmic reticulum ATPase	VCP	397524	0.0664716	0.297774	0.112725	0.361992	0.728771	0.65081	30.0679	0.0857362	30.0296	0.0901212	30.1062	0.0653837	-0.0766201	30.0354	0.0833992	30.1004	0.0799036	0.065	30.0553	0.0817141	30.1454	0.0529975	30.0038	0.102501	30.067	0.0553599
26.9644	27.1595	27.2232	27.0208	27.0304	27.1043	27.0256	26.9028	26.9472	26.9167	27.1535	27.1295	26.9652	26.8588	27.0877	26.8589	NP_001230406	26S proteasome non-ATPase regulatory subunit 2	PSMD2	100627568	0.0662986	0.297774	0.618069	0.619647	0.363704	0.527283	27.0218	0.112576	26.9687	0.103532	27.0748	0.100046	-0.106071	27.0083	0.136558	27.0352	0.0899808	0.0269	27.007	0.0968846	27.0635	0.0858951	26.9305	0.10829	27.0862	0.125031
29.0609	29.4142	29.4661	29.2573	29.4532	29.5753	29.0567	29.1511	29.4897	29.0528	29.3936	29.3116	29.1752	29.1732	29.0379	29.0701	NP_001302675	carbonyl reductase	LOC100622246	100622246	0.066345	0.297774	0.693717	0.641204	0.0724334	0.306789	29.2587	0.184769	29.1781	0.142057	29.3392	0.195313	-0.161093	29.2426	0.187669	29.2748	0.193249	0.0322	29.2728	0.13948	29.2768	0.26014	29.0835	0.0612162	29.4017	0.104564
25.3486	25.3552	25.2114	25.2559	25.487	25.2329	25.2064	25.3096	25.2653	24.8593	25.2327	25.5396	25.3331	25.0364	24.8696	24.3477	XP_020941461	ribokinase isoform X2;ribokinase;ribokinase isoform X1	RBKS	102163141	0.0669484	0.29796	0.00133943	0.0496854	0.00356358	0.0768943	25.1807	0.289346	25.0978	0.400412	25.2636	0.05804	-0.165775	25.0098	0.315685	25.3516	0.113993	0.3418	25.4173	0.113285	25.2858	0.0771709	24.7782	0.298314	25.2413	0.0241976
32.4114	31.762	29.7814	30.8752	31.7525	31.7457	31.7255	32.2144	31.7362	31.9734	31.5372	32.6896	31.9412	32.4178	31.4485	31.6181	XP_005656702	dimethylaniline monooxygenase;dimethylaniline monooxygenase	FMO1	397132	0.0670103	0.29796	0.0497295	0.272176	0.269727	0.482741	31.7269	0.67603	32.0069	0.415963	31.4468	0.791854	0.560099	31.4235	0.796182	32.0303	0.367407	0.6068	32.1494	0.407022	31.9112	0.333857	31.8644	0.428847	30.9825	0.881284
27.9976	29.0636	26.7094	26.3959	26.258	27.8183	26.2442	26.8181	28.1643	25.9925	27.4464	27.6642	26.0038	27.365	25.4325	26.9777	NP_001128296	cytochrome P450 3A46	CYP3A46	100126281	0.066824	0.29796	0.370317	0.531156	0.700768	0.643717	27.022	0.970024	26.564	0.765526	27.48	0.975123	-0.915958	26.8105	0.87201	27.2335	1.07408	0.423	26.6861	0.735507	27.7809	1.16266	26.4419	0.886963	27.179	0.790815
26.7005	26.8953	26.5452	26.2042	26.4294	26.6502	25.9109	26.2286	26.4527	26.2009	26.804	26.1379	26.2376	26.2287	26.2595	26.3598	NP_001188360	selenoprotein O	SELENOO	100518971	0.0674516	0.299062	0.898148	0.691696	0.874998	0.686669	26.3903	0.267959	26.2603	0.0922147	26.5204	0.326658	-0.26008	26.3819	0.21151	26.3988	0.330094	0.0169	26.2584	0.122593	26.5392	0.431997	26.2622	0.0693007	26.5015	0.247811
25.6671	25.7817	26.2659	25.8929	26.2008	26.0689	26.5108	26.2073	25.8817	26.3967	25.961	26.1618	26.2809	26.2701	25.933	26.6375	XP_003129789	dipeptidyl peptidase 1 isoform X1	CTSC	100522387	0.0676467	0.299124	0.731916	0.651635	0.693621	0.641204	26.1324	0.267221	26.261	0.201641	26.0037	0.273011	0.257267	26.1548	0.279569	26.1099	0.271483	-0.0449	26.2127	0.0497208	26.0071	0.375937	26.3093	0.293558	26.0004	0.18043
26.8351	25.9959	26.4086	26.3089	26.1679	26.6894	26.8419	26.4657	26.1397	26.188	26.3458	26.2738	26.3572	25.8592	26.0891	26.2695	XP_003135287	mitochondrial import inner membrane translocase subunit Tim8 A	TIMM8A	100517443	0.0677927	0.299126	0.0538029	0.276292	0.755691	0.659203	26.3272	0.277255	26.2088	0.183075	26.4457	0.314875	-0.236864	26.2011	0.174716	26.4534	0.312777	0.2523	26.3162	0.126286	26.5906	0.402631	26.1015	0.177552	26.3007	0.114994
28.9554	28.9156	28.9182	28.6303	28.7751	28.8683	28.5237	28.9753	28.4776	28.7316	28.6626	29.1394	29.1448	28.9881	28.7631	28.8007	XP_003127605	LOW QUALITY PROTEIN: 6-phosphogluconate dehydrogenase, decarboxylating	PGD	397546	0.0681917	0.3003	0.0757774	0.312111	0.799825	0.673498	28.8294	0.196153	28.9148	0.169635	28.744	0.192358	0.170803	28.7465	0.162187	28.9122	0.201153	0.1657	29.0086	0.174405	28.8157	0.197958	28.8209	0.115	28.6722	0.182786
23.7457	22.0906	22.5246	22.5666	24.0118	22.7843	22.7145	22.8843	22.4691	23.8827	21.634	21.7499	24.0732	22.2306	23.8624	24.7569	XP_005667547	FAD-dependent oxidoreductase domain-containing protein 1 isoform X1;FAD-dependent oxidoreductase domain-containing protein 1;FAD-dependent oxidoreductase domain-containing protein 1 isoform X2	FOXRED1	100513997	0.068205	0.3003	0.971174	0.705232	0.252399	0.473656	22.9988	0.931884	23.4315	1.03261	22.5662	0.605581	0.865311	22.9909	1.05306	23.0068	0.867058	0.0159	23.1798	1.09885	22.8338	0.683282	23.6831	1.05434	22.2986	0.444834
24.7638	27.5298	29.3422	30.4807	30.2301	30.1753	27.3649	30.5341	31.2393	30.0885	30.6113	30.102	30.351	29.8045	29.6804	30.1839	NP_999582	cytochrome P450 2A19	CYP2A19	403149	0.0686098	0.301239	0.0487234	0.270705	0.0157444	0.161691	29.5301	1.63685	30.1218	0.276484	28.9384	2.20559	1.18339	30.1789	0.59755	28.8814	2.10292	-1.2975	30.3043	0.183862	27.4584	2.21033	29.9393	0.236143	30.4184	0.790184
30.3936	30.3292	30.3677	30.3033	30.4262	30.4866	29.8976	30.2288	30.2342	30.1428	30.3541	30.3476	30.1272	30.0153	29.9041	29.8927	NP_999440	formimidoyltransferase-cyclodeaminase	FTCD	397517	0.0686383	0.301239	0.136411	0.392707	0.0605509	0.290079	30.2157	0.197649	30.1356	0.194679	30.2958	0.176486	-0.160191	30.1518	0.19437	30.2796	0.191289	0.1278	30.2825	0.13153	30.2768	0.26088	29.9887	0.116685	30.3148	0.0604453
27.026	26.8545	26.562	26.6359	26.6122	26.6274	26.7129	26.4364	26.5564	26.3759	26.8726	27.1019	26.8365	26.4287	26.3291	26.2127	XP_005655405	protein LYRIC isoform X2;protein LYRIC isoform X1	MTDH	100153168	0.0690394	0.30139	0.012225	0.147715	0.1927	0.437344	26.6363	0.252362	26.5417	0.295326	26.731	0.169639	-0.189299	26.4967	0.205797	26.776	0.222563	0.2793	26.7468	0.287865	26.8052	0.174458	26.3366	0.0920904	26.6567	0.148369
25.8117	25.9569	25.6898	26.024	25.8879	26.2411	26.0133	25.6094	25.7086	25.5903	25.8447	25.6304	26.0016	25.8417	25.5625	25.8143	XP_013836385	bifunctional coenzyme A synthase isoform X3;bifunctional coenzyme A synthase precursor;bifunctional coenzyme A synthase isoform X2;bifunctional coenzyme A synthase isoform X1	COASY	396688	0.068851	0.30139	0.137567	0.393103	0.532004	0.589797	25.8268	0.190062	25.7423	0.164381	25.9113	0.184566	-0.169008	25.7595	0.152065	25.894	0.209611	0.1345	25.7823	0.193418	26.0058	0.178403	25.7022	0.146139	25.8168	0.15442
26.0891	24.0299	24.9633	24.3402	24.277	26.9223	25.7138	24.4822	25.0227	25.5258	23.9355	24.783	23.7923	21.3001	23.5595	24.2961	XP_020922175	LOW QUALITY PROTEIN: galectin-3-binding protein	LGALS3BP	110255948	0.069004	0.30139	0.138812	0.393298	0.69018	0.639855	24.5646	1.25702	24.002	1.24585	25.1271	1.05377	-1.1251	24.1179	1.30285	25.0112	1.11018	0.8933	24.3336	0.416466	25.6888	1.21576	23.6704	1.77622	24.5654	0.52118
25.2727	24.8999	23.2233	24.6057	25.3131	25.1629	23.6975	25.2228	24.7515	24.9475	24.6833	25.2546	24.8799	24.4882	25.4121	25.2777	XP_005660730	barrier-to-autointegration factor;barrier-to-autointegration factor;barrier-to-autointegration factor;barrier-to-autointegration factor;barrier-to-autointegration factor	BANF1	100622671	0.0687528	0.30139	0.324104	0.508746	0.596435	0.614217	24.8183	0.605085	25.0995	0.306897	24.5371	0.713891	0.562391	24.6737	0.669088	24.9629	0.537651	0.2892	25.1676	0.195395	24.7582	0.724287	25.0314	0.411355	24.316	0.730864
22.8252	23.6867	22.3414	23.1991	22.8829	21.8487	23.8472	22.1793	22.2772	22.9621	22.3777	25.4123	25.6149	24.6026	23.8247	23.4391	NP_001231305	thyroid hormone-inducible hepatic protein	THRSP	100512730	0.0696767	0.302564	0.458736	0.563531	0.863395	0.684994	23.3326	1.12385	23.8647	1.24238	22.8004	0.718105	1.06435	23.128	0.818959	23.5371	1.3929	0.4091	24.0223	1.74768	23.0519	0.919172	23.7072	0.693455	22.5489	0.435474
27.1441	26.1672	27.1921	27.6661	27.7867	27.5861	27.0535	27.555	27.4324	27.9152	26.1952	27.1784	27.4727	27.1022	27.7834	27.544	XP_013843561	hydroxyacid oxidase 2 isoform X1;hydroxyacid oxidase 2 isoform X1;hydroxyacid oxidase 2 isoform X1;hydroxyacid oxidase 2 isoform X2;hydroxyacid oxidase 2 isoform X3;hydroxyacid oxidase 2 isoform X3	HAO2	100522133	0.0701662	0.303726	0.65945	0.632639	0.927357	0.696434	27.2984	0.509326	27.5422	0.289859	27.0546	0.579659	0.487608	27.3538	0.543973	27.243	0.502949	-0.1108	27.4982	0.25129	26.9877	0.594459	27.5862	0.357396	27.1214	0.64708
22.1241	22.199	25.2576	25.4254	23.885	22.6089	25.0029	22.6477	25.0818	22.4193	24.8116	25.0087	21.3991	21.6519	23.3878	23.2633	XP_005654087	profilin-2 isoform X1;profilin-2 isoform X2	PFN2	100621523	0.0715121	0.305103	0.176853	0.423366	0.0319647	0.235319	23.5109	1.41119	22.9578	1.18713	24.0639	1.46937	-1.10607	23.9123	1.42982	23.1094	1.36185	-0.8029	23.2351	1.55818	22.9837	1.36287	22.6806	0.80954	25.1441	0.262345
24.3607	23.837	24.5237	24.8127	24.7022	24.1839	23.1448	24.2213	21.7256	24.4357	22.3055	24.2598	24.4886	24.371	24.3292	24.6854	XP_020934572	GTPase IMAP family member 4;GTPase IMAP family member 4	GIMAP4	100518347	0.071198	0.305103	0.557956	0.598294	0.501898	0.581186	24.0242	0.88112	24.4366	0.180744	23.6117	1.11451	0.824923	23.8986	1.18337	24.1498	0.476698	0.2512	24.418	0.223247	23.8816	0.537216	24.4553	0.159546	23.3419	1.55419
26.7595	26.954	26.3764	26.6115	26.4897	26.5197	26.4791	26.494	26.6897	26.5569	26.7933	26.5209	26.548	26.5705	26.3961	26.4257	XP_013834996	dolichyl-diphosphooligosaccharide--protein glycosyltransferase subunit STT3A isoform X1;dolichyl-diphosphooligosaccharide--protein glycosyltransferase subunit STT3A	STT3A	100511525	0.0715125	0.305103	0.574603	0.60607	0.820987	0.678749	26.5741	0.155711	26.5002	0.0625721	26.6479	0.188628	-0.147663	26.5525	0.147439	26.5956	0.17075	0.0431	26.5131	0.0270227	26.6781	0.221725	26.4873	0.0892231	26.6177	0.177281
27.1123	26.6054	27.0631	26.4431	26.3992	26.8852	26.8236	26.5894	26.8452	26.4978	26.8567	26.9612	26.6237	26.7446	26.6105	26.5459	XP_020922719	LIM and SH3 domain protein 1 isoform X1;LIM and SH3 domain protein 1 isoform X2	LASP1	110256017	0.0715534	0.305103	0.648701	0.629498	0.95942	0.702157	26.7254	0.218037	26.6215	0.169948	26.8293	0.219808	-0.207794	26.7009	0.213185	26.75	0.234616	0.0491	26.6434	0.233796	26.8566	0.208465	26.5997	0.107055	26.802	0.259406
25.9428	26.0225	26.1436	25.727	25.975	26.664	26.2972	26.1221	26.3744	26.0717	26.1718	25.6933	25.7811	25.4144	25.8014	26.1938	XP_005655433	3-keto-steroid reductase isoform X2;3-keto-steroid reductase isoform X1;3-keto-steroid reductase	HSD17B7	100155418	0.071797	0.305316	0.614691	0.618868	0.723941	0.649966	26.0248	0.302286	25.8816	0.259251	26.1679	0.285927	-0.28631	25.9873	0.313651	26.0622	0.306955	0.0749	25.8929	0.192913	26.2316	0.325786	25.8704	0.345359	26.1042	0.271675
25.0318	24.4964	25.8838	24.4096	22.8514	24.6546	25.2229	24.3068	24.2146	24.5982	25.0926	22.1085	24.4526	25.1081	24.7248	25.1868	XP_020922642	polymerase I and transcript release factor	CAVIN1	106505427	0.0720008	0.305866	0.0554845	0.277958	0.0704991	0.304231	24.5215	0.914916	24.1671	1.10144	24.8758	0.541844	-0.708651	24.9023	0.529471	24.1406	1.08713	-0.7617	23.4298	1.13954	24.8514	0.334316	24.9045	0.287066	24.9002	0.756112
29.3457	28.8169	29.4396	29.7	29.9959	29.6497	29.7093	29.6681	29.7472	29.6799	29.4821	29.817	29.9943	29.429	29.6283	29.5544	NP_999472	10 kDa heat shock protein, mitochondrial	HSPE1	397575	0.072442	0.306789	0.730282	0.650946	0.0544029	0.276587	29.6036	0.278793	29.7209	0.20198	29.4863	0.307116	0.234558	29.5826	0.123851	29.6246	0.387564	0.042	29.8688	0.157991	29.3804	0.408009	29.5729	0.108871	29.5922	0.153914
24.8232	24.935	25.0935	24.9028	25.0925	24.9659	24.5356	24.8504	24.0503	25.2026	24.783	24.856	24.798	25.1151	24.9224	25.4294	XP_003123248	mitochondrial import inner membrane translocase subunit TIM44	TIMM44	100521124	0.0734977	0.309664	0.573574	0.60607	0.200851	0.4427	24.8972	0.304155	25.0333	0.216556	24.7612	0.330174	0.272154	24.9374	0.410658	24.8571	0.160972	-0.0803	24.8993	0.131449	24.8149	0.196067	25.1674	0.210281	24.7074	0.456307
24.7155	25.3199	24.9876	24.6205	21.9235	22.943	23.2886	23.1487	22.4944	21.725	24.6855	21.6504	24.1433	23.8579	24.2329	23.4886	XP_020942646	isoleucine--tRNA ligase, cytoplasmic isoform X2;isoleucine--tRNA ligase, cytoplasmic isoform X2;isoleucine--tRNA ligase, cytoplasmic isoform X1;isoleucine--tRNA ligase, cytoplasmic isoform X1	IARS1	100624746	0.0742304	0.311154	0.527137	0.587793	0.680484	0.636467	23.5766	1.18871	23.0213	1.09716	24.1319	1.058	-1.1106	23.7615	1.14357	23.3916	1.2814	-0.3699	22.7165	1.15294	24.0668	1.13425	23.3261	1.10984	24.197	1.14632
24.6225	24.9696	24.324	24.6159	24.7348	24.5173	24.476	24.7885	24.3055	24.7296	24.7079	24.8529	24.6649	24.8743	24.5133	24.7353	NP_001302677	mitochondrial import receptor subunit TOM40 homolog;mitochondrial import receptor subunit TOM40 homolog isoform X1	TOMM40	102165927	0.0747156	0.311283	0.260082	0.478265	0.53503	0.590323	24.652	0.188062	24.7367	0.113529	24.5673	0.215661	0.169352	24.6007	0.204468	24.7033	0.167236	0.1026	24.7603	0.0798016	24.6463	0.224136	24.7131	0.149075	24.4883	0.204072
26.9315	27.1092	26.1317	26.5882	26.4671	26.9888	26.4716	26.4987	26.6359	26.6694	26.5029	26.3323	26.344	26.7972	26.1601	25.9094	NP_001182250	long-chain-fatty-acid--CoA ligase 5;long-chain-fatty-acid--CoA ligase 5 isoform X1;long-chain-fatty-acid--CoA ligase 5 isoform X1;long-chain-fatty-acid--CoA ligase 5 isoform X1;long-chain-fatty-acid--CoA ligase 5 isoform X1	ACSL5	100157521	0.075078	0.311743	0.144281	0.395908	0.19503	0.439717	26.5336	0.324112	26.3973	0.280441	26.67	0.32244	-0.272684	26.4243	0.315664	26.6429	0.313317	0.2186	26.4105	0.0846758	26.8753	0.279123	26.384	0.419371	26.4647	0.22868
27.2707	27.3494	27.7915	27.5432	27.1435	27.1112	27.3384	27.1951	27.216	27.1762	27.2263	27.1921	27.2543	27.3009	27.1881	27.2017	XP_003125148	T-complex protein 1 subunit delta	CCT4	100521551	0.0751296	0.311743	0.222389	0.455413	0.328007	0.509943	27.2812	0.170244	27.2065	0.0489665	27.3558	0.216699	-0.149376	27.3305	0.221458	27.2318	0.0866046	-0.0987	27.1962	0.0453754	27.2674	0.109827	27.2167	0.0570601	27.4443	0.276878
29.7327	29.8164	29.7768	29.4764	29.8352	29.9234	29.2919	29.4298	30.0728	29.428	29.7491	29.4468	29.529	29.0273	29.2211	29.828	XP_003354604	nicotinate-nucleotide pyrophosphorylase	QPRT	100623339	0.0753625	0.312079	0.699396	0.643717	0.349584	0.521128	29.599	0.28543	29.4682	0.274327	29.7299	0.245279	-0.261787	29.5725	0.346263	29.6256	0.230356	0.0531	29.5602	0.188388	29.6911	0.277316	29.3761	0.342802	29.7688	0.24382
27.9051	28.2772	28.11	28.1643	27.9971	28.1363	27.8767	27.889	27.9612	28.1186	28.2806	27.9148	27.9889	27.8301	28.0093	27.9154	NP_999353	dolichyl-diphosphooligosaccharide--protein glycosyltransferase 48 kDa subunit precursor	DDOST	397385	0.0754896	0.312111	0.467173	0.566274	0.66746	0.634537	28.0234	0.141432	27.9579	0.0892059	28.0889	0.158421	-0.131016	28.0487	0.146641	27.9981	0.141063	-0.0506	27.9475	0.053749	28.0488	0.191553	27.9684	0.124047	28.129	0.132579
24.8546	24.4888	23.5337	23.6798	22.6003	24.3321	22.1002	22.3671	24.1264	24.1769	23.9677	24.2324	21.4936	22.2184	23.1405	23.4748	XP_003355641	lysophospholipid acyltransferase 5	LPCAT3	100627653	0.0756339	0.312111	0.63482	0.625921	0.477052	0.570506	23.4242	0.99674	22.963	0.969416	23.8854	0.838411	-0.922422	23.5398	0.639464	23.3086	1.29979	-0.2312	22.6733	1.1433	23.9439	1.24847	23.2527	0.813587	23.8269	0.269002
28.0226	28.1375	27.8012	27.7397	27.8115	28.2878	27.7032	27.8919	28.1618	27.9598	28.4345	27.9751	27.7078	27.8505	27.6495	27.7017	NP_001230799	putative L-aspartate dehydrogenase	ASPDH	100511638	0.0757463	0.312111	0.794307	0.671948	0.817722	0.678611	27.9273	0.230503	27.8185	0.122721	28.036	0.267857	-0.217558	27.9123	0.266349	27.9422	0.20592	0.0299	27.8466	0.114115	28.0378	0.248092	27.7904	0.141465	28.0343	0.325349
28.3775	28.6639	28.3941	28.5258	28.8867	28.7462	28.6952	28.6746	28.6252	28.7731	28.518	28.8479	28.6719	28.6002	28.5366	28.5232	XP_020935134	apoptosis-inducing factor 1, mitochondrial isoform X1;apoptosis-inducing factor 1, mitochondrial	AIFM1	100524062	0.0765624	0.312584	0.0539074	0.276292	0.655828	0.631521	28.6288	0.146133	28.6893	0.136541	28.5682	0.136924	0.121017	28.562	0.109274	28.6955	0.153761	0.1335	28.7703	0.113169	28.6207	0.165669	28.6083	0.114885	28.5158	0.0946702
27.2703	27.3471	26.9475	26.9365	26.636	26.718	26.7314	26.6991	26.7153	26.7233	26.4213	26.7757	26.7544	26.7323	26.5779	26.477	XP_020938452	dipeptidyl peptidase 3 isoform X3;dipeptidyl peptidase 3 isoform X3;dipeptidyl peptidase 3 isoform X3;dipeptidyl peptidase 3 isoform X3;dipeptidyl peptidase 3 isoform X3;dipeptidyl peptidase 3 isoform X2;dipeptidyl peptidase 3 isoform X1	DPP3	100519350	0.0762672	0.312584	0.138334	0.393103	0.448421	0.560085	26.7789	0.247614	26.672	0.101924	26.8859	0.307953	-0.213968	26.6914	0.192997	26.8665	0.276787	0.1751	26.7163	0.062502	27.0167	0.338655	26.6276	0.12284	26.7551	0.246942
24.058	22.7872	24.2521	24.5254	24.8881	23.9562	24.068	24.787	22.2687	23.9704	24.1919	24.0996	24.4241	24.1877	24.43	24.2768	XP_003134215	NADH dehydrogenase	NDUFS6	100520115	0.076097	0.312584	0.712025	0.647742	0.517441	0.584842	24.0732	0.666543	24.383	0.321198	23.7634	0.793434	0.619528	24.0129	0.724073	24.1335	0.647634	0.1206	24.5497	0.36016	23.7173	0.622131	24.2162	0.192	23.8095	1.0374
25.3223	25.296	25.3313	24.9703	24.8471	24.9816	24.2398	24.6977	24.7306	25.0117	24.9627	24.7334	24.1817	25.0801	22.7497	22.074	XP_003127609	peroxisomal membrane protein PEX14	PEX14	100522811	0.0772552	0.313941	0.330589	0.510992	0.290055	0.492566	24.5756	0.915075	24.1719	1.13402	24.9793	0.368568	-0.807402	24.3638	1.22932	24.7875	0.424902	0.4237	24.615	0.295807	24.9599	0.50442	23.7289	1.54585	24.9987	0.248036
27.8171	27.6674	27.9006	27.7288	27.9692	27.8353	27.7708	27.8836	27.7805	27.9137	27.7746	27.9436	27.7017	27.7588	27.9131	27.8716	XP_020938415	coronin-1B	CORO1B	100511677	0.0772515	0.313941	0.882941	0.689159	0.708368	0.645911	27.8269	0.0905713	27.8694	0.0925122	27.7844	0.0699432	0.0849895	27.8302	0.0769651	27.8236	0.10784	-0.0066	27.8745	0.120674	27.7727	0.0752276	27.8643	0.0730597	27.7961	0.0734069
24.5098	24.0616	24.5124	22.9135	23.5432	24.3408	24.3858	22.6341	24.7425	23.2253	22.5141	22.6669	22.4451	24.1656	23.8372	24.327	NP_001090920	complement component C8 beta chain precursor	C8B	100037954	0.0775227	0.31468	0.546628	0.594294	0.0238145	0.201259	23.6766	0.820056	23.3556	0.727803	23.9976	0.822092	-0.642004	23.7797	0.808443	23.5734	0.873587	-0.2063	22.8223	0.490433	24.3245	0.189273	23.8888	0.487019	23.6706	1.12076
26.5251	26.8588	26.0421	26.3057	26.8709	26.7868	25.9255	26.6688	26.5451	26.8847	26.8113	27.2328	27.0738	26.6186	26.5278	26.3521	XP_003125707	succinate dehydrogenase cytochrome b560 subunit, mitochondrial	SDHC	100524676	0.0779927	0.315341	0.16686	0.415802	0.412138	0.544853	26.6269	0.350947	26.7787	0.291709	26.475	0.355166	0.303642	26.5109	0.275187	26.7428	0.396821	0.2319	26.9616	0.244986	26.5241	0.424006	26.5958	0.222121	26.426	0.328862
28.7127	28.7857	28.5949	28.2454	28.7899	28.6472	28.576	28.8229	28.5948	28.3283	28.5669	28.3497	27.8961	28.3642	27.752	28.2762	XP_003128111	putative hydroxypyruvate isomerase isoform X1;putative hydroxypyruvate isomerase isoform X2;putative hydroxypyruvate isomerase isoform X5;putative hydroxypyruvate isomerase isoform X3;putative hydroxypyruvate isomerase isoform X4	HYI	100517478	0.0781844	0.315516	0.121184	0.375112	0.71375	0.648247	28.4564	0.310301	28.3224	0.374304	28.5905	0.158631	-0.268063	28.3403	0.277969	28.5725	0.313451	0.2322	28.4646	0.43609	28.6804	0.0896761	28.1801	0.287706	28.5005	0.170575
27.7717	27.1647	28.3447	27.8772	26.2078	28.1069	28.0813	27.3971	27.9583	27.7897	28.4289	27.7598	27.9209	27.8316	27.5555	27.6668	XP_020938403	glutathione S-transferase P-like isoform X3;glutathione S-transferase P-like isoform X2;glutathione S-transferase P-like isoform X1	LOC100739163	100739163	0.0791447	0.316371	0.13134	0.385739	0.969462	0.705096	27.7414	0.518858	27.5162	0.553898	27.9667	0.392534	-0.450556	27.9316	0.307837	27.5513	0.632044	-0.3803	27.3214	0.774025	27.7812	0.438291	27.7109	0.125025	28.1523	0.274972
24.1315	24.3331	24.9299	24.4992	24.9006	24.7013	21.9981	24.6524	24.7057	24.7786	24.4564	24.9619	25.0608	24.9154	24.8015	24.5311	XP_003131623	LOW QUALITY PROTEIN: canalicular multispecific organic anion transporter 2	ABCC3	100513231	0.0784951	0.316371	0.275716	0.484499	0.140604	0.394933	24.5224	0.71825	24.8253	0.172003	24.2194	0.930647	0.605892	24.7022	0.18667	24.3425	0.998324	-0.3597	24.8939	0.174025	23.791	1.2183	24.7567	0.161818	24.6478	0.217311
25.2311	25.2898	23.8521	24.5693	24.2579	24.6959	24.5632	24.1914	24.2745	24.1565	24.4389	22.3465	24.7549	24.4581	24.4571	23.5189	XP_020937378	LOW QUALITY PROTEIN: methyltransferase-like protein 7A	METTL7A	110258456	0.0791953	0.316371	0.531031	0.589591	0.164414	0.415503	24.316	0.686957	24.0177	0.763389	24.6143	0.474375	-0.596676	24.2157	0.361853	24.4163	0.925899	0.2006	23.8877	1.05777	24.945	0.369018	24.1477	0.442538	24.2837	0.312005
23.3998	23.7477	23.4284	23.0942	23.1511	23.657	23.2283	23.0253	23.7954	23.3321	23.5058	22.8808	23.6075	23.1098	22.4288	23.6192	XP_005652984	peptidyl-prolyl cis-trans isomerase FKBP8 isoform X2;peptidyl-prolyl cis-trans isomerase FKBP8 isoform X1;peptidyl-prolyl cis-trans isomerase FKBP8 isoform X1	FKBP8	100521950	0.0791207	0.316371	0.789869	0.670533	0.9811	0.709055	23.3132	0.360798	23.1443	0.391338	23.4821	0.246226	-0.337723	23.2892	0.421513	23.3372	0.316165	0.048	23.1662	0.314241	23.5082	0.23775	23.1225	0.507265	23.456	0.288306
24.5795	24.9104	24.6224	24.6007	25.0694	24.5037	23.7992	24.6161	24.4795	24.5921	24.8429	25.0368	24.9143	25.2536	24.897	24.4342	XP_003483483	2-methoxy-6-polyprenyl-1,4-benzoquinol methylase, mitochondrial	COQ5	100157055	0.0786723	0.316371	0.82395	0.679288	0.365053	0.527915	24.697	0.339033	24.8517	0.279395	24.5423	0.336958	0.30941	24.7153	0.270101	24.6787	0.415436	-0.0366	24.9092	0.206493	24.4482	0.467339	24.7942	0.361518	24.6364	0.151393
31.6425	31.4533	31.3367	31.2587	30.9161	31.4822	30.7317	30.6539	30.9052	30.8805	30.8669	30.2859	31.3315	31.118	30.9956	30.9931	XP_003132151	3-ketoacyl-CoA thiolase, peroxisomal isoform X1;3-ketoacyl-CoA thiolase, peroxisomal isoform X2	ACAA1	100515577	0.0792339	0.316371	0.914883	0.694428	0.206661	0.445334	31.0532	0.352066	30.8968	0.313902	31.2097	0.333406	-0.312813	31.0443	0.177103	31.0621	0.4838	0.0178	30.7969	0.44029	31.3274	0.405749	30.9968	0.0969947	31.0919	0.240317
23.8559	24.0428	23.5116	24.3435	24.6098	24.3012	22.3827	24.3582	24.3751	24.4287	24.3111	24.2587	24.5285	24.0692	24.118	24.575	NP_001335904	solute carrier family 22 member 1;solute carrier family 22 member 1 isoform X1	SLC22A1	397049	0.0802602	0.317632	0.499125	0.580739	0.231253	0.459142	24.1294	0.543728	24.3682	0.205159	23.8905	0.678956	0.477781	24.2165	0.32778	24.0422	0.713242	-0.1743	24.4388	0.159411	23.6456	0.861504	24.2977	0.243986	24.1353	0.41663
25.5616	26.1358	26.7699	26.804	26.4821	26.0542	24.8699	26.9053	26.3511	26.7501	27.2614	26.4615	26.411	26.278	26.6503	26.7698	XP_020947366	cysteine sulfinic acid decarboxylase isoform X7;cysteine sulfinic acid decarboxylase isoform X7;cysteine sulfinic acid decarboxylase isoform X6;cysteine sulfinic acid decarboxylase isoform X6;cysteine sulfinic acid decarboxylase isoform X5;cysteine su	CSAD	100515377	0.0815587	0.320216	0.00891828	0.125895	0.0141098	0.155551	26.4073	0.570373	26.5885	0.213324	26.226	0.759296	0.362497	26.7043	0.302466	26.1102	0.635543	-0.5941	26.565	0.228842	25.6554	0.581852	26.612	0.228773	26.7966	0.372044
25.1969	25.352	25.4823	25.2731	25.4285	25.434	25.5092	24.9479	25.175	24.777	25.2432	23.8518	25.1718	25.1691	25.2473	22.5997	XP_003121581	eukaryotic translation initiation factor 3 subunit J	EIF3J	100517070	0.0819718	0.321219	0.516852	0.584842	0.662873	0.633719	24.9912	0.750163	24.6491	0.959932	25.3332	0.130386	-0.684084	24.8708	0.93842	25.1115	0.540505	0.2407	24.85	0.693832	25.373	0.133819	24.4483	1.24943	25.2934	0.132417
29.7894	28.6879	27.3396	27.138	27.4539	27.8885	26.8662	27.0815	27.2842	27.2005	27.3022	27.084	27.4655	26.9608	27.0564	27.2054	XP_020926619	LOW QUALITY PROTEIN: carbonyl reductase;carbonyl reductase	LOC110256481	110256481	0.0828197	0.321261	0.0804846	0.318213	0.191044	0.436481	27.4877	0.751032	27.1885	0.184879	27.787	0.98479	-0.598497	27.1859	0.129353	27.7896	0.991799	0.6037	27.2712	0.217693	28.308	1.23743	27.1058	0.118809	27.266	0.0883947
29.2262	29.2797	28.7936	29.1027	29.2096	29.1909	28.7841	29.0368	29.0023	29.1639	29.185	29.3165	29.5716	29.2588	29.216	29.1702	NP_001230339	endoribonuclease LACTB2	LACTB2	100153212	0.0822519	0.321261	0.339819	0.514675	0.923025	0.695268	29.1568	0.191197	29.2429	0.155623	29.0706	0.19272	0.172356	29.1116	0.149887	29.2019	0.226282	0.0903	29.2836	0.223908	29.1202	0.227032	29.2022	0.0442653	29.0209	0.168944
25.4392	25.1321	25.5134	25.628	25.5595	25.2275	25.4913	25.6515	25.6048	25.4825	25.2452	25.5616	25.6134	25.5693	25.4584	25.3764	XP_003481357	low molecular weight phosphotyrosine protein phosphatase isoform X1;low molecular weight phosphotyrosine protein phosphatase isoform X3;low molecular weight phosphotyrosine protein phosphatase isoform X2	ACP1	100737301	0.0821163	0.321261	0.705931	0.644986	0.0402721	0.257292	25.4721	0.15463	25.5341	0.0894348	25.4102	0.185663	0.123865	25.4847	0.126905	25.4595	0.186461	-0.0252	25.5965	0.044362	25.3225	0.170642	25.4716	0.0793766	25.4979	0.175553
28.3125	28.3154	27.3893	27.9064	27.5815	27.814	27.9601	27.5968	28.0021	27.894	27.816	28.0032	27.9263	27.58	27.7343	27.3505	XP_005656110	hydroxymethylglutaryl-CoA lyase, mitochondrial isoform X5;hydroxymethylglutaryl-CoA lyase, mitochondrial isoform X3;hydroxymethylglutaryl-CoA lyase, mitochondrial isoform X2;hydroxymethylglutaryl-CoA lyase, mitochondrial isoform X1;hydroxymethylglutary	HMGCL	100621218	0.0829893	0.321312	0.0847752	0.323651	0.464174	0.565	27.8239	0.280005	27.7083	0.22125	27.9395	0.297524	-0.231159	27.7091	0.244531	27.9387	0.279416	0.2296	27.7769	0.219223	28.1005	0.253595	27.6397	0.231532	27.7784	0.270339
23.893	25.3446	23.757	21.709	24.1278	22.7347	22.4869	24.059	22.7729	23.736	22.6836	24.5137	25.4862	22.1667	25.7492	23.9809	XP_005657041	BUB3-interacting and GLEBS motif-containing protein ZNF207 isoform X7;BUB3-interacting and GLEBS motif-containing protein ZNF207 isoform X6;BUB3-interacting and GLEBS motif-containing protein ZNF207 isoform X5;BUB3-interacting and GLEBS motif-containing	ZNF207	100521516	0.0833628	0.321508	0.19786	0.441793	0.829605	0.680061	23.7001	1.20556	24.2274	1.10644	23.1727	1.12004	1.05473	23.3194	1.27233	24.0807	1.07905	0.7613	24.5467	0.65753	23.6148	1.30595	23.9082	1.46709	22.7306	0.836931
26.8911	26.1447	26.666	26.9778	25.7206	26.7948	27.3595	26.8087	27.4241	26.5815	26.5532	26.1733	26.4932	26.5828	26.5503	26.8775	XP_020927747	clusterin isoform X2;clusterin isoform X2;clusterin isoform X2;clusterin isoform X2;clusterin isoform X2;clusterin isoform X2;clusterin isoform X2;clusterin precursor;clusterin isoform X1	CLU	397025	0.0835682	0.321508	0.276297	0.48463	0.558112	0.598294	26.6624	0.429222	26.4735	0.370798	26.8514	0.419134	-0.37793	26.7767	0.306817	26.5482	0.520412	-0.2285	26.2989	0.464704	26.7975	0.500266	26.648	0.153712	26.9053	0.389737
23.7508	22.695	23.6373	23.1256	23.2751	22.319	23.389	23.3384	23.5705	22.0948	23.6115	21.4213	22.9541	22.8983	22.8711	22.7283	XP_003131179	fructosamine-3-kinase isoform X1;fructosamine-3-kinase isoform X2	FN3K	100523990	0.0834985	0.321508	0.57087	0.604539	0.378709	0.535157	22.98	0.632013	22.6977	0.640719	23.2623	0.513052	-0.564671	23.0672	0.535237	22.8928	0.743036	-0.1744	22.7472	0.899838	23.0385	0.6496	22.6481	0.376332	23.4862	0.241975
25.5898	25.6882	25.5364	25.3744	25.2607	25.2902	25.4651	25.2775	25.2501	25.2995	25.7207	25.4032	25.4395	25.4068	25.4851	24.9245	XP_020944818	copine-3 isoform X4;copine-3 isoform X4;copine-3 isoform X4;copine-3 isoform X4;copine-3 isoform X4;copine-3 isoform X4;copine-3 isoform X4;copine-3 isoform X3;copine-3 isoform X2;copine-3 isoform X1	CPNE3	100152057	0.0831269	0.321508	0.588805	0.611383	0.882524	0.68907	25.4007	0.193116	25.3121	0.17636	25.4894	0.175672	-0.177246	25.3747	0.233895	25.4268	0.153814	0.0521	25.3452	0.0894282	25.5083	0.171679	25.279	0.248295	25.4704	0.203901
23.1675	22.7442	22.2957	23.5396	24.2842	24.1966	22.8442	24.2772	24.6308	24.3888	24.4044	24.206	24.2487	24.4297	24.5054	22.9659	XP_003135253	magnesium transporter protein 1	MAGT1	100517568	0.0834478	0.321508	0.688792	0.639182	0.380473	0.53534	23.8206	0.762894	24.1632	0.494162	23.4779	0.857066	0.685347	23.895	0.866082	23.7461	0.695975	-0.1489	24.254	0.035526	23.2381	0.664041	24.0724	0.739289	23.7176	1.05818
25.0924	25.0245	24.7494	24.7444	24.4266	24.1272	24.2575	22.4305	24.2611	24.2943	24.2362	23.815	24.442	22.0179	24.9279	23.83	NP_001230144	exportin-2	CSE1L	100626451	0.0834883	0.321508	0.870995	0.686669	0.891303	0.690417	24.1673	0.852356	23.773	1.02595	24.5616	0.38585	-0.788591	24.1327	0.926141	24.202	0.834462	0.0693	23.7785	0.944946	24.6254	0.503661	23.7675	1.2502	24.4978	0.287844
25.087	25.2052	25.5494	25.3843	25.5894	25.106	25.4052	25.4648	25.0139	25.4141	25.8619	25.5987	25.5884	25.5676	25.4446	25.4289	NP_999108	pyridoxal kinase	PDXK	396983	0.0839472	0.321986	0.44616	0.559744	0.102349	0.35066	25.4193	0.223237	25.512	0.0808048	25.3266	0.283919	0.185438	25.4581	0.235759	25.3806	0.218572	-0.0775	25.5603	0.0638685	25.2008	0.145764	25.4638	0.0703225	25.4524	0.353072
25.5463	25.383	25.1799	24.82	24.4846	24.5065	29.1743	25.0481	25.4949	25.1272	26.6342	25.0622	24.7847	25.115	24.9479	22.4011	XP_020955330	serpin A3-8;serpin A3-8	LOC100153899	100153899	0.0843087	0.32277	0.42677	0.549729	0.896033	0.691072	25.2319	1.35002	24.6214	0.922539	25.8424	1.48406	-1.22103	24.965	1.18061	25.4987	1.5326	0.5337	24.8449	0.272002	26.1526	2.06562	24.3978	1.33364	25.5322	0.784699
25.4565	25.742	25.315	25.3779	25.3121	25.5646	25.2433	25.2558	25.4233	23.4948	25.3857	25.3935	25.3472	25.1984	25.316	24.9185	XP_003482611	signal peptidase complex subunit 2	SPCS2	100739125	0.0845417	0.32306	0.123168	0.376742	0.30211	0.499009	25.234	0.495335	25.0295	0.637272	25.4385	0.15511	-0.408998	25.0537	0.650108	25.4144	0.169677	0.3607	25.3271	0.0580792	25.5016	0.208597	24.7319	0.841457	25.3755	0.04493
26.0771	26.175	25.6138	25.3687	25.3751	25.381	25.6596	24.9476	25.2412	25.151	25.3394	25.6149	25.5157	25.4805	25.4625	25.3546	XP_020932553	clathrin interactor 1 isoform X2;clathrin interactor 1 isoform X1	CLINT1	100522525	0.0852547	0.324212	0.121807	0.375655	0.123662	0.377407	25.4848	0.30838	25.3627	0.216534	25.607	0.350444	-0.244228	25.3764	0.144218	25.5932	0.395127	0.2168	25.3633	0.294105	25.8232	0.369899	25.3621	0.151342	25.3907	0.158367
27.0648	26.9759	26.8913	27.1367	26.9519	27.2008	27.3643	27.0367	27.101	27.0346	27.2024	26.9558	27.062	27.0753	27.0553	26.7724	XP_020931600	UDP-glucose:glycoprotein glucosyltransferase 1 isoform X1;UDP-glucose:glycoprotein glucosyltransferase 1 isoform X2	UGGT1	100155117	0.0854124	0.324212	0.529421	0.589158	0.705004	0.644579	27.0551	0.137135	26.993	0.100562	27.1171	0.146227	-0.124125	27.0336	0.138529	27.0765	0.141624	0.0429	27.0016	0.0561054	27.1514	0.16939	26.9844	0.142306	27.0829	0.134406
25.0022	25.0146	24.8969	25.1211	25.0894	24.9936	24.5948	25.2707	24.9552	25.1574	24.7754	24.6193	25.2566	25.2495	25.0549	25.1569	XP_005662910	squalene monooxygenase isoform X1;squalene monooxygenase	SQLE	100113409	0.0864469	0.325794	0.525115	0.587041	0.7712	0.663475	25.013	0.207559	25.1068	0.212274	24.9192	0.164741	0.187624	25.0459	0.158353	24.9802	0.254498	-0.0657	25.059	0.304496	24.9013	0.204506	25.1547	0.0795215	24.9372	0.143684
24.5623	24.9081	23.1623	22.5569	25.3169	21.8639	28.7856	24.7051	22.2373	26.0178	25.2074	26.2822	25.971	25.8522	25.9721	25.269	NP_001116618	nicotinamide N-methyltransferase	NNMT	100144485	0.0866216	0.326051	0.363895	0.527283	0.252724	0.473695	24.9169	1.76692	25.6733	0.524697	24.1605	2.25985	1.51282	24.5344	1.60651	25.2994	1.94286	0.765	25.5688	0.702393	25.03	2.84969	25.7778	0.346303	23.291	1.33393
25.8239	26.418	26.5396	25.8424	25.9068	25.8699	25.7854	26.1227	25.6648	26.1224	25.6098	26.1585	26.2809	26.573	26.287	26.2548	XP_003355972	rRNA 2-O-methyltransferase fibrillarin	FBL	100626002	0.0866738	0.326051	0.655594	0.631447	0.39888	0.541956	26.0787	0.302061	26.2133	0.190703	25.9442	0.343194	0.269054	26.1117	0.372538	26.0458	0.232908	-0.0659	26.1172	0.155808	25.9743	0.297792	26.3093	0.189698	25.9141	0.428637
29.7099	29.6506	29.5313	29.2903	29.3102	29.4432	29.7799	29.1304	29.3716	29.1883	29.6587	29.5831	29.4446	29.4587	29.5782	29.4857	XP_020933696	ribosome-binding protein 1 isoform X2;ribosome-binding protein 1 isoform X1	RRBP1	100154945	0.0868843	0.326175	0.481786	0.572485	0.173797	0.421419	29.4759	0.185018	29.3974	0.170539	29.5544	0.173716	-0.157045	29.4453	0.154881	29.5065	0.217323	0.0612	29.3671	0.193182	29.6459	0.145084	29.4277	0.167602	29.463	0.164478
26.0057	25.4381	26.0476	25.9024	26.0183	25.8123	26.1329	26.1597	26.1084	25.8585	25.916	26.2793	26.1394	26.2909	26.0174	26.0219	XP_003121807	acidic leucine-rich nuclear phosphoprotein 32 family member A	ANP32A	100155298	0.086992	0.326175	0.82004	0.678657	0.217267	0.453052	26.0093	0.204394	26.0982	0.147179	25.9204	0.223171	0.177755	26.0204	0.137693	25.9982	0.265108	-0.0222	26.1492	0.10688	25.8472	0.302958	26.0472	0.179392	25.9936	0.10072
27.5333	27.7356	27.8949	27.8119	27.7073	27.7889	27.299	27.5613	27.5952	27.944	28.0977	27.7766	27.95	27.9044	28.2006	28.0917	XP_020934317	histone H2A.V;histone H2A.Z	LOC100512448	100512448	0.0875685	0.326868	0.0121293	0.147715	0.892329	0.690417	27.8058	0.235433	27.892	0.206384	27.7196	0.243294	0.17243	27.9425	0.190626	27.669	0.199196	-0.2735	27.7488	0.161409	27.5892	0.222594	28.0352	0.136617	27.8499	0.207959
24.686	24.5505	25.2758	24.6762	24.5222	24.578	25.1637	24.7355	24.5333	24.2148	25.2665	24.972	24.478	24.7682	24.5605	24.288	XP_005655861	programmed cell death protein 5	PDCD5	100523791	0.0885557	0.329211	0.932263	0.697621	0.188	0.432412	24.7043	0.318166	24.5674	0.252055	24.8412	0.332479	-0.27383	24.6979	0.398235	24.7107	0.241321	0.0128	24.6769	0.226554	24.7445	0.285504	24.4579	0.254793	24.9379	0.389201
28.2824	28.1077	28.7182	28.0946	27.673	28.0227	28.1256	28.1672	27.7863	28.2842	27.8817	27.9851	28.4719	28.8169	28.9434	29.0707	XP_020923522	LOW QUALITY PROTEIN: myosin-10	MYH10	396903	0.0891661	0.329793	0.0542465	0.276587	0.0462506	0.265106	28.277	0.416875	28.4265	0.490861	28.1274	0.2834	0.299143	28.4495	0.500346	28.1045	0.232421	-0.345	28.0743	0.334512	28.1346	0.108272	28.7788	0.345598	28.1202	0.418977
32.3333	31.9878	31.3318	32.0981	31.8874	32.4391	32.1367	32.2516	32.7391	32.2672	32.3065	31.687	31.8114	31.7629	31.5171	30.5348	NP_999559	vitamin D(3) 25-hydroxylase	CYP2D25	397687	0.0891538	0.329793	0.336638	0.514454	0.576484	0.606783	31.9432	0.521824	31.7149	0.543383	32.1715	0.411203	-0.456629	31.8197	0.691135	32.0668	0.266347	0.2471	31.9093	0.242646	32.2242	0.201371	31.5205	0.727509	32.1189	0.588717
26.959	27.4486	26.8621	26.9517	26.9327	27.0006	26.8597	27.0262	27.1617	26.8069	27.3223	27.2082	26.882	26.8813	26.6239	26.8033	XP_005669175	sedoheptulokinase	SHPK	100515408	0.0895411	0.330482	0.256578	0.475632	0.228072	0.458937	26.9831	0.210309	26.8956	0.171845	27.0707	0.218442	-0.175154	26.9267	0.220353	27.0396	0.197308	0.1129	27.0123	0.143597	27.067	0.261195	26.7789	0.109365	27.0745	0.207555
25.3643	24.6866	22.7804	24.5439	22.8793	23.4664	24.7487	22.2323	24.732	23.6609	23.9027	23.1032	24.7444	23.1522	24.5502	23.6266	XP_020934146	myotrophin isoform X1;myotrophin	MTPN	100521697	0.089726	0.330624	0.936567	0.697808	0.226222	0.457333	23.8859	0.906014	23.4936	0.842067	24.2781	0.835607	-0.784492	23.8686	0.703699	23.9031	1.12388	0.0345	23.2398	1.06886	24.5665	0.794644	23.7474	0.58332	23.9898	0.880931
28.5177	28.2237	26.0626	26.8753	27.0251	28.1696	27.832	27.7872	27.5433	27.1832	27.9419	27.9445	26.8829	26.7759	26.3263	27.1886	XP_020956729	cytosolic beta-glucosidase	LOC100737183	100737183	0.0902035	0.332032	0.0121613	0.147715	0.346592	0.520813	27.3925	0.710518	27.1392	0.527036	27.6458	0.810806	-0.506538	26.9871	0.615108	27.7978	0.572586	0.8107	27.4099	0.533572	28.1858	0.281093	26.8685	0.409882	27.1057	0.822989
25.6449	25.165	24.699	24.1881	25.3144	25.2961	24.3775	25.3852	24.8619	25.1012	25.1818	25.3548	25.0462	25.9642	24.9238	25.3852	XP_005666698	OCIA domain-containing protein 2 isoform X1;OCIA domain-containing protein 2 isoform X1	OCIAD2	100738638	0.0902902	0.332054	0.456328	0.563178	0.293198	0.494429	25.1181	0.444714	25.3094	0.317069	24.9268	0.489511	0.382584	25.0382	0.518845	25.198	0.374152	0.1598	25.2752	0.155375	25.1209	0.535383	25.3436	0.455315	24.7327	0.414762
24.6094	24.711	24.75	24.3912	24.7923	24.8997	24.7008	24.6697	24.2765	24.6258	24.5971	24.9214	24.6604	24.8744	25.0166	24.6118	XP_020921680	clathrin light chain A isoform X4;clathrin light chain A isoform X3;clathrin light chain A isoform X2;clathrin light chain A isoform X1	CLTA	100187581	0.0912635	0.332655	0.246155	0.469509	0.167013	0.415802	24.6943	0.189648	24.7716	0.152601	24.617	0.200316	0.154593	24.6429	0.240738	24.7456	0.114419	0.1027	24.761	0.122729	24.7302	0.121882	24.7821	0.19742	24.5037	0.211091
26.7666	26.8092	27.3288	26.7023	26.9382	26.5441	26.5988	26.6161	26.9822	26.6613	27.0137	26.7623	26.4872	26.8007	26.6823	26.2757	XP_020926912	uridine 5-monophosphate synthase	UMPS	100516340	0.0912045	0.332655	0.28654	0.490654	0.063791	0.293329	26.7481	0.24389	26.653	0.202568	26.8432	0.256418	-0.190229	26.8059	0.310702	26.6903	0.152636	-0.1156	26.701	0.194017	26.6797	0.128127	26.605	0.227953	27.0067	0.256296
27.4418	27.4803	27.9729	27.7419	27.3343	27.4137	27.7092	27.2969	27.5937	27.3034	27.7922	27.3632	27.9499	27.2041	27.4891	27.6514	NP_001182266	peptidyl-prolyl cis-trans isomerase FKBP4	FKBP4	100337672	0.0907951	0.332655	0.386392	0.536515	0.13546	0.391871	27.5461	0.236124	27.449	0.244448	27.6432	0.195379	-0.194178	27.5936	0.255096	27.4987	0.221927	-0.0949	27.4861	0.310387	27.5113	0.134751	27.412	0.198566	27.7752	0.156446
25.4507	23.861	23.9794	22.6305	25.7877	23.6981	22.3397	23.0163	26.0448	26.3767	22.52	23.6452	27.8397	26.6803	28.0751	22.8659	XP_013839051	cytochrome P450 2C18	CYP2C32	403106	0.0911359	0.332655	0.645623	0.628623	0.613664	0.618868	24.6757	1.92653	25.5359	2.10059	23.8155	1.35999	1.72034	24.8966	2.15612	24.4548	1.78685	-0.4418	25.0722	2.19349	23.8374	1.27356	25.9995	2.21611	23.7937	1.64087
24.9072	25.1204	24.67	22.9712	24.9043	24.5322	22.1285	25.0082	24.5882	24.9124	24.3135	24.7011	24.902	24.5564	25.2615	24.9616	XP_020936813	LOW QUALITY PROTEIN: mitochondrial-processing peptidase subunit alpha	PMPCA	100627838	0.0908238	0.332655	0.992554	0.711926	0.922756	0.695267	24.5274	0.82309	24.9009	0.208377	24.1539	1.04375	0.747042	24.5293	0.693634	24.5255	0.98519	-0.0038	24.8789	0.128464	24.1721	1.3839	24.923	0.28899	24.1357	0.791152
27.8748	27.4851	27.5756	27.6668	27.2469	27.7391	27.6239	27.9482	27.9822	27.5075	27.4068	27.5195	27.2412	27.1271	27.4446	27.5502	NP_001123430	antithrombin-III precursor	SERPINC1	100125972	0.0919907	0.334415	0.672912	0.635351	0.812076	0.676523	27.5587	0.246279	27.4482	0.255095	27.6693	0.192245	-0.221123	27.5326	0.242279	27.5848	0.264031	0.0522	27.489	0.332583	27.6807	0.165932	27.4074	0.191804	27.6578	0.241562
32.472	32.5485	31.8182	32.5888	32.2064	32.7603	32.1266	32.3741	32.8512	32.6231	32.8491	32.3908	32.154	31.9256	31.6082	32.1359	NP_999520	epoxide hydrolase 1 precursor	EPHX1	397639	0.0922087	0.334912	0.663689	0.633719	0.480826	0.572485	32.3396	0.367253	32.1773	0.310171	32.5018	0.364164	-0.32457	32.3	0.488587	32.3791	0.216167	0.0791	32.2813	0.118942	32.4768	0.263442	32.0732	0.425978	32.5268	0.48823
28.3587	28.4371	28.6334	28.2295	28.0579	27.8513	28.6197	28.0793	28.104	27.662	27.9127	28.0596	27.6866	28.507	27.837	28.0343	XP_005662019	14-3-3 protein gamma	YWHAG	100523057	0.0926993	0.336099	0.853101	0.682864	0.662594	0.633719	28.1294	0.309923	27.9905	0.269855	28.2683	0.29816	-0.277819	28.115	0.3307	28.1438	0.309823	0.0288	27.9708	0.189746	28.3167	0.328984	28.0101	0.364535	28.2199	0.304882
24.9621	24.9848	25.1745	24.9435	25.0077	24.6586	25.1992	24.5215	24.6394	24.5059	24.6174	25.1126	24.4898	24.2924	24.7505	24.6286	XP_020944110	monocarboxylate transporter 1 isoform X1;monocarboxylate transporter 1 isoform X1;monocarboxylate transporter 1	SLC16A1	100127159	0.0931086	0.336988	0.202007	0.443758	0.618468	0.619647	24.7805	0.276212	24.6636	0.278235	24.8974	0.234149	-0.233835	24.694	0.268895	24.867	0.272165	0.173	24.7829	0.323266	24.9512	0.222383	24.5443	0.195433	24.8437	0.266025
24.7605	23.9552	24.5806	24.4705	24.549	23.8342	24.3067	22.4539	24.4759	24.2407	24.4423	24.2891	22.8579	23.933	24.3008	24.0829	XP_020944374	inositol monophosphatase 1 isoform X1;inositol monophosphatase 1 isoform X1;inositol monophosphatase 1 isoform X1;inositol monophosphatase 1	IMPA1	397425	0.0935786	0.338391	0.145499	0.396613	0.577464	0.606783	24.0958	0.620496	23.8384	0.758832	24.3532	0.31265	-0.51483	24.3159	0.221138	23.8758	0.815765	-0.4401	23.5374	1.03667	24.2142	0.415706	24.1394	0.165442	24.4923	0.0606584
22.9908	25.2987	25.4875	25.3914	25.8562	25.4156	25.3211	21.9373	25.6423	23.9278	23.0542	22.9709	22.9085	25.797	22.5584	21.8873	XP_005665516	cytochrome b-c1 complex subunit 6, mitochondrial isoform X1	LOC100524873	100524873	0.0939966	0.338472	0.862481	0.684901	0.993168	0.712101	24.1528	1.4955	23.4804	1.58418	24.8252	1.11784	-1.34478	24.2182	1.5646	24.0874	1.528	-0.1308	23.4182	1.69278	24.7565	1.17824	23.5426	1.72625	24.8939	1.23077
27.5283	27.4649	27.9113	27.7374	27.4941	27.3131	27.5218	27.3651	27.535	27.4107	27.7149	27.6662	27.6555	27.305	27.5558	27.3336	NP_001163993	T-complex protein 1 subunit eta	CCT7	100322871	0.0941241	0.338576	0.357929	0.525047	0.00789522	0.116247	27.532	0.17141	27.4733	0.14198	27.5908	0.186824	-0.117567	27.563	0.213133	27.5011	0.123894	-0.0619	27.5452	0.143578	27.457	0.100073	27.4013	0.112284	27.7246	0.153899
28.9107	28.943	27.9058	28.1983	28.7165	28.6581	28.7492	28.8035	28.6108	28.8029	28.2497	29.0019	28.558	28.7625	28.3242	28.8719	XP_020928520	serine dehydratase-like;serine dehydratase-like;serine dehydratase-like	SDSL	100154365	0.0942123	0.338596	0.01236	0.147715	0.0460889	0.264796	28.6292	0.308556	28.7302	0.207112	28.5282	0.371217	0.202002	28.4658	0.346309	28.7926	0.151781	0.3268	28.77	0.185023	28.8152	0.134747	28.6904	0.248252	28.2412	0.289254
32.1149	31.8585	32.3427	32.6043	32.8118	32.5037	31.5387	32.6379	32.6282	32.5586	32.5946	32.5641	32.3311	32.253	32.5048	32.3213	XP_020934349	3-oxo-5-beta-steroid 4-dehydrogenase isoform X1;3-oxo-5-beta-steroid 4-dehydrogenase isoform X2;3-oxo-5-beta-steroid 4-dehydrogenase isoform X3	AKR1D1	100520813	0.0947552	0.33936	0.16981	0.417952	0.013622	0.153148	32.3855	0.324616	32.4978	0.18716	32.2732	0.402416	0.224644	32.476	0.147734	32.2951	0.430445	-0.1809	32.5862	0.199251	32.0039	0.40812	32.4094	0.145586	32.5425	0.133907
27.1854	27.0178	27.0564	26.8323	26.7038	26.6602	26.6007	26.8421	26.732	26.5338	26.9018	27.1813	26.3067	26.243	26.6218	26.6853	XP_020939992	ADP-ribosylation factor 6 isoform X1;ADP-ribosylation factor 6 isoform X1;ADP-ribosylation factor 6	ARF6	780425	0.0956664	0.340964	0.405241	0.543334	0.348406	0.521128	26.7565	0.274781	26.6397	0.297684	26.8733	0.204931	-0.233603	26.7008	0.247593	26.8122	0.305609	0.1114	26.7585	0.361888	26.866	0.281519	26.521	0.195454	26.8806	0.136369
25.9174	25.5626	25.8997	25.953	25.9358	25.8122	25.8176	25.7796	25.7611	25.5401	25.9695	25.738	25.8837	25.7857	25.6567	25.5285	NP_001123683	transcription factor A, mitochondrial precursor	TFAM	397279	0.0955483	0.340964	0.46484	0.565198	0.0165999	0.163635	25.7838	0.14645	25.731	0.148153	25.8366	0.132783	-0.105652	25.7618	0.174818	25.8059	0.119527	0.0441	25.8343	0.0913051	25.7775	0.151156	25.6277	0.120157	25.8958	0.0946115
30.0646	30.0789	29.1611	29.6845	30.1252	30.0634	29.9347	30.1077	29.8165	30.1237	29.8372	30.1633	30.0957	29.9044	29.5632	30.0272	XP_020934876	3-hydroxyisobutyrate dehydrogenase, mitochondrial	HIBADH	100516656	0.0959534	0.341346	0.00932218	0.128733	0.363196	0.527283	29.922	0.266318	30.0138	0.199128	29.8301	0.305032	0.18371	29.7647	0.301592	30.0792	0.0672156	0.3145	30.123	0.029459	30.0354	0.0675199	29.9046	0.244686	29.6248	0.316483
28.3759	28.4985	28.0561	27.9396	28.0428	28.0709	28.0602	27.86	27.9749	28.0051	28.0665	27.9593	28.0687	28.1818	28.0301	27.9147	XP_020950447	myosin-14 isoform X5;myosin-14 isoform X5;myosin-14 isoform X4;myosin-14 isoform X4;myosin-14 isoform X2;myosin-14 isoform X6;myosin-14 isoform X1;myosin-14 isoform X3	MYH14	100524748	0.0959745	0.341346	0.182585	0.427635	0.0520868	0.273615	28.0691	0.163929	28.0078	0.0989837	28.1303	0.198019	-0.122501	28.0211	0.0841249	28.117	0.212717	0.0959	27.9827	0.0941818	28.2514	0.220394	28.033	0.110935	28.0092	0.0619017
24.8506	24.6168	24.7752	24.8428	24.5886	24.8694	24.4969	24.6853	24.5664	24.266	24.5923	24.7617	24.6449	24.5376	24.2263	24.7072	XP_003124496	coiled-coil-helix-coiled-coil-helix domain-containing protein 2	CHCHD2	100518545	0.0961165	0.341555	0.155799	0.407395	0.20447	0.44454	24.6267	0.187582	24.5522	0.20138	24.7013	0.148816	-0.149086	24.5642	0.222697	24.6893	0.129891	0.1251	24.6701	0.0728204	24.7084	0.181899	24.4343	0.228561	24.6942	0.135839
27.8917	27.797	23.0329	26.6421	22.9088	27.4143	27.6962	22.6169	26.9095	26.7929	22.082	23.992	26.9595	26.9139	22.2584	21.7105	XP_020920001	mitochondrial amidoxime-reducing component 1 isoform X5;mitochondrial amidoxime-reducing component 1 isoform X3;mitochondrial amidoxime-reducing component 1 isoform X6;mitochondrial amidoxime-reducing component 1 isoform X4;mitochondrial amidoxime-redu	MTARC1	100516871	0.0964879	0.341988	0.22215	0.455413	0.142408	0.394933	25.2262	2.41267	24.2691	2.26302	26.1832	2.29318	-1.91411	24.5428	2.45733	25.9095	2.31682	1.3667	24.1193	1.98372	27.6998	0.206429	24.4189	2.8204	24.6666	2.46865
28.1596	28.32	27.9745	27.9676	28.1416	28.3944	28.0983	28.0367	28.0825	28.0122	28.0823	28.1497	28.3172	27.8596	27.9104	27.9269	NP_001230351	ATP-dependent (S)-NAD(P)H-hydrate dehydratase isoform 2;ATP-dependent (S)-NAD(P)H-hydrate dehydratase isoform 1;ATP-dependent (S)-NAD(P)H-hydrate dehydratase isoform X1	NAXD	100153456	0.0969159	0.342051	0.000759498	0.039297	0.863432	0.684994	28.0896	0.15439	28.0443	0.152108	28.1349	0.152475	-0.0906181	27.977	0.0795359	28.2022	0.125606	0.2252	28.1613	0.115972	28.2431	0.137495	27.9273	0.0634428	28.0267	0.0643473
29.8418	29.8095	29.0609	29.6072	28.7438	29.749	29.1672	29.2661	29.8553	29.3165	28.7719	28.8721	29.6684	29.5533	28.6201	28.7728	XP_020946577	glycerol-3-phosphate dehydrogenase;glycerol-3-phosphate dehydrogenase	GPD1	100153250	0.0968431	0.342051	0.375016	0.53369	0.571691	0.604956	29.2922	0.443039	29.1016	0.39986	29.4829	0.421517	-0.381214	29.1947	0.455882	29.3897	0.437091	0.195	29.1376	0.417864	29.6419	0.318804	29.0657	0.441602	29.3238	0.495474
30.203	29.9883	30.2302	30.1132	29.9881	30.0566	29.9534	29.8344	30.2505	29.6945	29.9093	30.0406	30.0974	30.1725	29.7844	29.9847	XP_020949157	alcohol dehydrogenase;alcohol dehydrogenase;alcohol dehydrogenase;alcohol dehydrogenase;alcohol dehydrogenase	AKR1A1	396924	0.0974966	0.3429	0.971562	0.705232	0.329897	0.51062	30.0188	0.16048	29.9496	0.163933	30.0881	0.131726	-0.138496	30.0174	0.20843	30.0202	0.108347	0.0028	29.9901	0.113015	30.0503	0.110452	29.909	0.21343	30.1258	0.156502
25.4231	25.4725	25.359	24.9125	25.0681	25.3742	25.3982	25.0744	24.993	24.8867	25.1615	24.9916	25.5614	24.5939	25.1544	25.2076	XP_013845657	small glutamine-rich tetratricopeptide repeat-containing protein alpha isoform X1;small glutamine-rich tetratricopeptide repeat-containing protein alpha isoform X1;small glutamine-rich tetratricopeptide repeat-containing protein alpha	SGTA	100515997	0.0984392	0.344379	0.0327689	0.236251	0.662012	0.633719	25.1645	0.258285	25.0673	0.276173	25.2617	0.212295	-0.194475	25.0336	0.238571	25.2954	0.216449	0.2618	25.1739	0.261047	25.417	0.0420131	24.9607	0.281979	25.1065	0.197775
23.9334	24.1196	23.0648	24.7032	23.1072	23.0296	26.251	23.752	24.7557	23.0817	23.4148	21.9357	24.1808	23.4875	23.6576	23.2727	XP_020923238	alpha-2-antiplasmin	SERPINF2	100525254	0.100174	0.347849	0.823256	0.679128	0.624125	0.621992	23.7342	0.969014	23.3094	0.664344	24.159	1.07624	-0.849607	23.6798	0.677633	23.7887	1.24344	0.1089	23.2439	0.977436	24.3334	1.36418	23.3749	0.251005	23.9846	0.872113
26.3822	26.3417	26.9438	26.7743	26.8093	26.5224	26.1168	26.391	26.5948	26.8097	26.7532	26.5405	26.7505	26.9	26.758	26.6036	XP_020940899	rho GTPase-activating protein 1 isoform X2;rho GTPase-activating protein 1 isoform X2;rho GTPase-activating protein 1 isoform X2;rho GTPase-activating protein 1 isoform X1;rho GTPase-activating protein 1 isoform X1	ARHGAP1	100515942	0.100308	0.348022	0.0037392	0.0787707	0.103142	0.350945	26.6245	0.229326	26.6953	0.169017	26.5536	0.269548	0.141684	26.7672	0.123906	26.4818	0.225394	-0.2854	26.6228	0.192886	26.3407	0.168209	26.7678	0.124231	26.7665	0.142789
29.3875	29.6119	27.832	28.1321	27.7512	28.3302	28.4175	28.3575	28.9242	28.0845	28.3457	27.5399	27.8694	28.0618	27.8365	29.4315	XP_020944217	ethylmalonyl-CoA decarboxylase isoform X1;ethylmalonyl-CoA decarboxylase isoform X1;ethylmalonyl-CoA decarboxylase isoform X1;ethylmalonyl-CoA decarboxylase isoform X2;ethylmalonyl-CoA decarboxylase isoform X2	ECHDC1	100512509	0.100449	0.348031	0.79091	0.670958	0.0765122	0.312584	28.3696	0.640093	28.1165	0.585134	28.6226	0.623868	-0.506123	28.331	0.564364	28.4081	0.745699	0.0771	27.8795	0.346579	28.9368	0.65738	28.3536	0.727294	28.3085	0.461381
31.7975	31.5812	31.5126	32.3132	31.0904	32.0279	32.7825	32.3326	32.5073	31.6219	31.4774	30.5684	31.657	31.4182	31.7616	31.7213	XP_020948035	alpha-2-macroglobulin isoform X2;alpha-2-macroglobulin isoform X1	A2M	403166	0.100481	0.348031	0.821523	0.678749	0.570999	0.604539	31.7607	0.54775	31.5214	0.519469	31.9999	0.492168	-0.478519	31.7917	0.402661	31.7297	0.691802	-0.062	31.4121	0.757793	32.0473	0.522976	31.6307	0.153371	31.9526	0.534533
28.233	28.1821	27.6235	28.0969	27.7561	28.1827	27.9365	27.9311	28.2451	28.0764	28.3749	27.8787	28.1614	28.1171	27.6425	27.6137	XP_005652964	acetolactate synthase-like protein isoform X2;acetolactate synthase-like protein isoform X2;acetolactate synthase-like protein isoform X1	ILVBL	100523720	0.100677	0.348123	0.630214	0.624946	0.931467	0.697424	28.0032	0.241939	27.8971	0.21277	28.1094	0.233293	-0.212214	27.9738	0.303036	28.0327	0.177803	0.0589	27.9319	0.169716	28.1336	0.133529	27.8624	0.271321	28.0851	0.328019
23.3244	23.3539	23.6456	23.331	22.475	23.6825	23.4242	22.932	23.2994	22.8052	23.865	22.9718	23.5891	24.0575	22.9899	23.3218	XP_020923851	ras-related protein Rab-5A isoform X1;ras-related protein Rab-5A isoform X1;ras-related protein Rab-5A	RAB5A	100144499	0.100924	0.348684	0.338307	0.514675	0.597064	0.614264	23.3168	0.410103	23.1428	0.49638	23.4907	0.211703	-0.347954	23.4144	0.422579	23.2191	0.400033	-0.1953	22.992	0.457446	23.4463	0.162952	23.2936	0.552273	23.5352	0.269714
25.2614	25.0139	24.8919	25.0559	25.1576	24.3282	24.6615	24.9482	24.5876	24.6331	24.3062	25.4699	24.4895	25.4091	25.1614	25.6534	NP_001026959	retinol-binding protein 1;retinol-binding protein 1 isoform X1	RBP1	100156666	0.103036	0.350945	0.821262	0.678749	0.460957	0.563565	24.9393	0.408701	25.1153	0.406652	24.7633	0.348984	0.351944	24.9623	0.448776	24.9163	0.39411	-0.046	25.0163	0.41145	24.8163	0.407987	25.2143	0.436388	24.7104	0.332044
26.8727	27.2638	26.2324	27.1608	27.1091	26.5318	25.9538	27.4342	26.979	27.3129	26.4964	26.6803	27.009	27.1308	26.6831	26.9931	NP_999597	lanosterol 14-alpha demethylase;lanosterol 14-alpha demethylase isoform X1;lanosterol 14-alpha demethylase isoform X1	CYP51	403334	0.103233	0.350945	0.935651	0.697808	0.82847	0.680061	26.8652	0.407925	27.0441	0.267964	26.6863	0.460056	0.357719	26.8736	0.369668	26.8568	0.468789	-0.0168	27.0582	0.310481	26.6555	0.555253	27.03	0.265736	26.7172	0.427803
26.8794	26.6647	26.6934	26.5027	26.6549	26.7149	26.6203	26.5785	26.4637	26.2909	26.6573	26.7511	26.7052	26.5393	26.4475	26.5002	XP_005660979	26S protease regulatory subunit 6A isoform X2;26S protease regulatory subunit 6A isoform X1	PSMC3	100512454	0.10408	0.351106	0.00395274	0.0807836	0.415368	0.545839	26.604	0.142694	26.5584	0.149276	26.6495	0.128862	-0.0911102	26.5119	0.125558	26.6961	0.0920544	0.1842	26.6724	0.0739439	26.7198	0.113167	26.4445	0.109053	26.5793	0.113027
26.3438	26.3554	26.5558	26.3105	26.4638	26.4932	26.4766	26.2408	26.1737	26.0478	26.637	26.3382	26.2938	26.4244	26.3528	26.092	XP_020950042	26S protease regulatory subunit 6B	PSMC4	110260986	0.103874	0.351106	0.519632	0.585384	0.503992	0.581297	26.35	0.16032	26.2817	0.148453	26.4183	0.149617	-0.136541	26.3242	0.212283	26.3757	0.0921902	0.0515	26.3342	0.095155	26.4173	0.078573	26.2293	0.187162	26.4192	0.214607
26.1111	26.3802	22.3277	22.0198	25.8376	23.6678	22.9836	26.257	25.3494	26.0848	25.0667	23.0732	25.8492	25.2466	25.5657	26.1815	XP_020927752	L-threonine 3-dehydrogenase, mitochondrial isoform X1;L-threonine 3-dehydrogenase, mitochondrial isoform X1;L-threonine 3-dehydrogenase, mitochondrial isoform X1;L-threonine 3-dehydrogenase, mitochondrial isoform X1;L-threonine 3-dehydrogenase, mitocho	TDH	397065	0.103814	0.351106	0.695919	0.642132	0.287641	0.491283	24.8751	1.51765	25.5119	1.04007	24.2383	1.7108	1.27365	24.7303	1.62662	25.02	1.49724	0.2897	25.2542	1.46706	24.7857	1.71233	25.7696	0.441273	23.6909	1.76016
24.8456	25.2695	24.8868	23.432	25.4964	25.0897	22.6882	24.8362	22.1092	25.1313	23.274	25.164	25.3259	25.315	22.5482	25.3741	NP_001038040	isocitrate dehydrogenase;isocitrate dehydrogenase	IDH3B	733641	0.104942	0.351933	0.150921	0.401978	0.695453	0.64199	24.4241	1.17258	24.8989	0.97045	23.9494	1.22039	0.94952	24.0088	1.32102	24.8394	0.898336	0.8306	25.2056	0.281168	24.4732	1.20264	24.5921	1.36656	23.4255	1.13886
29.2086	29.4638	28.689	28.832	29.1762	28.9804	28.9898	28.9683	28.7807	29.2112	29.0043	29.1316	29.2746	29.0605	29.0753	29.104	XP_003124563	elongation factor Tu, mitochondrial	TUFM	100516488	0.105494	0.353186	0.0343022	0.238268	0.0621982	0.291795	29.0594	0.194128	29.1252	0.0957056	28.9936	0.248379	0.131651	28.9696	0.181441	29.1492	0.171518	0.1796	29.1377	0.127759	29.1606	0.227967	29.1128	0.0680899	28.8265	0.132468
26.6242	26.3163	26.498	26.1336	25.8974	26.0039	26.3018	25.9203	25.9088	25.8147	26.0717	26.3343	25.9687	26.4639	25.9399	25.5671	NP_001231316	tumor protein D52;tumor protein D52 isoform X6;tumor protein D52 isoform X5;tumor protein D52 isoform X4;tumor protein D52 isoform X3;tumor protein D52 isoform X2;tumor protein D52 isoform X1;tumor protein D52 isoform X7	TPD52	100151928	0.105634	0.353367	0.401951	0.542155	0.793232	0.671948	26.1103	0.287001	25.9883	0.285097	26.2323	0.247404	-0.243986	26.0497	0.316232	26.1709	0.260992	0.1212	26.0302	0.204907	26.3115	0.253334	25.9464	0.378138	26.153	0.248779
24.2929	23.7529	24.1914	21.8646	24.6933	24.1308	23.1649	24.4798	23.2809	24.497	23.1226	24.3821	23.8632	22.3056	24.4453	24.7638	XP_020949488	dihydroorotate dehydrogenase (quinone), mitochondrial isoform X2;dihydroorotate dehydrogenase (quinone), mitochondrial isoform X1	DHODH	102157990	0.10593	0.353836	0.207623	0.445609	0.654982	0.631447	23.8269	0.85794	24.1787	0.803537	23.4751	0.805417	0.703621	23.5589	1.08409	24.095	0.487668	0.5361	24.3546	0.352438	23.8354	0.500986	24.0029	1.14014	23.1149	0.957379
22.3306	23.3108	23.5595	22.0171	23.6908	22.0652	24.0877	23.8073	22.618	23.4702	23.6657	23.6243	22.7912	23.8139	23.6149	23.4377	XP_020940365	protein PRRC1	PRRC1	100515883	0.106119	0.353836	0.85558	0.683605	0.894252	0.690768	23.2441	0.659918	23.5313	0.328912	22.9568	0.797761	0.574484	23.2746	0.623138	23.2135	0.736722	-0.0611	23.4784	0.464307	22.9486	0.929356	23.5842	0.171422	22.9651	0.788101
30.8798	30.9121	30.1639	31.1267	30.2665	30.9546	31.9874	31.0215	31.5332	30.8867	31.1533	30.3529	30.8184	30.5228	31.1078	30.5226	XP_020936478	complement C3 isoform X1;complement C3 precursor	C3	397072	0.106108	0.353836	0.92525	0.695801	0.480852	0.572485	30.8881	0.468484	30.6874	0.313634	31.0889	0.529012	-0.401443	30.8771	0.444376	30.8991	0.522075	0.022	30.6148	0.363684	31.1834	0.536818	30.76	0.288461	30.9943	0.583918
25.1035	25.1169	24.7428	25.1552	24.7577	25.2481	25.3451	24.9203	25.0085	24.8342	24.7433	24.923	25.1854	24.7964	24.8861	25.0598	XP_020934311	succinate--hydroxymethylglutarate CoA-transferase	SUGCT	102168155	0.107305	0.355998	0.0505283	0.272402	0.157162	0.40887	24.9891	0.191524	24.9204	0.141495	25.0579	0.218566	-0.137545	24.9033	0.154399	25.075	0.19472	0.1717	24.9466	0.176992	25.2034	0.11482	24.8941	0.116424	24.9124	0.204564
26.9648	26.4855	27.095	26.6835	26.843	26.7988	26.1205	26.9264	26.8218	26.8291	26.7737	27.1157	26.9637	27.0628	26.8889	26.6923	XP_020927726	protein SET isoform X3;protein SET isoform X2;protein SET;protein SET isoform X1	SET	100514028	0.108002	0.35693	0.502313	0.581186	0.154775	0.406607	26.8166	0.247499	26.9152	0.13495	26.7179	0.301343	0.197294	26.8559	0.154076	26.7773	0.322482	-0.0786	26.9622	0.114115	26.5924	0.372109	26.8683	0.153587	26.8435	0.177181
24.4227	24.1333	24.3515	23.9505	24.101	24.2057	23.8651	24.0771	23.9427	23.8654	24.4378	23.9832	23.7892	24.2093	23.9497	23.928	NP_001231078	COP9 signalosome complex subunit 3;COP9 signalosome complex subunit 3 isoform X1	COPS3	100512312	0.108213	0.35705	0.944449	0.699212	0.948066	0.69933	24.0758	0.202744	23.9878	0.135922	24.1637	0.227913	-0.175816	24.0794	0.220468	24.0722	0.198612	-0.0072	23.9876	0.14174	24.1567	0.229989	23.9881	0.151716	24.1706	0.261112
25.1182	24.703	25.5198	25.1243	25.3222	25.0407	25.5665	25.4917	24.9672	24.9471	24.9579	25.7397	25.3419	25.5361	25.3369	25.1647	XP_020951826	small nuclear ribonucleoprotein Sm D1 isoform X2;small nuclear ribonucleoprotein Sm D1 isoform X2;small nuclear ribonucleoprotein Sm D1 isoform X1	SNRPD1	100524872	0.108866	0.357918	0.492314	0.577586	0.352457	0.521433	25.2424	0.284471	25.3601	0.24008	25.1247	0.290037	0.235342	25.1943	0.244215	25.2905	0.329356	0.0962	25.4739	0.192712	25.1071	0.355368	25.2462	0.250589	25.1423	0.263003
27.5619	27.7161	28.0822	27.8968	27.6896	27.5828	27.8704	27.5072	27.5627	27.4686	27.6328	27.784	27.5993	27.7199	27.5998	27.3438	XP_005662075	T-complex protein 1 subunit zeta	CCT6A	102163415	0.108696	0.357918	0.994917	0.712101	0.21991	0.454421	27.6636	0.181553	27.589	0.144805	27.7382	0.192212	-0.149187	27.6633	0.235503	27.6639	0.123167	0.0006	27.645	0.118871	27.6828	0.142534	27.533	0.162589	27.7936	0.240201
28.8157	28.0704	27.1052	28.1623	28.5515	28.5649	28.2405	29.3815	29.2732	28.6909	28.766	28.9547	28.6865	29.0411	28.5927	28.8078	XP_003130142	dimethylaniline monooxygenase	FMO3	100523562	0.109547	0.358823	0.706879	0.645431	0.979314	0.708215	28.6066	0.53889	28.8383	0.277233	28.3748	0.650094	0.463593	28.5549	0.669389	28.6582	0.410013	0.1033	28.8936	0.365925	28.4229	0.33265	28.7831	0.193154	28.3267	0.932359
28.2154	27.8213	26.5148	27.1355	27.2033	26.7939	27.1779	26.9797	27.526	27.4076	26.8964	23.1966	27.3591	22.3969	27.0058	25.7458	XP_020945718	glutathione S-transferase Mu 1-like isoform X2;glutathione S-transferase Mu 1-like isoform X3;glutathione S-transferase Mu 1-like isoform X1	LOC110260348	110260348	0.109775	0.358864	0.522087	0.58566	0.969115	0.705096	26.586	1.58301	25.9119	2.00327	27.2601	0.56385	-1.34829	26.3286	1.6845	26.8434	1.54299	0.5148	26.1847	1.99811	27.5021	0.636992	25.639	2.27441	27.0182	0.424209
29.2624	29.5414	29.2664	29.4703	29.2468	29.4813	29.5947	29.3424	29.4803	29.3921	29.5108	29.5398	29.2804	29.3939	29.352	29.2438	XP_020934812	calnexin isoform X1;calnexin precursor	CANX	100519184	0.11001	0.358864	0.710755	0.647194	0.796846	0.673118	29.3999	0.118993	29.3489	0.0974912	29.4509	0.122016	-0.102032	29.3887	0.098036	29.4112	0.142976	0.0225	29.3524	0.13108	29.4699	0.145937	29.3455	0.0704528	29.4319	0.111703
25.9808	25.3265	25.5055	25.8419	25.7364	25.4296	26.1894	25.5654	25.712	25.6316	26.0295	26.0137	25.2539	25.5281	25.0934	24.8626	XP_003359484	metalloreductase STEAP3 isoform X1;metalloreductase STEAP3 isoform X2;metalloreductase STEAP3 isoform X3;metalloreductase STEAP3 isoform X3;metalloreductase STEAP3 isoform X3	STEAP3	100620912	0.110399	0.359359	0.358389	0.525047	0.254974	0.475446	25.6063	0.363078	25.4606	0.370685	25.7519	0.310799	-0.291275	25.5256	0.382968	25.687	0.347759	0.1614	25.6423	0.318114	25.7316	0.419138	25.2789	0.36246	25.7722	0.220483
29.965	29.69	29.4038	29.4946	29.5393	29.714	30.1649	29.5773	29.6396	29.5793	30.0305	29.7492	29.4706	29.68	29.6788	29.5037	XP_020949539	peptidyl-prolyl cis-trans isomerase B	PPIB	100737887	0.111434	0.361011	0.286258	0.490436	0.189995	0.434809	29.68	0.211818	29.5973	0.096702	29.7628	0.266711	-0.165531	29.6263	0.190226	29.7338	0.23098	0.1075	29.5841	0.118594	29.8835	0.225109	29.6104	0.0854005	29.6421	0.276534
28.1792	28.2799	27.6476	27.64	27.2257	28.1698	27.4818	27.5526	27.5005	27.6522	27.7863	27.6451	27.9136	27.8946	27.23	27.6755	NP_001094498	peroxisomal acyl-coenzyme A oxidase 1;peroxisomal acyl-coenzyme A oxidase 1 isoform X2;peroxisomal acyl-coenzyme A oxidase 1 isoform X4;peroxisomal acyl-coenzyme A oxidase 1 isoform X4;peroxisomal acyl-coenzyme A oxidase 1 isoform X4	ACOX1	100113422	0.112466	0.361992	0.223433	0.4557	0.161487	0.413818	27.7171	0.309854	27.5987	0.260457	27.8356	0.325284	-0.236963	27.6283	0.197926	27.806	0.385396	0.1777	27.5843	0.28385	28.0277	0.367323	27.6131	0.277784	27.6436	0.116719
23.3657	21.4314	24.3053	24.228	24.2501	23.6525	23.171	24.0003	23.6377	23.5692	22.3841	23.6382	24.0605	23.4468	24.0213	23.9523	XP_001926738	gamma-glutamyl hydrolase	GGH	100154232	0.112848	0.361992	0.49168	0.577244	0.187279	0.431345	23.5697	0.749407	23.8673	0.280476	23.272	0.960321	0.595398	23.6931	0.612778	23.4462	0.890577	-0.2469	23.9873	0.255903	22.9051	1.00223	23.7474	0.282335	23.6388	0.888019
26.1755	22.2136	25.1083	25.4414	20.9403	27.6151	26.0372	23.0191	25.4841	26.211	25.2706	26.077	23.8994	25.3134	22.6001	23.003	NP_999290	mannose-binding protein C precursor	MBL2	397230	0.114001	0.36359	0.739243	0.654453	0.595569	0.614217	24.6506	1.82043	23.8829	1.8557	25.4182	1.52013	-1.53531	24.804	1.28279	24.4971	2.32422	-0.3069	23.4839	2.1278	25.5103	2.31076	24.2819	1.75588	25.3261	0.172019
26.7642	26.8353	27.1443	26.9467	26.9556	26.8013	26.5275	26.7493	26.8912	26.7247	27.0694	26.9015	26.8266	26.6808	26.7646	26.6742	NP_001231282	proteasome subunit beta type-1	PSMB1	100621969	0.11415	0.363783	0.219215	0.454364	0.00134255	0.0496854	26.8286	0.154796	26.7847	0.102018	26.8725	0.191132	-0.087822	26.862	0.180145	26.7952	0.127838	-0.0668	26.8583	0.0898401	26.7321	0.139455	26.7111	0.0421084	27.0129	0.114967
25.0086	24.6123	25.5235	24.9653	25.0962	25.3122	24.4679	24.8706	24.7839	24.8463	24.7515	25.3463	25.4251	25.2	25.282	25.596	XP_003132451	histone H1x	LOC100516295	100516295	0.114987	0.365884	0.550242	0.594915	0.745624	0.656749	25.068	0.333238	25.2078	0.261726	24.9281	0.353218	0.279675	25.1185	0.331573	25.0174	0.349531	-0.1011	25.1845	0.251936	24.8502	0.383522	25.2311	0.308091	25.006	0.357554
28.5791	28.4275	28.3809	28.3526	28.4209	28.4417	28.2014	28.3179	28.4501	28.3154	28.2568	28.3224	27.871	28.4263	28.0301	28.2126	XP_003128705	prostaglandin reductase 2 isoform X1;prostaglandin reductase 2 isoform X1;prostaglandin reductase 2 isoform X2;prostaglandin reductase 2 isoform X2	PTGR2	100156930	0.11575	0.368025	0.824159	0.679288	0.712234	0.647742	28.3129	0.17343	28.2396	0.195294	28.3863	0.118393	-0.146688	28.3031	0.13643	28.3227	0.213585	0.0196	28.2331	0.246028	28.4124	0.156415	28.2461	0.168374	28.3601	0.0800964
25.0893	25.026	26.2158	26.2054	25.3736	25.1819	25.9139	22.6772	26.469	25.2533	26.5865	25.6068	25.6715	25.7104	25.6396	25.5952	XP_020937049	N-acetylserotonin O-methyltransferase-like protein isoform X1;N-acetylserotonin O-methyltransferase-like protein isoform X2;N-acetylserotonin O-methyltransferase-like protein isoform X3	ASMTL	110258198	0.1166	0.368817	0.0375078	0.247317	0.655465	0.631447	25.5135	0.892604	25.1909	1.02781	25.836	0.642774	-0.645035	25.9594	0.474294	25.0675	1.01382	-0.8919	24.8323	1.44242	25.3028	0.412429	25.5496	0.203176	26.3692	0.189315
25.0378	25.4035	25.1247	25.3819	25.5492	25.2321	22.8758	25.6916	24.816	25.602	25.1792	24.9546	25.2823	25.1772	25.5282	25.5413	XP_005663224	NADH dehydrogenase;NADH dehydrogenase	NDUFS2	100156075	0.116665	0.368817	0.376269	0.53369	0.543313	0.592797	25.1486	0.654822	25.4158	0.251953	24.8814	0.831958	0.534428	25.2938	0.267937	25.0034	0.893783	-0.2904	25.3695	0.324439	24.6373	1.18379	25.4622	0.192692	25.1255	0.234104
24.2779	23.6925	24.3494	24.3381	22.8587	23.4959	24.2529	24.3153	24.3794	23.5955	24.1248	23.6148	23.8345	24.1128	21.6215	24.1948	XP_020946741	nucleosome assembly protein 1-like 1 isoform X2;nucleosome assembly protein 1-like 1 isoform X1;nucleosome assembly protein 1-like 1;nucleosome assembly protein 1-like 1;nucleosome assembly protein 1-like 1 isoform X3;nucleosome assembly protein 1-lik	NAP1L1	100524086	0.116717	0.368817	0.896685	0.691279	0.379461	0.535203	23.8162	0.720843	23.5185	0.893965	24.1139	0.334234	-0.595402	23.8395	0.930544	23.7928	0.496287	-0.0467	23.6558	0.606589	23.9298	0.395851	23.3811	1.2027	24.2979	0.116737
24.0791	23.8925	23.3478	24.548	23.0675	24.5218	25.0912	24.5262	24.8638	23.0744	23.9758	22.8521	24.5422	23.1914	23.9423	24.3972	XP_020926395	vitamin K-dependent protein S	PROS1	397388	0.117123	0.369372	0.667707	0.634537	0.870458	0.686669	23.9946	0.701557	23.6992	0.727616	24.29	0.57076	-0.590845	23.9176	0.664376	24.0716	0.774422	0.154	23.747	0.913276	24.3961	0.533262	23.6513	0.628608	24.1838	0.667613
26.565	26.436	25.5295	25.6753	25.7081	25.9122	26.0465	25.9977	22.932	25.8931	23.0937	26.4243	25.6869	26.5267	25.613	25.7939	XP_020938562	LOW QUALITY PROTEIN: reticulon-3	RTN3	100512087	0.117595	0.370169	0.0343484	0.238268	0.0339816	0.238268	25.6146	1.06999	25.9555	0.34402	25.2738	1.43855	0.681696	25.1321	1.34386	26.0971	0.339533	0.965	25.9543	0.343927	26.2399	0.310345	25.9566	0.397317	24.3076	1.49772
25.2099	24.5118	25.9336	25.8008	24.664	25.276	25.5798	24.1367	24.9451	25.0972	22.619	23.4193	22.3398	24.5772	24.6972	24.5191	XP_020922915	phosphatidylcholine transfer protein isoform X2;phosphatidylcholine transfer protein isoform X2;phosphatidylcholine transfer protein isoform X1	PCTP	110256031	0.117879	0.370778	0.439199	0.555819	0.167114	0.415802	24.5829	1.03413	24.1813	0.89303	24.9845	1.06088	-0.803196	24.7736	1.02028	24.3922	1.0805	-0.3814	23.64	1.00575	25.1444	0.45143	24.7226	0.26045	24.8246	1.53432
27.1682	26.9997	26.5858	26.8313	26.712	26.8789	26.5676	26.7412	26.425	26.8867	26.7763	26.702	27.0051	27.1422	27.181	27.1078	NP_001230514	ras-related C3 botulinum toxin substrate 1;ras-related C3 botulinum toxin substrate 1 isoform X1;ras-related C3 botulinum toxin substrate 3 isoform X1	RAC1	100627149	0.118319	0.370833	0.831033	0.680061	0.0131024	0.150921	26.8569	0.230834	26.9348	0.200751	26.7791	0.24502	0.155659	26.867	0.271684	26.8468	0.200339	-0.0202	26.7901	0.144289	26.9036	0.253459	27.0794	0.13192	26.6546	0.185763
30.7748	30.8952	31.0099	30.9511	31.1057	31.0739	30.6704	30.7861	31.1835	30.8196	31.024	30.97	30.8589	30.7878	30.6103	30.7692	XP_001924364	C-1-tetrahydrofolate synthase, cytoplasmic isoform X1;C-1-tetrahydrofolate synthase, cytoplasmic isoform X2	MTHFD1	414382	0.11917	0.372171	0.969532	0.705096	0.0145273	0.157501	30.8932	0.16131	30.8385	0.147195	30.9478	0.165087	-0.109396	30.8944	0.181378	30.8919	0.151186	-0.0025	30.9302	0.139334	30.8536	0.173219	30.7467	0.09326	31.0421	0.0994102
25.0531	24.845	24.8374	24.6892	24.2467	24.0897	24.8869	22.3764	24.4206	22.9302	23.0747	22.4744	24.7322	24.2703	24.7339	24.4068	XP_001929229	cob(I)yrinic acid a,c-diamide adenosyltransferase, mitochondrial	MMAB	100157459	0.119997	0.373719	0.850509	0.682479	0.226128	0.457333	24.1292	0.895996	23.7714	1.00456	24.4871	0.646875	-0.715719	24.1704	0.746297	24.088	1.07679	-0.0824	23.4574	1.2087	24.7187	0.42887	24.0853	0.79427	24.2555	0.805855
25.7074	25.7786	25.9669	25.8563	22.0003	25.7485	25.8682	22.4344	25.8735	25.7695	25.659	25.7562	25.9377	26.1033	25.8831	25.4603	NP_001172096	signal sequence receptor, alpha	SSR1	100152689	0.120225	0.374148	0.109953	0.358864	0.13401	0.389232	25.3627	1.23864	24.9181	1.68093	25.8073	0.101581	-0.889196	25.8215	0.19562	24.9039	1.66381	-0.9176	24.0321	2.10431	25.7756	0.0682375	25.804	0.267819	25.8389	0.129427
26.0558	25.8699	25.5264	25.1173	24.8968	25.3828	25.2418	25.0223	25.0799	23.7901	25.0512	25.2766	25.1777	25.5562	25.0997	25.3869	XP_013840158	brain acid soluble protein 1;brain acid soluble protein 1	BASP1	100522108	0.120444	0.374544	0.238186	0.465959	0.520535	0.585517	25.2207	0.493232	25.0258	0.540757	25.4156	0.376886	-0.389854	25.076	0.558915	25.3655	0.401286	0.2895	25.0934	0.167731	25.6376	0.387495	24.9582	0.801249	25.1937	0.223453
23.9819	23.8935	23.8575	23.8537	21.7768	24.1447	23.5578	23.4654	23.8807	23.6159	22.8062	22.5702	24.0674	23.7787	23.1796	23.55	XP_013845678	ubiquitin-conjugating enzyme E2 G2 isoform X2;ubiquitin-conjugating enzyme E2 G2 isoform X1	UBE2G2	100624139	0.121036	0.375112	0.662628	0.633719	0.175823	0.422484	23.4988	0.634487	23.2505	0.74215	23.747	0.413546	-0.496479	23.5653	0.385705	23.4322	0.83891	-0.1331	22.97	1.00555	23.8945	0.247396	23.5311	0.253287	23.5995	0.529006
23.9561	24.0454	24.6266	24.3126	24.1954	24.6636	24.2702	24.1064	24.19	24.1067	24.3384	24.3015	24.1182	23.8615	24.1378	24.2176	XP_013833946	LOW QUALITY PROTEIN: alpha-adducin	ADD1	100517353	0.120847	0.375112	0.871375	0.686669	0.274989	0.484499	24.2155	0.210789	24.1306	0.128011	24.3004	0.249725	-0.169729	24.2239	0.219338	24.2071	0.216657	-0.0168	24.1804	0.0898615	24.2338	0.315511	24.0809	0.153511	24.3669	0.184812
26.7345	26.4533	26.2419	26.5157	26.8213	26.4949	26.1786	26.6676	26.405	26.5852	26.7443	26.8195	26.5331	26.6923	26.2678	26.7	NP_001163994	ferrochelatase, mitochondrial	FECH	100322873	0.121564	0.375505	0.499818	0.580919	0.43324	0.552877	26.5534	0.203805	26.6359	0.17929	26.471	0.203322	0.164814	26.519	0.196716	26.5879	0.21818	0.0689	26.7104	0.138387	26.4653	0.227808	26.5613	0.202595	26.4767	0.210895
25.5003	24.9361	23.8971	22.6385	23.0067	24.978	24.42	22.3652	24.0643	23.8196	25.5765	24.1972	25.2358	24.2897	23.6181	23.3108	XP_013851124	periplakin isoform X2;periplakin isoform X1	PPL	100512773	0.121996	0.375674	0.373703	0.53257	0.314469	0.502063	24.1159	0.978492	23.7304	0.876761	24.5013	0.971243	-0.770964	23.9018	0.846332	24.3299	1.10935	0.4281	23.7012	1.27386	24.9586	0.44137	23.7595	0.410707	24.0441	1.2036
26.6498	26.7842	26.0709	26.4052	26.9052	26.1054	26.5273	26.2293	25.7498	26.5654	26.5948	26.7287	26.2468	26.6776	26.793	26.711	NP_001172101	ubiquinol-cytochrome c reductase binding protein;ubiquinol-cytochrome c reductase binding protein isoform X2	UQCRB	100157621	0.122366	0.375967	0.616688	0.619237	0.138045	0.393103	26.484	0.320471	26.6071	0.247345	26.3609	0.352498	0.246212	26.446	0.360102	26.5221	0.29511	0.0761	26.5275	0.341977	26.5167	0.293569	26.6868	0.0943078	26.2052	0.372904
28.7419	28.741	28.1486	28.8217	28.447	28.9933	29.9317	29.0326	29.194	28.8011	29.1503	28.3728	28.5409	28.6852	28.6763	28.4706	NP_001116561	complement C4-A precursor	C4A	445467	0.123144	0.376742	0.609119	0.618083	0.428126	0.549766	28.7968	0.415755	28.6283	0.216962	28.9653	0.508369	-0.336969	28.7435	0.341025	28.8502	0.497589	0.1067	28.5984	0.297577	29.102	0.565753	28.6583	0.137429	28.8286	0.482843
24.2167	24.1647	26.5005	23.9713	22.0903	24.0258	23.3321	21.5494	23.9861	23.9215	23.7989	23.7702	23.7704	24.0876	24.3359	24.515	XP_020925899	myosin light chain kinase, smooth muscle isoform X5;myosin light chain kinase, smooth muscle isoform X4;myosin light chain kinase, smooth muscle isoform X3;myosin light chain kinase, smooth muscle isoform X2;myosin light chain kinase, smooth muscle iso	MYLK	396848	0.12329	0.376834	0.0415704	0.258686	0.396057	0.541341	23.8773	1.05589	23.505	1.08167	24.2495	0.949928	-0.744461	24.3896	0.884091	23.365	1.00375	-1.0246	22.7951	1.14756	23.9348	0.409824	24.215	0.262648	24.5642	1.29364
25.1502	24.4404	24.8329	24.9366	24.619	24.8639	24.1193	24.6209	24.3467	24.8889	22.106	25.2335	25.0442	25.0503	25.1697	24.9403	XP_003126904	lysine--tRNA ligase isoform X2;lysine--tRNA ligase isoform X1	KARS1	100521452	0.123509	0.377222	0.539312	0.590785	0.336542	0.514454	24.6477	0.746998	24.9458	0.229658	24.3495	0.969411	0.596359	24.5339	1.01018	24.7614	0.381705	0.2275	24.8794	0.30942	24.6434	0.455086	25.0123	0.124688	24.0555	1.32486
23.7612	23.7962	23.9018	23.3283	23.6914	23.2336	21.3419	23.4919	22.365	23.4167	22.6949	23.5424	23.6501	23.6687	23.8265	23.6234	XP_003132594	NADH dehydrogenase	NDUFB5	100523751	0.123965	0.377492	0.908987	0.693784	0.999291	0.712101	23.3334	0.672599	23.6139	0.127875	23.0529	0.879314	0.561031	23.3532	0.549299	23.3136	0.816567	-0.0396	23.5939	0.0925767	23.0332	1.15657	23.6338	0.168887	23.0725	0.682234
26.8045	26.7962	27.43	27.2796	27.0551	27.4466	26.9093	27.1118	27.5866	26.9926	27.348	26.3291	26.9783	26.7548	27.1854	27.3526	XP_020938202	ribonuclease inhibitor isoform X3;ribonuclease inhibitor isoform X3;ribonuclease inhibitor isoform X3;ribonuclease inhibitor isoform X2;ribonuclease inhibitor isoform X1	RNH1	445517	0.125023	0.379512	0.0449507	0.262856	0.447698	0.559744	27.085	0.325061	26.9699	0.311164	27.2001	0.31517	-0.230154	27.2412	0.26234	26.9289	0.319147	-0.3123	26.8685	0.363773	26.9892	0.309244	27.0713	0.25724	27.411	0.132221
23.7279	24.4637	24.7558	24.9031	24.3492	24.199	23.5979	25.0763	24.2343	24.3671	24.3061	24.6002	24.3101	24.3176	24.777	24.5789	XP_020942182	acyl-coenzyme A synthetase ACSM5, mitochondrial isoform X2;acyl-coenzyme A synthetase ACSM5, mitochondrial isoform X1;acyl-coenzyme A synthetase ACSM5, mitochondrial isoform X3;acyl-coenzyme A synthetase ACSM5, mitochondrial isoform X3	ACSM5	100511318	0.125229	0.379512	0.174763	0.421862	0.0835878	0.321508	24.4103	0.38679	24.5471	0.271797	24.2734	0.451589	0.273611	24.53	0.25713	24.2905	0.470854	-0.2395	24.584	0.352508	23.9971	0.404284	24.5102	0.210904	24.5498	0.329761
25.4124	25.3099	25.7783	25.437	25.786	25.5358	25.327	25.6157	25.5413	25.4883	25.2929	26.0181	25.6635	24.9996	25.8468	25.8601	XP_020931470	serine/threonine-protein phosphatase 2A catalytic subunit beta isoform isoform X2	PPP2CB	397136	0.125183	0.379512	0.677894	0.636041	0.199718	0.442412	25.557	0.263289	25.6597	0.313216	25.4543	0.162264	0.205416	25.5305	0.297376	25.5836	0.241879	0.0531	25.7708	0.17981	25.3963	0.103265	25.5487	0.404567	25.5124	0.204424
23.36	22.117	22.9419	23.4051	24.0884	23.1071	23.4581	22.5832	22.3371	23.3185	22.3874	23.6456	23.3116	22.65	23.6559	23.5088	XP_020953202	LOW QUALITY PROTEIN: mitochondrial import inner membrane translocase subunit TIM50	TIMM50	100623818	0.126283	0.381159	0.521479	0.58566	0.83412	0.680623	23.1172	0.558461	23.3453	0.511514	22.8892	0.536483	0.456057	23.0256	0.519621	23.2089	0.615716	0.1833	23.4072	0.634788	23.0105	0.613789	23.2833	0.444207	22.7679	0.505531
27.5533	27.4038	28.8219	28.78	28.0726	27.9867	28.3841	28.7805	27.9571	28.0046	29.2076	27.6589	26.8471	27.7528	27.9932	27.3733	XP_005668813	band 3 anion transport protein isoform X1;band 3 anion transport protein isoform X2	SLC4A1	100514249	0.127072	0.382238	0.171525	0.419732	0.12124	0.375112	28.0361	0.629287	27.8104	0.563957	28.2618	0.643488	-0.451431	28.2363	0.626933	27.8359	0.603234	-0.4004	27.8398	0.807739	27.832	0.44339	27.781	0.295577	28.6917	0.52618
24.7982	24.7055	24.7586	23.7284	22.5428	23.1242	24.6678	21.8342	24.7006	24.7556	23.0717	22.3606	24.4707	24.7487	22.9158	23.898	XP_005665622	transmembrane protein 14C isoform X4;transmembrane protein 14C isoform X3;transmembrane protein 14C isoform X2;transmembrane protein 14C isoform X1	LOC100517166	100517166	0.127843	0.383121	0.290755	0.49261	0.121266	0.375112	23.8176	1.02819	23.4408	1.16734	24.1944	0.760391	-0.753582	24.0722	0.781715	23.563	1.22726	-0.5092	22.8021	1.15225	24.3239	0.801683	24.0795	0.874092	24.0648	0.813429
23.8645	23.7981	26.7405	26.0138	25.2374	25.1534	25.7269	26.4096	24.3268	24.7424	27.2802	22.8584	23.3528	24.3216	24.9861	22.8227	XP_020933972	LOW QUALITY PROTEIN: ankyrin-1	ANK1	100157679	0.127865	0.383121	0.352553	0.521433	0.198363	0.441793	24.8522	1.348	24.3414	1.26153	25.363	1.30609	-1.02166	25.1543	1.45339	24.5501	1.25414	-0.6042	24.4645	1.65291	24.6357	0.958336	24.2182	0.969977	26.0903	1.28508
23.6061	24.0014	23.5899	23.689	22.0173	23.7803	23.6827	22.1967	23.2422	23.3079	22.6677	22.6985	24.1479	23.5674	23.0813	23.6175	XP_020957600	rho-related GTP-binding protein RhoG isoform X1;rho-related GTP-binding protein RhoG isoform X1;rho-related GTP-binding protein RhoG isoform X1;rho-related GTP-binding protein RhoG isoform X1;rho-related GTP-binding protein RhoG	RHOG	100144504	0.129128	0.384723	0.781138	0.667707	0.0715983	0.305103	23.3059	0.619916	23.0793	0.734273	23.5324	0.408674	-0.453112	23.3454	0.346866	23.2664	0.836426	-0.079	22.7651	0.965924	23.7676	0.171347	23.3935	0.24848	23.2972	0.461315
22.776	23.7701	29.3749	28.6325	28.5754	28.7321	28.8955	28.4676	28.0877	28.683	29.2252	28.2998	28.8897	28.4655	29.3462	29.62	XP_020936571	thymosin beta-4-like;thymosin beta-4 isoform X1;thymosin beta-4	LOC110257905	110257905	0.129425	0.384986	0.0743223	0.311154	0.189815	0.434639	28.1151	1.9435	28.7934	0.465258	27.4368	2.61263	1.35665	28.9294	0.535775	27.3008	2.50825	-1.6286	28.5581	0.248441	26.0434	3.22525	29.0287	0.543812	28.8301	0.589714
31.204	31.2195	30.8216	31.0389	31.1648	31.0914	31.2829	30.89	31.1068	30.9942	31.0106	31.2552	31.1189	31.0086	30.7984	30.6907	NP_001231813	alanine--glyoxylate aminotransferase 2, mitochondrial	AGXT2	100513890	0.130669	0.385061	0.00594524	0.0984778	0.827687	0.680061	31.0435	0.172763	30.9901	0.190558	31.097	0.145333	-0.106853	30.9337	0.144489	31.1534	0.124561	0.2197	31.1073	0.155488	31.1995	0.0797396	30.873	0.154786	30.9945	0.122115
29.1682	28.5916	27.9592	28.3946	28.6031	28.9973	28.8285	28.3885	28.7548	28.5746	28.9057	28.3699	28.333	28.6882	28.4797	28.4996	NP_001230414	valacyclovir hydrolase precursor	BPHL	100154272	0.130128	0.385061	0.336961	0.514454	0.0606723	0.290147	28.596	0.294962	28.4921	0.124676	28.7	0.382342	-0.207924	28.532	0.28442	28.66	0.310128	0.128	28.4236	0.121871	28.8964	0.246026	28.5605	0.0944493	28.5036	0.42151
25.6173	25.6948	26.3402	25.2734	25.1311	25.5191	26.0459	24.9971	25.2817	25.3122	25.6525	25.4974	25.6432	25.7017	25.4435	25.5837	XP_020929834	sorbin and SH3 domain-containing protein 1 isoform X48;sorbin and SH3 domain-containing protein 1 isoform X46;sorbin and SH3 domain-containing protein 1 isoform X42;sorbin and SH3 domain-containing protein 1 isoform X45;sorbin and SH3 domain-containing	SORBS1	100153151	0.130351	0.385061	0.739669	0.654566	0.414244	0.545235	25.5459	0.330672	25.4137	0.249606	25.6781	0.363397	-0.2644	25.5736	0.352739	25.5182	0.328833	-0.0554	25.3172	0.303234	25.7193	0.229273	25.5103	0.169036	25.637	0.501049
25.1093	22.4405	25.2329	25.0048	25.3435	25.4179	24.5643	25.0614	25.1045	25.1118	22.922	25.1053	25.459	24.9915	25.1765	25.2352	XP_020932967	voltage-dependent anion-selective channel protein 3 isoform X2;voltage-dependent anion-selective channel protein 3 isoform X1;voltage-dependent anion-selective channel protein 3	VDAC3	397651	0.129871	0.385061	0.93795	0.698415	0.740408	0.654938	24.83	0.867609	25.1855	0.154545	24.4745	1.14029	0.711012	24.8474	0.783416	24.8126	0.999298	-0.0348	25.2423	0.190338	24.383	1.34224	25.1288	0.104464	24.566	1.10001
25.8931	25.4439	25.6731	25.6547	25.3366	25.5091	25.6274	25.2184	25.4996	25.1087	25.3094	25.7769	25.527	25.5053	25.6212	25.0106	XP_020929117	LOW QUALITY PROTEIN: BAG family molecular chaperone regulator 3	BAG3	100156989	0.131005	0.385739	0.326689	0.509562	0.771208	0.663475	25.4822	0.238033	25.3881	0.264726	25.5763	0.17634	-0.188194	25.4228	0.253516	25.5416	0.221559	0.1188	25.4647	0.243887	25.6184	0.198291	25.3115	0.297286	25.5342	0.168856
25.1813	24.9298	25.7838	21.5141	25.5487	22.6513	26.0307	25.3991	23.0613	25.175	22.4738	25.2509	25.6929	26.3333	22.2133	25.5758	XP_020954305	serine/arginine-rich splicing factor 3;serine/arginine-rich splicing factor 3	SRSF3	100739153	0.131694	0.385778	0.173495	0.421419	0.579599	0.607692	24.5509	1.57493	25.1486	1.23823	23.9533	1.72203	1.19536	24.0163	1.8925	25.0856	1.03934	1.0693	25.4729	0.190503	24.6983	1.44368	24.8244	1.80577	23.2083	1.83166
31.346	31.2143	30.7001	31.2598	31.5251	31.2288	31.4903	31.4343	31.3218	31.3435	31.2023	31.1684	31.4412	31.4736	31.3009	31.2463	NP_999496	hydroxyacyl-coenzyme A dehydrogenase, mitochondrial precursor	HADH	397604	0.131851	0.385778	0.192149	0.437104	0.430317	0.550686	31.2935	0.193647	31.3667	0.122664	31.2204	0.230407	0.146248	31.231	0.229416	31.356	0.137099	0.125	31.3923	0.154817	31.3198	0.128029	31.3411	0.0969207	31.121	0.284831
26.2641	26.0797	26.0366	26.1753	25.8485	25.9334	25.847	26.2007	26.2316	26.0221	26.3539	25.94	26.2051	25.845	26.003	25.8777	XP_020954868	GMP reductase 2 isoform X1;GMP reductase 2 isoform X1;GMP reductase 2 isoform X2	GMPR2	100154068	0.131823	0.385778	0.714694	0.648514	0.0892742	0.329793	26.054	0.166652	25.9928	0.145375	26.1152	0.172672	-0.122417	26.0681	0.174536	26.0398	0.16909	-0.0283	26.0486	0.182068	26.031	0.182645	25.937	0.0886499	26.1993	0.13164
24.7964	24.9509	25.3515	25.1183	24.8408	24.7262	25.0074	24.9524	24.8814	25.0567	24.8965	25.2163	25.1497	25.2322	25.1292	25.1779	NP_001165456	guanine nucleotide-binding protein G(s) subunit alpha isoform g;guanine nucleotide-binding protein G(s) subunit alpha isoform GNASS;guanine nucleotide-binding protein G(s) subunit alpha isoform GNASL;guanine nucleotide-binding protein G(s) subunit alpha	GNAS	100049657	0.133812	0.389232	0.0837922	0.321717	0.614493	0.618868	25.0302	0.176799	25.0944	0.136807	24.9661	0.197121	0.128317	25.1055	0.159834	24.955	0.168814	-0.1505	25.0398	0.17367	24.8702	0.131009	25.149	0.0745664	25.0619	0.221353
26.1547	26.4615	28.0774	27.7105	26.5829	27.0205	27.3546	27.934	26.1615	27.0142	28.6915	25.9375	25.8051	26.3592	26.6239	26.2806	XP_005663276	spectrin alpha chain, erythrocytic 1	SPTA1	100152068	0.133988	0.389232	0.269754	0.482741	0.274368	0.484499	26.8856	0.849467	26.5672	0.673413	27.204	0.927916	-0.636854	27.1149	0.940659	26.6564	0.735738	-0.4585	26.5649	0.973976	26.7479	0.540468	26.5695	0.330888	27.6602	1.07797
25.8781	25.641	26.2074	25.8341	26.4364	25.7778	25.7882	26.2928	25.7735	26.2207	26.07	25.9983	25.4306	26.1523	25.9821	26.0924	XP_005657025	retinoid-inducible serine carboxypeptidase	SCPEP1	100526072	0.134088	0.389232	0.305647	0.499165	0.62514	0.622399	25.9735	0.262624	26.0757	0.301264	25.8713	0.182086	0.204426	26.0416	0.166337	25.9054	0.330962	-0.1362	26.0395	0.445028	25.7713	0.0978343	26.1119	0.101161	25.9712	0.202831
27.9823	28.1324	27.8934	27.8723	27.6291	27.791	27.8064	27.5643	27.5584	27.7856	28.0161	27.7864	27.9611	27.7616	27.8241	27.7383	XP_005666819	LOW QUALITY PROTEIN: general vesicular transport factor p115	USO1	100511575	0.133485	0.389232	0.74968	0.65742	0.402006	0.542155	27.8189	0.157923	27.7563	0.120524	27.8815	0.173079	-0.125217	27.8062	0.133524	27.8316	0.187736	0.0254	27.7352	0.177096	27.928	0.161529	27.7774	0.0366622	27.835	0.195043
26.011	25.3694	25.1855	25.6306	23.2079	26.1906	26.5411	25.1581	26.3171	25.4747	23.7349	23.8646	25.6585	25.5253	25.2534	25.5145	XP_005663294	CD5 antigen-like isoform X1;CD5 antigen-like precursor	CD5L	100154019	0.133329	0.389232	0.850965	0.682485	0.0522197	0.273615	25.2898	0.936808	24.9571	0.908276	25.6225	0.895889	-0.665405	25.3295	0.729878	25.2502	1.15943	-0.0793	24.4723	1.13216	26.028	0.491193	25.442	0.127557	25.217	1.09225
28.1053	28.6125	30.1041	31.0002	28.8266	29.2334	32.6424	28.981	30.3351	29.8328	31.0067	28.308	29.7096	29.4155	29.8735	28.9664	NP_999165	haptoglobin precursor;haptoglobin isoform X1	HP	397061	0.134355	0.389499	0.193431	0.438035	0.726509	0.649998	29.6846	1.16752	29.2392	0.558778	30.13	1.46808	-0.890827	30.0668	0.712675	29.3023	1.44192	-0.7645	28.9563	0.578863	29.6484	2.04862	29.522	0.42434	30.6115	0.462282
25.264	23.8435	24.036	24.8963	21.5474	22.8215	22.533	22.5536	24.6622	23.0438	23.9134	22.5805	24.2709	23.7344	25.1965	21.9862	NP_001177142	small nuclear ribonucleoprotein F	SNRPF	100155855	0.134646	0.390067	0.193861	0.438526	0.993356	0.712101	23.5552	1.15226	23.1142	1.21832	23.9962	0.957181	-0.882086	23.9336	1.04794	23.1768	1.19149	-0.7568	22.7381	1.12936	23.6155	1.23444	23.4902	1.34566	24.377	0.476872
24.8793	24.0885	24.9177	24.8738	25.4624	25.2554	25.8436	25.9879	25.135	25.0524	25.177	25.4353	25.1725	25.263	25.9191	24.8907	NP_998948	resistin precursor	RETN	396674	0.135141	0.391223	0.642299	0.626723	0.615585	0.618942	25.2096	0.471102	25.3979	0.391131	25.0213	0.491475	0.376608	25.1536	0.340619	25.2656	0.593623	0.112	25.5145	0.341575	25.0167	0.735098	25.2813	0.451703	25.0259	0.152269
29.2407	28.5568	29.2888	28.8917	29.2854	29.0809	28.9891	29.167	28.9674	28.9287	29.1579	29.3619	29.3476	29.0158	29.1743	29.0752	XP_020921798	rho GDP-dissociation inhibitor 1 isoform X2;rho GDP-dissociation inhibitor 1 isoform X2;rho GDP-dissociation inhibitor 1;rho GDP-dissociation inhibitor 1 isoform X1	ARHGDIA	100529116	0.135684	0.392194	0.487546	0.575564	0.0814944	0.320216	29.0956	0.206317	29.1695	0.157054	29.0217	0.232509	0.147829	29.0625	0.136936	29.1287	0.264497	0.0662	29.2905	0.0887551	28.9669	0.292501	29.0485	0.103198	29.0764	0.180509
25.5116	25.1137	25.9371	25.6818	25.8545	25.4915	25.5624	25.3038	25.3244	25.8531	24.2385	25.091	25.9019	25.6438	25.9188	26.1766	NP_999488	junction plakoglobin	JUP	397592	0.135905	0.392331	0.610208	0.618202	0.303549	0.499129	25.5378	0.465366	25.7179	0.356897	25.3576	0.512356	0.360312	25.5968	0.603566	25.4788	0.303024	-0.118	25.5378	0.403042	25.4198	0.206219	25.8981	0.219624	25.2955	0.748125
24.4114	24.2925	24.2659	22.5283	24.4738	23.9109	23.7829	24.4392	24.2797	23.9634	24.3855	24.6837	24.253	24.6182	24.3226	24.282	XP_005667226	mth938 domain-containing protein	AAMDC	100737883	0.136114	0.392382	0.4365	0.554496	0.892453	0.690417	24.1808	0.501094	24.3795	0.228002	23.9821	0.629159	0.397377	24.0807	0.652316	24.2809	0.299391	0.2002	24.4624	0.176549	24.0994	0.300198	24.2966	0.267928	23.8648	0.892652
28.4251	28.6298	28.6978	28.4461	28.2409	28.3564	28.127	28.3184	28.3462	28.2907	28.5416	28.501	28.4271	28.361	28.339	28.1418	XP_003358947	LOW QUALITY PROTEIN: T-complex protein 1 subunit theta	CCT8	100623886	0.136056	0.392382	0.819932	0.678657	0.178997	0.42597	28.3869	0.156551	28.3275	0.110028	28.4462	0.179876	-0.118738	28.3955	0.167948	28.3782	0.155371	-0.0173	28.3719	0.115107	28.3846	0.207293	28.2831	0.0987133	28.5079	0.149606
29.8817	29.8506	29.518	29.6714	29.8196	30.0058	30.0643	29.9098	29.7471	29.861	29.6547	29.9613	29.9791	29.7614	29.8579	29.7717	NP_001231460	thioredoxin-dependent peroxide reductase, mitochondrial	PRDX3	100154143	0.136418	0.392707	0.000351305	0.0267246	0.0336239	0.238268	29.8322	0.142532	29.8652	0.0809449	29.7992	0.185717	0.0660114	29.7304	0.113755	29.934	0.0830491	0.2036	29.9175	0.0715331	29.9506	0.101208	29.813	0.0538233	29.6478	0.0954206
26.7242	26.2217	25.683	25.9353	25.9595	25.9134	26.1249	26.1247	25.9897	26.0337	25.8011	25.5631	25.9727	25.8416	25.7303	25.6708	XP_020952320	thioredoxin domain-containing protein 12	TXNDC12	100517534	0.136796	0.392968	0.0635358	0.293258	0.214104	0.449796	25.9556	0.273945	25.862	0.194183	26.0491	0.321096	-0.187094	25.8357	0.139232	26.0755	0.329481	0.2398	25.905	0.239977	26.246	0.343778	25.8191	0.159607	25.8523	0.137931
28.861	29.6038	29.6633	30.0073	30.0758	29.3118	28.8831	29.9644	30.4321	30.126	30.4261	29.4865	30.1239	29.9041	29.6418	29.8511	NP_999586	cytochrome P450 2E1	CYP2E1	403216	0.138264	0.393103	0.01121	0.143905	0.00766911	0.115399	29.7726	0.468445	29.8967	0.231828	29.6486	0.617496	0.248137	30.0065	0.30635	29.5388	0.501392	-0.4677	29.9127	0.291839	29.1649	0.358692	29.8807	0.198882	30.1322	0.370498
26.4772	27.9143	27.7186	27.4256	27.4717	27.2555	27.1931	27.0309	26.8437	27.8235	27.3168	27.236	27.4253	27.9191	27.7679	27.7729	NP_001177150	cytochrome c oxidase subunit VIa polypeptide 1	COX6A1	100152232	0.137306	0.393103	0.0991848	0.345698	0.274769	0.484499	27.412	0.407277	27.5559	0.315708	27.2681	0.456551	0.287813	27.5735	0.358736	27.2505	0.408813	-0.323	27.291	0.201149	27.21	0.587481	27.8208	0.0701766	27.3262	0.363629
27.658	27.0697	26.6839	26.8012	26.8812	26.7497	27.2046	27.4245	26.717	27.0863	26.98	27.4842	27.0454	27.0597	27.32	27.1785	XP_020923404	complement component 1 Q subcomponent-binding protein, mitochondrial	C1QBP	110256103	0.138307	0.393103	0.122472	0.376012	0.222545	0.455413	27.084	0.285829	27.185	0.207834	26.983	0.32949	0.201962	26.9783	0.227231	27.1897	0.312905	0.2114	27.2088	0.292336	27.1705	0.376849	27.1611	0.117518	26.7955	0.132525
27.0827	26.9029	27.2432	26.9474	26.9166	26.8218	27.0966	26.9665	27.0121	26.814	26.7561	26.8523	26.8344	26.6388	26.9508	26.9626	NP_001172061	leukotriene A-4 hydrolase	LTA4H	100154219	0.13847	0.393103	0.803007	0.674079	0.665871	0.633983	26.9249	0.1449	26.867	0.11	26.9828	0.158819	-0.115841	26.9156	0.182632	26.9342	0.106953	0.0186	26.8925	0.0607031	26.976	0.13548	26.8415	0.151061	26.9897	0.200934
25.2253	24.7215	25.2238	24.7147	22.741	24.5249	24.9511	24.2173	23.9983	23.267	24.0143	24.4268	24.5554	25.0623	24.604	24.3233	NP_001230525	KH domain-containing, RNA-binding, signal transduction-associated protein 1	KHDRBS1	100627011	0.13841	0.393103	0.953785	0.700906	0.310199	0.500315	24.4107	0.671827	24.1496	0.763345	24.6717	0.478247	-0.522102	24.4009	0.638924	24.4204	0.74749	0.0195	23.9851	0.841047	24.8557	0.301776	24.3141	0.761633	24.4877	0.593587
25.6264	25.4328	24.7971	24.9	24.8284	25.0591	25.022	24.5507	24.9066	25.1882	25.4171	24.7862	24.8988	25.4382	24.7023	25.0933	XP_020929628	melanoma inhibitory activity protein 2 isoform X2;melanoma inhibitory activity protein 2 isoform X1;melanoma inhibitory activity protein 2 isoform X4;melanoma inhibitory activity protein 2 isoform X3;cTAGE family member 5 isoform X11;cTAGE family memb	MIA2	100155295	0.139643	0.394549	0.825768	0.679452	0.0373988	0.246995	25.0404	0.305867	24.9358	0.287589	25.1451	0.304493	-0.209375	25.0553	0.276219	25.0256	0.351668	-0.0297	24.766	0.150847	25.2851	0.293598	25.1055	0.305629	25.0052	0.279123
29.5747	29.7382	29.9999	29.6619	28.736	29.8969	30.3036	29.2821	29.9684	29.4046	31.2527	29.5488	29.203	30.4113	30.0355	30.6336	XP_020937599	protegrin-1;protegrin-3;protegrin-1;protegrin-1-like;protegrin-3-like;protegrin-3-like;protegrin-3 precursor;protegrin-1 precursor;protegrin-2 precursor	LOC110258648	110258648	0.141858	0.394933	0.0257003	0.208233	0.263181	0.480063	29.8532	0.609377	29.6569	0.647668	30.0495	0.536794	-0.392668	30.171	0.582723	29.5354	0.474684	-0.6356	29.1925	0.338373	29.8783	0.312521	30.1212	0.537778	30.2207	0.704639
25.3474	24.6585	24.2446	24.8007	23.3732	25.0652	24.4925	25.3012	24.8886	24.0792	23.4164	25.311	24.1006	24.5823	22.163	22.7146	XP_020946776	bax inhibitor 1 isoform X2;bax inhibitor 1 isoform X2;bax inhibitor 1;bax inhibitor 1 isoform X1	TMBIM6	396907	0.140269	0.394933	0.0664484	0.297774	0.499148	0.580739	24.2837	0.943639	23.9531	1.14452	24.6142	0.590288	-0.661104	23.8612	1.0035	24.7062	0.702174	0.845	24.5215	0.95341	24.8909	0.387945	23.3848	1.13403	24.3376	0.677075
31.5832	31.471	32.0897	32.2823	32.0656	32.1303	31.5911	31.8238	32.2032	31.8598	32.3362	32.0678	31.7711	31.6423	31.6747	31.6294	XP_020945146	4-trimethylaminobutyraldehyde dehydrogenase isoform X2;4-trimethylaminobutyraldehyde dehydrogenase isoform X1	ALDH9A1	100153809	0.143097	0.394933	0.124785	0.379146	0.00132822	0.0496854	31.8888	0.278711	31.8168	0.175112	31.9609	0.352042	-0.14406	31.9647	0.298298	31.813	0.253616	-0.1517	31.9321	0.156939	31.6939	0.296031	31.7016	0.107214	32.2279	0.107103
25.3944	25.7866	26.0609	25.7853	24.7819	25.4441	25.5314	25.4591	25.4198	25.2047	25.2987	24.9011	25.3022	25.9443	25.9276	24.9657	XP_003123394	methylthioribose-1-phosphate isomerase	MRI1	100525858	0.142177	0.394933	0.18374	0.428613	0.41914	0.546774	25.4505	0.380268	25.3109	0.444291	25.5901	0.260577	-0.279282	25.5759	0.405277	25.3251	0.331176	-0.2508	25.1111	0.321499	25.5391	0.174419	25.5106	0.500816	25.6412	0.347951
25.8356	26.1406	27.3388	26.9234	26.3581	26.3557	26.8311	27.3412	26.2736	26.4491	27.9368	25.8825	25.4324	26.1383	26.4173	25.887	XP_020955035	spectrin beta chain, erythrocytic;spectrin beta chain, erythrocytic;spectrin beta chain, erythrocytic;spectrin beta chain, erythrocytic	SPTB	100154659	0.141457	0.394933	0.203467	0.444351	0.173108	0.421275	26.4713	0.655812	26.2382	0.562745	26.7044	0.693352	-0.466211	26.6705	0.68471	26.2721	0.601744	-0.3984	26.2535	0.817711	26.2907	0.41871	26.2229	0.26391	27.1182	0.699997
24.1923	23.8796	24.6853	24.2942	24.0195	24.1536	24.4066	24.0915	24.0144	23.8418	24.3351	24.3943	22.4624	24.0459	24.0609	24.0863	NP_001231322	ribosome maturation protein SBDS	SBDS	100516003	0.142703	0.394933	0.368004	0.529587	0.847596	0.682368	24.0602	0.477333	23.8753	0.590684	24.2452	0.247368	-0.369802	24.1705	0.260339	23.95	0.626641	-0.2205	23.7419	0.868327	24.158	0.216408	24.0088	0.112534	24.3323	0.275153
24.8979	25.1394	25.3316	24.8009	24.9589	24.8529	24.5037	25.0264	21.8224	25.1641	23.9946	24.8471	25.0153	25.1092	25.0235	25.1382	XP_020931580	nucleolar protein 58 isoform X2;nucleolar protein 58 isoform X1;nucleolar protein 58 isoform X4;nucleolar protein 58 isoform X4;nucleolar protein 58 isoform X3	NOP58	100156132	0.141666	0.394933	0.380764	0.53534	0.223353	0.4557	24.7266	0.834431	25.0353	0.103175	24.4179	1.12408	0.617405	24.5481	1.17608	24.9052	0.189692	0.3571	24.9619	0.0820588	24.8485	0.262004	25.1088	0.0610872	23.9874	1.54445
25.7686	24.8862	24.3465	25.5406	25.8165	25.7151	24.744	25.8013	25.5179	25.7165	25.4153	25.3065	25.9318	25.5695	25.3475	25.1831	NP_999079	fatty-acid amide hydrolase 1	FAAH	396949	0.140688	0.394933	0.45743	0.563354	0.675054	0.635792	25.4129	0.437823	25.5841	0.276101	25.2418	0.517268	0.342325	25.3296	0.428084	25.4963	0.460042	0.1667	25.714	0.27785	25.2785	0.538649	25.4542	0.235899	25.2051	0.574967
24.5455	24.828	24.462	23.7378	24.6346	24.071	24.774	22.3278	23.0881	24.5148	24.5038	24.7393	22.5711	23.1716	23.74	23.2188	XP_020941837	pyridoxal-dependent decarboxylase domain-containing protein 1	PDXDC1	100622608	0.143206	0.394933	0.539253	0.590785	0.406016	0.543479	23.933	0.828632	23.6147	0.943333	24.2513	0.591564	-0.636532	23.8046	0.620049	24.0614	1.02431	0.2568	23.5682	1.29634	24.5546	0.344862	23.6613	0.624585	23.9479	0.672463
25.1361	24.6303	25.3161	25.0454	25.2346	25.1172	25.2767	25.1755	24.8236	24.8173	25.0309	25.4002	25.3388	25.1592	25.2687	25.3242	XP_020934645	chromobox protein homolog 3 isoform X2;chromobox protein homolog 3;chromobox protein homolog 3 isoform X1;chromobox protein homolog 3 isoform X1;chromobox protein homolog 3 isoform X1	CBX3	100622432	0.142086	0.394933	0.550848	0.594915	0.471332	0.568208	25.1309	0.216349	25.2148	0.180349	25.0471	0.22736	0.167763	25.0982	0.204585	25.1637	0.236627	0.0655	25.2873	0.101156	25.0401	0.282289	25.1423	0.227282	25.054	0.201991
28.8283	29.1186	28.8269	28.7544	28.992	28.9283	28.5654	28.3877	29.267	28.4309	29.0115	28.7312	28.6255	29.2146	28.6147	28.6292	XP_005668471	S-formylglutathione hydrolase isoform X1;S-formylglutathione hydrolase	ESD	397127	0.142118	0.394933	0.60113	0.616114	0.806918	0.674322	28.8079	0.264848	28.7032	0.277445	28.9126	0.219759	-0.209328	28.8437	0.298103	28.7721	0.241909	-0.0716	28.6841	0.250567	28.8601	0.23044	28.7224	0.34037	28.965	0.228601
28.7384	28.9356	28.4974	28.3503	28.2633	28.502	28.2109	28.2942	28.6282	28.492	28.6528	28.5013	28.3157	28.6756	28.4219	28.3441	XP_003359289	adenosine kinase isoform X3	ADK	100154626	0.143177	0.394933	0.703098	0.643717	0.309765	0.499995	28.489	0.197334	28.4135	0.138264	28.5645	0.226514	-0.150942	28.5078	0.132584	28.4702	0.255064	-0.0376	28.3436	0.107273	28.5967	0.312379	28.4834	0.141674	28.5322	0.13914
28.9939	29.0514	28.633	28.9482	28.7788	29.0743	28.3702	28.6971	28.938	28.7607	28.7801	28.5871	28.6904	28.901	28.5974	28.4246	XP_001924800	LOW QUALITY PROTEIN: acyl-CoA dehydrogenase family member 11	ACAD11	100153698	0.14113	0.394933	0.766885	0.661827	0.890524	0.690417	28.7641	0.211594	28.6796	0.144511	28.8486	0.242362	-0.168985	28.7479	0.185652	28.7804	0.246717	0.0325	28.6884	0.0785798	28.8724	0.336551	28.6709	0.205791	28.8248	0.149267
22.6161	23.4219	22.3304	22.9387	25.2418	23.2458	27.4303	25.8197	23.4272	22.2806	22.2609	22.7536	23.1399	26.1032	27.2177	25.9543	XP_020955348	HHIP-like protein 1	HHIPL1	100625046	0.144288	0.395908	0.870465	0.686669	0.16139	0.413818	24.1364	1.83037	24.8138	1.82839	23.4589	1.66945	1.35492	24.0641	2.02789	24.2086	1.7478	0.1445	24.2387	1.51864	24.1785	2.19527	25.3889	2.14758	22.7393	0.550489
26.717	27.2491	26.5193	26.9661	27.1095	26.6197	26.8387	26.8746	26.6861	27.0497	26.9285	27.0716	27.0605	27.0733	26.7396	26.7988	XP_020949289	acyl-CoA synthetase family member 3, mitochondrial isoform X3;acyl-CoA synthetase family member 3, mitochondrial isoform X3;acyl-CoA synthetase family member 3, mitochondrial isoform X1;acyl-CoA synthetase family member 3, mitochondrial isoform X1;acyl	ACSF3	100739500	0.144723	0.396222	0.351047	0.521128	0.873877	0.686669	26.8939	0.203489	26.9722	0.144648	26.8156	0.23192	0.156641	26.8452	0.192818	26.9426	0.214774	0.0974	27.0291	0.10511	26.8561	0.276853	26.9153	0.170738	26.775	0.210869
24.7698	24.646	24.6645	24.5388	24.6638	24.2996	24.535	24.6988	24.4138	24.338	23.7556	24.8205	24.5036	24.8759	24.7748	24.5852	XP_020946444	sorting nexin-3 isoform X1;sorting nexin-3 isoform X2	SNX3	100627262	0.145735	0.396694	0.365218	0.527915	0.481339	0.572485	24.5552	0.270348	24.6576	0.177595	24.4529	0.31802	0.204683	24.4933	0.346446	24.6171	0.166829	0.1238	24.6717	0.130633	24.5626	0.199862	24.6435	0.236639	24.3432	0.404899
25.1975	25.2236	24.9153	25.1736	24.6585	25.2665	25.8928	24.8425	25.1425	24.8781	25.1445	25.3058	25.2142	25.4547	25.1003	24.7682	NP_001177113	dnaJ homolog subfamily C member 3 precursor	DNAJC3	100154166	0.145752	0.396694	0.376327	0.53369	0.23785	0.465714	25.1362	0.294984	25.0278	0.282851	25.2445	0.282151	-0.216761	25.0722	0.214571	25.2002	0.362018	0.128	25.0052	0.305865	25.3951	0.333048	25.0503	0.302934	25.094	0.11995
24.7843	23.4646	21.905	24.4929	24.6438	25.1834	22.63	24.7867	23.5097	23.2499	23.0794	24.6331	25.6352	22.4228	25.1728	25.2686	XP_020935324	heterogeneous nuclear ribonucleoprotein H2;heterogeneous nuclear ribonucleoprotein H2	HNRNPH2	100627585	0.147983	0.400197	0.15375	0.405413	0.909237	0.693784	24.0539	1.15456	24.4766	1.09059	23.6312	1.1219	0.845423	23.6376	1.2366	24.4701	0.96502	0.8325	24.9247	0.478808	24.0156	1.18014	24.0285	1.41795	23.2468	1.07241
30.9076	31.019	30.6996	30.8034	30.7471	30.9368	30.4178	30.8054	30.7238	30.6707	30.9139	30.9333	30.857	30.5146	30.569	30.2311	XP_013834053	UDP-glucose 6-dehydrogenase;UDP-glucose 6-dehydrogenase	UGDH	100627727	0.148285	0.400751	0.0559147	0.279021	0.111189	0.360785	30.7344	0.213433	30.666	0.225336	30.8027	0.190157	-0.136702	30.6408	0.207433	30.828	0.185888	0.1872	30.8357	0.0790571	30.8203	0.272429	30.4963	0.188279	30.7852	0.0966112
27.0339	26.9816	26.8818	26.8756	27.0596	27.097	27.1529	26.9957	26.9162	27.2202	27.0444	27.0998	27.0052	27.0652	26.9692	27.0563	XP_003123722	transmembrane emp24 domain-containing protein 9	TMED9	100511312	0.148976	0.401201	0.233457	0.460811	0.0475591	0.267179	27.0284	0.0931694	27.0589	0.0780725	26.9979	0.101888	0.0609779	27.0036	0.116617	27.0532	0.0599592	0.0496	27.0401	0.0487616	27.0663	0.0745029	27.0777	0.104404	26.9295	0.0786409
24.5935	24.9862	24.7549	24.8261	24.3965	24.3609	23.1871	24.3384	22.4144	24.6877	24.5109	24.5362	24.6864	25.2212	24.9965	25.1313	XP_005666094	exportin-5	XPO5	100155084	0.149037	0.401201	0.615569	0.618942	0.358368	0.525047	24.4768	0.719905	24.7493	0.332994	24.2042	0.911007	0.545025	24.5679	0.901172	24.3857	0.528658	-0.1822	24.4894	0.155389	24.2819	0.774138	25.0092	0.233349	24.1266	1.1494
29.6338	30.3306	28.6063	29.2228	28.7717	29.4342	29.2168	28.752	29.5922	29.4533	28.949	29.1037	29.0219	29.4369	29.3069	28.9923	NP_999579	cytochrome P450 2C33;cytochrome P450 2C33 isoform X1	CYP2C33	403107	0.148833	0.401201	0.621618	0.620848	0.0185978	0.178084	29.239	0.42167	29.1049	0.274542	29.3732	0.514282	-0.268358	29.195	0.326114	29.2831	0.519831	0.0881	28.9123	0.177135	29.6539	0.482241	29.2974	0.213651	29.0926	0.417774
29.8085	30.2637	29.0204	29.3947	29.2456	29.6514	29.3301	29.1804	29.8173	29.551	29.6772	29.434	29.6272	29.7754	29.0456	29.0239	XP_003132080	fatty aldehyde dehydrogenase isoform X2;fatty aldehyde dehydrogenase isoform X1	ALDH3A2	100525303	0.149156	0.401256	0.377983	0.534614	0.450483	0.56057	29.4904	0.346488	29.3604	0.27852	29.6204	0.37557	-0.26001	29.4132	0.343179	29.5676	0.354767	0.1544	29.3718	0.20137	29.7634	0.388456	29.349	0.374309	29.4774	0.351706
25.2104	25.1856	24.5253	25.045	24.9387	24.3599	25.8105	24.5598	24.1012	25.0131	25.3644	21.5948	24.6145	24.3026	24.7204	24.3208	XP_020925696	beta-galactoside alpha-2,6-sialyltransferase 1 isoform X2;beta-galactoside alpha-2,6-sialyltransferase 1 isoform X2;beta-galactoside alpha-2,6-sialyltransferase 1 isoform X2;beta-galactoside alpha-2,6-sialyltransferase 1 isoform X2;beta-galactoside alp	ST6GAL1	100302026	0.149314	0.40142	0.760935	0.659823	0.267456	0.482379	24.6042	0.922831	24.2581	1.1061	24.9503	0.572405	-0.6922	24.6741	0.438227	24.5343	1.27345	-0.1398	23.9269	1.56374	25.1416	0.595859	24.5892	0.342087	24.759	0.558451
25.9277	26.3102	24.8904	25.4345	26.4203	25.9178	21.8164	26.2758	25.6223	26.4186	25.3914	26.4962	26.0737	25.199	25.5928	25.6583	XP_020957708	glucose-6-phosphate exchanger SLC37A4 isoform X6;glucose-6-phosphate exchanger SLC37A4 isoform X6;glucose-6-phosphate exchanger SLC37A4 isoform X6;glucose-6-phosphate exchanger SLC37A4 isoform X6;glucose-6-phosphate exchanger SLC37A4 isoform X6;glucos	SLC37A4	100516688	0.14956	0.401446	0.82004	0.678657	0.412372	0.544853	25.5903	1.11336	26.0168	0.478286	25.1638	1.41833	0.853012	25.5259	0.441643	25.6547	1.56579	0.1288	26.3165	0.185884	24.993	2.12563	25.7172	0.509691	25.3346	0.312676
26.302	26.3536	26.1781	25.8998	26.348	26.1394	25.9265	26.1454	25.7748	26.004	25.8327	26.3143	26.1353	26.1611	25.9946	26.2685	XP_005663466	interleukin enhancer-binding factor 2	ILF2	100154734	0.150684	0.401978	0.0295345	0.225511	0.422692	0.548922	26.1111	0.186443	26.1714	0.132232	26.0509	0.22068	0.120539	26.0142	0.176041	26.2081	0.14838	0.1939	26.2357	0.11108	26.1804	0.192329	26.107	0.131971	25.9213	0.178608
26.4915	26.3288	27.4294	27.0918	26.8492	27.0745	26.6642	26.8908	26.6503	27.0548	26.9418	26.7857	27.1735	27.0527	27.2151	27.1629	XP_020941908	guanine nucleotide-binding protein G(I)/G(S)/G(T) subunit beta-2;guanine nucleotide-binding protein G(I)/G(S)/G(T) subunit beta-2	GNB2	100516546	0.151574	0.401978	0.0353747	0.240444	0.451687	0.56057	26.9286	0.289087	27.0231	0.162576	26.834	0.363636	0.189037	27.0749	0.224322	26.7823	0.282565	-0.2926	26.9248	0.171342	26.6397	0.320577	27.1214	0.0809675	27.0283	0.324177
24.6159	24.6412	24.4382	25.0295	24.9825	24.3488	24.7273	24.8498	24.8119	24.4909	24.5451	24.6943	24.5717	24.6635	22.7778	22.4725	XP_013852453	phosphomevalonate kinase isoform X1;phosphomevalonate kinase	PMVK	100152301	0.151156	0.401978	0.103362	0.350945	0.0503354	0.272176	24.4163	0.724842	24.1879	0.979959	24.6447	0.215065	-0.456871	24.1537	0.965658	24.679	0.188908	0.5253	24.7746	0.179355	24.5833	0.16344	23.6012	1.13607	24.7062	0.266737
29.9156	29.806	29.6789	29.9824	29.9114	30.0018	30.0371	29.7202	30.0036	29.979	30.178	30.0377	29.8864	29.8362	29.5888	29.6714	XP_005670765	short-chain specific acyl-CoA dehydrogenase, mitochondrial isoform X1	ACADS	396932	0.151772	0.401978	0.542549	0.59258	0.39297	0.539461	29.8896	0.161504	29.8289	0.156111	29.9504	0.151938	-0.121513	29.8648	0.204647	29.9145	0.112241	0.0497	29.8889	0.130557	29.9401	0.102979	29.7688	0.173791	29.9607	0.207311
25.3638	25.8551	26.1233	25.588	25.5311	25.413	25.821	24.9045	25.2859	25.5763	25.4177	25.7313	25.3877	25.054	25.372	25.4339	XP_003126444	plakophilin-2	PKP2	100526169	0.151747	0.401978	0.900723	0.692641	0.948838	0.699523	25.4912	0.300009	25.3738	0.272504	25.6085	0.295204	-0.234655	25.4814	0.309744	25.5009	0.310981	0.0195	25.3886	0.352168	25.6132	0.260765	25.359	0.2206	25.6037	0.367805
24.7427	24.3502	25.0052	24.6306	24.5528	24.5495	23.1438	24.6727	24.6005	24.7088	25.1025	24.9708	24.6449	24.9694	25.0153	25.0311	NP_001171999	ran-specific GTPase-activating protein;ran-specific GTPase-activating protein isoform X1	RANBP1	100151896	0.152843	0.403773	0.0527765	0.27478	0.317171	0.503186	24.6682	0.462069	24.8207	0.194165	24.5156	0.605489	0.30512	24.8829	0.201357	24.4534	0.558171	-0.4295	24.7103	0.181086	24.1965	0.719857	24.9312	0.150515	24.8347	0.256407
26.4467	27.0525	27.3376	27.1187	26.1715	24.0863	26.9438	23.4832	27.4446	26.6296	27.128	26.3698	26.6717	26.6775	22.7224	26.3246	XP_020919735	1,5-anhydro-D-fructose reductase isoform X1;1,5-anhydro-D-fructose reductase isoform X1;1,5-anhydro-D-fructose reductase isoform X1;1,5-anhydro-D-fructose reductase isoform X1;1,5-anhydro-D-fructose reductase	AKR1E2	733633	0.153795	0.405413	0.471189	0.568208	0.403247	0.542937	26.163	1.42573	25.6313	1.5842	26.6948	1.09536	-1.06349	26.4229	1.54333	25.9032	1.34892	-0.5197	25.674	1.47499	26.1323	1.38929	25.5885	1.91715	27.2572	0.16068
23.9593	24.2631	23.9577	23.7458	24.2348	23.7524	24.3762	24.2521	24.0074	23.797	24.3043	23.9825	23.9153	23.5942	22.7202	23.8576	XP_003128149	phosphopantothenate--cysteine ligase isoform X1	PPCS	100523850	0.155758	0.407395	0.0605875	0.290079	0.14341	0.395114	23.92	0.393337	23.7942	0.485734	24.0458	0.243791	-0.251547	23.748	0.465257	24.092	0.21787	0.344	24.0962	0.172406	24.0877	0.284579	23.4922	0.526892	24.0038	0.230216
28.9186	29.0718	28.0197	28.0944	28.7506	28.3339	27.25	28.6084	27.9958	28.3046	28.2531	28.7474	28.6166	29.3323	28.4771	28.1147	XP_020919632	phytanoyl-CoA dioxygenase, peroxisomal isoform X1;phytanoyl-CoA dioxygenase, peroxisomal	PHYH	100134962	0.1559	0.407395	0.408386	0.543706	0.725015	0.649966	28.4306	0.500324	28.619	0.361736	28.2422	0.569582	0.376801	28.324	0.437902	28.5372	0.564511	0.2132	28.6808	0.0788774	28.3936	0.826055	28.5572	0.537511	28.0908	0.116111
25.7465	25.8606	26.1663	26.0879	25.8186	25.7952	25.6727	25.9196	25.6252	25.966	25.6004	25.8631	25.9828	25.7935	26.1552	26.1452	XP_020934043	core histone macro-H2A.1 isoform X4;core histone macro-H2A.1 isoform X4;core histone macro-H2A.1 isoform 2;core histone macro-H2A.1 isoform X3;core histone macro-H2A.1 isoform X2;core histone macro-H2A.1 isoform X2;core histone macro-H2A.1 isoform 1	H2AFY	100512769	0.156829	0.40887	0.245411	0.469416	0.923264	0.695268	25.8874	0.184911	25.9555	0.137076	25.8194	0.209497	0.136135	25.9425	0.238436	25.8324	0.0974268	-0.1101	25.896	0.0711293	25.7688	0.0793128	26.015	0.17132	25.87	0.298809
25.0218	25.2935	25.5474	25.4275	25.4419	23.4612	25.1804	25.3803	25.2617	25.1556	25.0572	25.4198	25.488	25.2598	25.1399	25.8078	XP_020918538	platelet-activating factor acetylhydrolase IB subunit beta	PAFAH1B2	100523683	0.156842	0.40887	0.315818	0.502359	0.176356	0.422991	25.209	0.507306	25.3866	0.214538	25.0314	0.658279	0.355276	25.3321	0.249445	25.0859	0.674249	-0.2462	25.4325	0.044935	24.7393	0.859276	25.3408	0.315861	25.3235	0.212647
24.7482	24.9798	24.6358	24.4033	24.8462	24.5702	24.6863	22.143	24.4194	24.3391	24.5743	21.5695	24.9774	24.6877	24.6349	24.3828	XP_020939442	eukaryotic translation initiation factor 3 subunit G	EIF3G	100516956	0.157073	0.40887	0.342927	0.517529	0.155439	0.407395	24.2874	0.97406	23.9476	1.31706	24.6272	0.185908	-0.67959	24.5097	0.137381	24.0651	1.37888	-0.4446	23.384	1.78038	24.7461	0.172401	24.5111	0.175653	24.5082	0.114798
23.4103	23.0892	23.4507	23.2891	24.5213	23.3367	22.0768	23.2022	23.1927	23.071	23.3625	23.6543	23.1584	23.5514	23.5213	23.2994	NP_001302729	toll-interacting protein	TOLLIP	100625123	0.156929	0.40887	0.877477	0.687783	0.202346	0.443873	23.3242	0.475693	23.4974	0.462819	23.151	0.449586	0.346395	23.3423	0.164125	23.3061	0.676174	-0.0362	23.634	0.632517	22.9782	0.616474	23.3608	0.223477	23.3238	0.109538
22.0984	23.8429	28.4194	28.7806	29.1124	23.3524	22.5672	26.2054	28.4042	28.9976	28.2626	22.5105	27.8568	24.6495	28.4848	28.8399	NP_001161121	estradiol 17-beta-dehydrogenase 2	HSD17B2	100312973	0.158013	0.410047	0.00272106	0.0693102	0.0399559	0.256461	26.399	2.72041	27.0821	2.42117	25.716	2.98829	1.36616	28.1048	1.4188	24.6933	2.68229	-3.4115	26.4213	2.86611	22.9652	0.78101	27.743	2.0734	28.4667	0.220877
24.0831	24.06	24.1388	23.9271	24.0703	24.1021	24.5423	24.1402	23.8209	23.7893	24.0739	23.9529	22.9438	23.9494	24.0817	23.9101	NP_001231390	glia maturation factor beta	GMFB	100625819	0.158148	0.410137	0.875239	0.686669	0.275522	0.484499	23.9741	0.32359	23.8547	0.384585	24.0935	0.20948	-0.238821	23.9614	0.126437	23.9868	0.456096	0.0254	23.7768	0.560714	24.1969	0.230929	23.9326	0.120518	23.9902	0.143423
22.7421	22.9539	23.009	21.9859	23.9685	23.7499	23.6316	22.3031	22.9428	23.8459	23.8598	22.6973	24.2061	23.6275	24.2066	24.0043	NP_001070690	U1 small nuclear ribonucleoprotein A	SNRPA	768109	0.159965	0.412686	0.652216	0.630557	0.179737	0.426282	23.3584	0.697133	23.6074	0.716371	23.1094	0.621677	0.498051	23.4352	0.739663	23.2816	0.693413	-0.1536	23.2938	0.935398	23.2694	0.49654	23.9211	0.245172	22.9494	0.766142
24.5474	24.493	24.4406	24.1059	23.3299	24.0216	22.7459	23.0272	24.1013	24.1946	24.1147	22.0127	24.4016	22.1729	24.4591	23.9914	NP_001038006	metaxin-2;metaxin-2 isoform X2;metaxin-2 isoform X1	MTX2	733591	0.160801	0.413818	0.385491	0.536515	0.748778	0.657387	23.76	0.837297	23.4487	0.975522	24.0713	0.573698	-0.622614	23.9476	0.736188	23.5724	0.938025	-0.3752	23.1929	0.98321	23.952	0.837976	23.7045	1.03888	24.1906	0.166715
29.2525	29.4337	29.5848	29.6067	29.5441	29.3476	29.2884	29.0928	30.1049	29.6438	29.6924	29.7756	29.3222	29.0911	29.4517	28.5502	XP_020950364	17-beta-hydroxysteroid dehydrogenase 14	HSD17B14	100523496	0.162662	0.413818	0.598718	0.61504	0.0522091	0.273615	29.4239	0.349283	29.3089	0.391973	29.5389	0.278513	-0.229942	29.4657	0.463572	29.3821	0.206247	-0.0836	29.4337	0.293082	29.3306	0.0791808	29.1842	0.480731	29.7472	0.242938
26.0567	26.0593	26.1583	25.7437	25.7605	26.0596	25.8548	25.6085	25.6535	25.696	26.0869	25.8906	25.9712	25.8803	25.7679	26.0556	XP_003480471	tight junction protein ZO-1 isoform X10;tight junction protein ZO-1 isoform X9;tight junction protein ZO-1 isoform X8;tight junction protein ZO-1 isoform X5;tight junction protein ZO-1 isoform X3;tight junction protein ZO-1 isoform X2;tight junction	TJP1	100736682	0.161947	0.413818	0.759351	0.659203	0.44104	0.556948	25.894	0.174545	25.8288	0.147728	25.9591	0.183751	-0.130264	25.8803	0.195446	25.9077	0.163266	0.0274	25.8077	0.158684	26.0076	0.101857	25.85	0.156688	25.9106	0.24926
26.1707	26.4754	26.6568	26.3888	26.814	26.116	26.3294	26.798	26.2468	26.7833	26.7141	26.7471	26.1944	26.4008	26.4715	26.2624	XP_020951354	protein 4.1 isoform X16;protein 4.1 isoform X12;protein 4.1 isoform X10;protein 4.1 isoform X5;protein 4.1 isoform X4;protein 4.1 isoform X3;protein 4.1 isoform X1;protein 4.1 isoform X42;protein 4.1 isoform X40;protein 4.1 isoform X20;protein 4.	EPB41	100515614	0.161939	0.413818	0.76685	0.661827	0.118348	0.370833	26.4731	0.24632	26.5589	0.256741	26.3872	0.217378	0.171696	26.4906	0.204783	26.4556	0.295602	-0.035	26.6384	0.297352	26.2729	0.16252	26.4795	0.220368	26.5016	0.221276
24.2033	21.318	24.0761	24.3994	22.8508	24.3615	24.9978	22.9552	24.4369	22.7905	23.2811	23.4936	23.9519	22.5171	21.5789	24.4842	XP_020937027	coagulation factor XII isoform X2;coagulation factor XII precursor;coagulation factor XII isoform X1;coagulation factor XII isoform X5;coagulation factor XII isoform X4;coagulation factor XII isoform X3	F12	397474	0.162463	0.413818	0.897917	0.691696	0.475456	0.570072	23.481	1.07558	23.0778	0.896414	23.8843	1.14184	-0.806484	23.4455	1.08043	23.5165	1.14403	0.071	23.3129	0.510682	23.7202	1.63783	22.8427	1.21111	24.0484	0.536552
24.2653	24.2879	24.0747	24.2445	24.4076	24.1787	24.4691	24.1155	24.1228	24.8181	24.2406	24.1192	24.8201	24.1615	24.2246	24.6654	XP_005661707	cytochrome b-c1 complex subunit 8;cytochrome b-c1 complex subunit 8;cytochrome b-c1 complex subunit 8	LOC100524308	100524308	0.163093	0.413818	0.911243	0.693784	0.361079	0.526541	24.326	0.244701	24.4165	0.308674	24.2354	0.119575	0.181065	24.319	0.270617	24.3329	0.234453	0.0139	24.3656	0.332445	24.3002	0.122031	24.4674	0.32386	24.1706	0.0853049
23.4852	23.7318	23.7201	23.5059	23.0401	23.8308	22.46	22.3923	22.5173	23.3665	23.1755	21.6564	23.6905	22.5697	23.4641	22.2706	XP_020935550	LOW QUALITY PROTEIN: HIV Tat-specific factor 1	HTATSF1	100622043	0.161688	0.413818	0.911567	0.693784	0.588899	0.611383	23.0548	0.656407	22.8063	0.69895	23.3033	0.541835	-0.497053	23.0737	0.542726	23.0359	0.792417	-0.0378	22.6948	0.871871	23.377	0.628333	22.9177	0.588753	23.2297	0.525138
27.5663	27.8247	27.3464	26.8894	27.3767	27.7488	27.3734	27.2442	27.3502	27.3419	27.7936	27.4954	27.3748	27.3257	27.276	27.1469	NP_001116685	vesicle-associated membrane protein-associated protein B	VAPB	100144536	0.163708	0.414866	0.108191	0.35705	0.423083	0.548922	27.4046	0.241388	27.3227	0.103574	27.4866	0.314296	-0.163904	27.3088	0.251511	27.5005	0.201467	0.1917	27.3728	0.102626	27.6283	0.201604	27.2726	0.0883978	27.3449	0.369195
28.72	29.2914	28.5339	28.5226	28.7709	28.9565	28.919	28.8386	28.8631	28.5128	28.8523	29.1399	28.8051	28.6021	28.5915	27.4795	XP_020946124	nicotinate phosphoribosyltransferase isoform X1;nicotinate phosphoribosyltransferase isoform X2	NAPRT	403161	0.164392	0.415503	0.0196905	0.182461	0.352206	0.521433	28.7124	0.395405	28.5925	0.490265	28.8323	0.248612	-0.239794	28.4947	0.433893	28.9302	0.195968	0.4355	28.8886	0.169759	28.9717	0.237041	28.2965	0.546114	28.693	0.19034
24.5828	23.239	24.1136	24.201	24.2635	24.5716	22.7569	22.0156	24.1117	22.5013	24.6585	21.9628	23.7092	23.5934	24.2635	24.6356	XP_003481228	bolA-like protein 3 isoform X1	BOLA3	100737769	0.164799	0.415503	0.189219	0.433721	0.761998	0.659966	23.6987	0.929691	23.3681	1.06452	24.0294	0.684861	-0.661285	24.0098	0.695244	23.3877	1.07125	-0.6221	22.9878	1.17523	23.7876	0.932769	23.7484	0.936614	24.2712	0.26153
25.5104	26.6234	27.2369	26.2816	27.4499	26.9924	26.2289	26.6693	27.1854	26.5976	25.8465	27.1017	26.5117	26.7488	26.8688	27.0416	XP_020948398	LOW QUALITY PROTEIN: probable imidazolonepropionase	AMDHD1	100151804	0.165274	0.415503	0.73625	0.653511	0.438928	0.555648	26.6809	0.520773	26.8737	0.310954	26.4882	0.6321	0.385477	26.7259	0.475109	26.6359	0.592285	-0.09	26.9331	0.425324	26.3388	0.634148	26.8142	0.187844	26.6376	0.686017
32.7701	32.6225	32.5434	32.7334	33.1608	33.0502	33.1183	32.9715	32.9005	33.1035	32.9165	32.9638	32.9871	32.8131	32.8506	32.8011	NP_001177104	enoyl-CoA hydratase, mitochondrial	ECHS1	100156927	0.165882	0.415802	0.171554	0.419732	0.945233	0.699212	32.8942	0.176004	32.9564	0.131181	32.8319	0.200762	0.124561	32.8328	0.160458	32.9555	0.178941	0.1227	33.0208	0.0938183	32.8903	0.233581	32.8921	0.14251	32.7735	0.17431
24.5295	24.1746	24.941	24.4783	24.6635	24.1834	24.4556	24.6285	21.8964	24.8072	24.4856	24.4653	24.81	24.8172	25.1069	24.1545	XP_003355772	adenine phosphoribosyltransferase isoform X4;adenine phosphoribosyltransferase isoform X3;adenine phosphoribosyltransferase isoform X2;adenine phosphoribosyltransferase isoform X1	APRT	100622001	0.166374	0.415802	0.683088	0.636916	0.536566	0.590446	24.4123	0.724947	24.6816	0.282662	24.1431	0.938363	0.538578	24.3359	1.03104	24.4888	0.223112	0.1529	24.6418	0.141549	24.3358	0.183533	24.7215	0.402694	23.9503	1.38629
27.5274	27.4781	27.6308	27.4991	27.5553	27.2732	27.1252	27.5181	27.2509	27.3665	27.5507	27.6094	27.58	27.533	27.5024	27.4406	XP_020919974	bifunctional glutamate/proline--tRNA ligase isoform X2;bifunctional glutamate/proline--tRNA ligase isoform X1	EPRS1	449526	0.167107	0.415802	0.841263	0.681892	0.0952764	0.340929	27.465	0.141303	27.5132	0.0782128	27.4169	0.17713	0.0962448	27.4717	0.11819	27.4583	0.169453	-0.0134	27.5657	0.0386898	27.351	0.18644	27.4606	0.0735675	27.4829	0.163865
24.6296	24.7369	24.7723	24.1837	23.8937	24.4392	24.2968	24.1828	24.0132	24.3444	24.4227	24.4314	24.1316	24.4197	24.4413	24.3416	XP_020938654	oxysterol-binding protein 1	OSBP	100515007	0.167278	0.415808	0.828634	0.680061	0.094013	0.338472	24.3551	0.240367	24.2733	0.191499	24.4368	0.26807	-0.16349	24.3674	0.218949	24.3428	0.274813	-0.0246	24.1599	0.220513	24.5256	0.196003	24.3867	0.0513268	24.348	0.32897
27.5999	27.8472	27.4738	27.1707	27.277	27.5538	27.3729	27.3742	27.2124	27.1904	27.5592	27.4517	27.5148	26.9705	27.5444	27.3509	XP_020952581	LOW QUALITY PROTEIN: nuclease-sensitive element-binding protein 1	YBX1	100620708	0.167973	0.415925	0.0690162	0.30139	0.61219	0.618804	27.404	0.210705	27.3342	0.188492	27.4738	0.220182	-0.139536	27.309	0.208411	27.4989	0.176337	0.1899	27.4044	0.102572	27.5934	0.195479	27.264	0.243391	27.3541	0.191582
23.3498	23.3416	23.5607	23.9364	21.9798	23.4565	23.5384	23.1177	23.3721	22.5051	23.1416	22.1171	23.7009	24.3105	23.0462	23.4709	XP_001927037	WD repeat-containing protein 61 isoform X1;WD repeat-containing protein 61 isoform X2	WDR61	100153204	0.167766	0.415925	0.265835	0.48164	0.390551	0.538553	23.2466	0.612413	23.031	0.802122	23.4621	0.232526	-0.431126	23.4179	0.552718	23.0752	0.656556	-0.3427	22.7289	0.82288	23.4216	0.0938229	23.3332	0.762033	23.5027	0.336106
25.5959	25.9617	24.83	25.2615	23.7224	22.8252	21.6186	22.7991	25.2979	23.0803	25.7178	23.0982	23.322	25.0459	23.0788	25.5299	NP_001230502	protein FAM162A	FAM162A	100627352	0.1685	0.416368	0.104771	0.351933	0.800135	0.673498	24.1741	1.36132	23.7096	1.01743	24.6386	1.56296	-0.92898	24.7303	1.05412	23.6179	1.46728	-1.1124	23.2354	0.388949	24.0003	2.1171	24.1837	1.2902	25.2768	0.362765
[truncated: 1,170 more rows]
[truncated: 9 more columns]
