# Supplementary material for: Functional changes of the liver in the absence of growth hormone (GH) action – Proteomic and metabolomic insights from a GH receptor deficient pig model
Source: Mol Metab. 2020 Mar 18;36:100978. doi: 10.1016/j.molmet.2020.100978 (PMC7184181; doi:10.1016/j.molmet.2020.100978)
Supplement: Multimedia component 6 [file mmc6.xlsx]

## Sheet: Group
Supplementary Table 6A. Metabolites with significant abundance changes in liver dependent on Group (GHR-KO vs. Control) (ordered by decreasing Fold change). Means and SDs are given in µM. Red = more abundant in GHR-KO, blue = less abundant in GHR-KO.											more abundant in GHR-KO
											less abundant in GHR-KO
Metabolite	Description	Adjusted p-value Group	Adjusted p-value Sex	Adjusted p-value Group x Sex	GHR-KO mean	GHR-KO SD	Control mean	Control SD	Log2 Fold Change	Above LOD
PC aa C32:1	Glycerophospholipid	0.0265937	0.521065	0.466089	16.1212	7.72662	4.52	1.74197	1.83457	TRUE
C5-OH (C3-DC-M)	Hydroxyvalerylcarnitine	6.46736e-05	0.292004	0.121326	0.19075	0.0369469	0.074	0.0143128	1.36609	TRUE
C0	Carnitine	0.0413738	0.658867	0.439371	14.3637	6.64925	6.5525	2.10798	1.13232	TRUE
PC ae C34:1	Glycerophospholipid	0.0265937	0.54196	0.115031	5.03	1.6041	2.41	0.839949	1.06153	TRUE
PC aa C32:2	Glycerophospholipid	0.0290181	0.505985	0.516506	2.62	0.892909	1.38875	0.235823	0.91578	TRUE
MUFA (PC) / SFA (PC)	Ratio of mono-unsaturated to saturated glycerophosphocholines	0.0290181	0.336505	0.579545	14.4875	2.95849	8.43875	2.09294	0.779707	TRUE
MUFA (PC)	Mono-unsaturated glycerophosphocholines	0.0290181	0.527701	0.336505	110.55	20.8696	66.3125	16.5428	0.737346	TRUE
C5-DC (C6-OH)	Glutarylcarnitine (Hydroxyhexanoylcarnitine)	0.0287345	0.561527	0.234994	0.05125	0.00790569	0.031375	0.00925724	0.707937	TRUE
PC aa C34:1	Glycerophospholipid	0.0290181	0.438225	0.357776	66.65	11.0414	40.8375	11.7893	0.70671	TRUE
PC aa C40:4	Glycerophospholipid	0.0290181	0.122225	0.0290181	2.03125	0.355143	1.35737	0.619765	0.581548	TRUE
SM (OH) C24:1	Sphingolipid	0.0358568	0.638695	0.0290181	0.04975	0.0130247	0.033375	0.0108356	0.575929	TRUE
SM (OH) C14:1	Sphingolipid	0.038138	0.569537	0.330103	0.449125	0.0520314	0.324	0.0728835	0.471123	TRUE
Taurine	Taurine	0.0290181	0.432413	0.447489	460.375	31.464	374.75	42.8977	0.296881	TRUE
Tyr / Phe	Ratio of Tyrosine to Phenylalanine	0.0460384	0.508517	0.138529	0.77625	0.0550655	0.64475	0.096937	0.267781	FALSE
Creatinine	Creatinine	0.0265937	0.358617	0.647008	29.3875	3.51138	41	5.52449	-0.480421	TRUE
PUFA (PC) / MUFA (PC)	Ratio of poly-unsaturated to saturated glycerophosphocholines	0.0353012	0.380825	0.376769	3.87625	0.949224	6.15375	1.535	-0.666804	FALSE
Asp	Aspartate	0.0290181	0.306128	0.671994	96.8375	18.2059	200.375	85.8286	-1.04906	TRUE

## Sheet: Interaction
Supplementary Table 6B. Metabolites with significant abundance changes in liver dependent on the interaction Group x Sex. Means and SDs are given in µM. Green = p < 0.05.
															Legend:	p <0.05 (significant)
Metabolite	Description	Adjusted p-value Group	Adjusted p-value Sex	Adjusted p-value Group x Sex	Sex	GHR-KO mean	GHR-KO SD	Control mean	Control SD		Interaction group	Adjusted p-value for interaction group	Above LOD		Sex	GHR-KO mean	GHR-KO SD	Control mean	Control SD
PEA	Phenylethylamine	0.698352	0.698352	0.0318098									FALSE		male	Mean male GHR-KO animals	SD male GHR-KO animals	Mean male control animals	SD male Control animals	p-value male GHR-KOs vs. male Controls
					male	0.00275	0	0.002	0	p = 0.0474	GHR-KO:female-Control:female	0.047384			female	Mean female GHR-KO animals	SD female GHR-KO animals	Mean female control animals	SD female Control animals	p-value female GHR-KOs vs. female Controls
					female	0.002	0	0.00275	0	p = 0.0474	Control:male-Control:female	0.047384				p-value male GHR-KOs vs. female GHR-KOs		p-value male Controls vs. female Controls
						p = 0.0474		p = 0.0474			GHR-KO:male-GHR-KO:female	0.047384
											GHR-KO:male-Control:male	0.047384
PC aa C40:4	Glycerophospholipid	0.0290181	0.122225	0.0290181									TRUE
					male	2.17	0.44	0.85475	0.23	p = 0.0002	GHR-KO:female-Control:female	0.996629
					female	1.8925	0.22	1.86	0.41	p = 0.9966	Control:male-Control:female	0.00118499
						p = 0.7546		p = 0.0012			GHR-KO:male-GHR-KO:female	0.754584
											GHR-KO:male-Control:male	0.000184258
PC ae C40:4	Glycerophospholipid	0.677879	0.533608	0.0290181									TRUE
					male	0.63525	0.13	0.443	0.05	p = 0.0357	GHR-KO:female-Control:female	0.0480644
					female	0.47525	0.05	0.65825	0.1	p = 0.0481	Control:male-Control:female	0.0182516
						p = 0.0923		p = 0.0183			GHR-KO:male-GHR-KO:female	0.0922501
											GHR-KO:male-Control:male	0.0356836
SM (OH) C24:1	Sphingolipid	0.0358568	0.638695	0.0290181									TRUE
					male	0.058	0.01	0.024	0	p = 0.0003	GHR-KO:female-Control:female	0.99592
					female	0.0415	0.01	0.04275	0.01	p = 0.9959	Control:male-Control:female	0.0266012
						p = 0.0535		p = 0.0266			GHR-KO:male-GHR-KO:female	0.0535319
											GHR-KO:male-Control:male	0.000295811
SM C24:1	Sphingolipid	0.0829478	0.596999	0.0290181									TRUE
					male	1.895	0.2	1.1105	0.18	p = 0.0006	GHR-KO:female-Control:female	0.889244
					female	1.4525	0.06	1.57	0.31	p = 0.8892	Control:male-Control:female	0.0228194
						p = 0.0621		p = 0.0228			GHR-KO:male-GHR-KO:female	0.0620922
											GHR-KO:male-Control:male	0.000631188

## Sheet: ANOVA
Supplementary Table 6C. Results from liver metabolomics analyses and from subsequent ANOVA testing. Values are given in µM.
																		Animal number
Parameter	P-value Group	Adjusted P-value Group	P-value Sex	Adjusted P-value Sex	P-value Group x Sex	Adjusted P-value Group x Sex	Mean GHR-KO	Mean Control	SD GHR-KO	SD Control	Percent of Control	Log2Fold Change Group	pval	qval	LOD	abvLOD	Log2Fold Change Sex	10029 Control male	10030 Control male	4524 Control female	4526 Control female	4715 GHR-KO male	4716 Control male	4717 Control male	4718 GHR-KO male	4720 Control female	4721 GHR-KO female	4722 Control female	4941 GHR-KO male	4942 GHR-KO male	4945 GHR-KO female	4949 GHR-KO female	4977 GHR-KO female	Mean male	Mean female	Mean GHR-KO male	Mean GHR-KO female	Mean Control male	Mean Control female	SD male	SD female	SD GHR-KO male	SD GHR-KO female	SD Control male	SD Control female
(C2+C3) / C0	0.385843	0.476364	0.803835	0.647282	0.635563	0.57857	0.492875	0.603	0.149866	0.264857	0.817371	-0.290936	0.327909	0.33879	0.129	TRUE	0.081314	0.988	0.634	0.309	0.397	0.557	0.638	0.319	0.202	0.575	0.39	0.964	0.498	0.671	0.579	0.615	0.431	0.563375	0.5325	0.482	0.50375	0.64475	0.56125	0.238169	0.205596	0.200002	0.109956	0.27331	0.290405
AAA	0.543154	0.541418	0.207914	0.375738	0.373437	0.466089	96.3125	102.513	31.113	23.6621	0.93952	-0.0900049	0.661048	0.488911	2.022	TRUE	-0.293428	90.5	93	74.5	88.2	87.2	84.9	127	75.3	122	154	140	78.5	78.3	128	62.2	107	89.3375	109.487	79.825	112.8	98.85	106.175	16.4483	32.3623	5.1299	38.8265	19.0698	30.1163
Ac-Orn	0.16204	0.336505	0.508062	0.531721	0.314837	0.433751	3.62625	4.58875	4.62621	2.05414	0.790248	-0.339623	0.602867	0.470117	0	TRUE	-0.553747	2.81	3.78	4.16	1.6	2.43	4.58	7.95	2.22	4.97	3.72	6.86	1.3	1.56	1.27	1.61	14.9	3.32875	4.88625	1.8775	5.375	4.78	4.3975	2.16055	4.48292	0.534439	6.44181	2.23382	2.18129
ADMA	0.20491	0.373756	0.649183	0.579584	0.85055	0.659117	0.085125	0.12875	0.0372384	0.0773559	0.661165	-0.596918	0.180961	0.232023	0	TRUE	-0.201003	0.257	0.153	0.181	0.152	0.054	0.054	0.034	0.036	0.048	0.105	0.151	0.077	0.131	0.107	0.045	0.126	0.0995	0.114375	0.0745	0.09575	0.1245	0.133	0.0771177	0.0488319	0.0412351	0.0351319	0.102517	0.0583495
ADMA / Arg	0.632184	0.577854	0.566509	0.546695	0.923227	0.682214	0.021	0.0185	0.011723	0.00674007	1.13514	0.182864	0.611249	0.470411	0	TRUE	0.219566	0.032	0.021	0.02	0.022	0.014	0.015	0.013	0.018	0.012	0.011	0.013	0.012	0.045	0.02	0.016	0.032	0.02125	0.01825	0.02225	0.01975	0.02025	0.01675	0.0115604	0.00690238	0.0153704	0.00895824	0.00853913	0.00499166
Ala	0.53364	0.537429	0.013388	0.12678	0.0187335	0.13114	434.25	485.125	77.0561	159.849	0.89513	-0.159831	0.43614	0.395122	1.305	TRUE	-0.416754	308	235	602	640	330	495	379	470	657	403	565	374	559	389	519	430	393.75	525.625	433.25	435.25	354.25	616	107.304	107.315	102.2	58.3688	110.729	41.0447
alpha-AAA	0.943049	0.688008	0.867759	0.662692	0.160068	0.336505	58.5337	45.2888	60.2773	28.1054	1.29246	0.370116	0.585766	0.459468	0.009	TRUE	-0.402795	92.4	46.3	19.7	3.51	64	29.1	68.9	34.8	54.3	135	48.1	15.6	6.59	42.1	5.18	165	44.7112	59.1112	30.2475	86.82	59.175	31.4025	28.9742	59.712	25.3915	75.4948	27.5	23.9307
Arg	0.165715	0.338204	0.167856	0.339644	0.844132	0.65911	4.595	6.685	2.41216	3.15095	0.68736	-0.540863	0.159975	0.217673	0.555	TRUE	-0.529613	7.97	7.43	9.23	6.78	3.87	3.59	2.59	2.05	3.99	9.38	11.9	6.55	2.88	5.29	2.83	3.91	4.61625	6.66375	3.8375	5.3525	5.395	7.975	2.33667	3.22296	1.95539	2.86755	2.70172	3.38077
Asn	0.223093	0.383214	0.242622	0.394768	0.828958	0.65759	32.225	38.1875	12.9334	9.69793	0.843863	-0.24492	0.315877	0.334293	1.128	TRUE	-0.373438	37.2	34.3	28.7	35.3	35.6	34.1	31.5	20	45.5	55.9	58.9	27.4	25.3	40.7	15.5	37.4	30.675	39.7375	27.075	37.375	34.275	42.1	5.9276	14.127	6.48042	16.6608	2.33006	13.1605
Asp	0.000613665	0.0290181	0.121551	0.306128	0.889875	0.671994	96.8375	200.375	18.2059	85.8286	0.483281	-1.04906	0.0109918	0.0572018	1.032	TRUE	-0.440874	213	144	386	220	78.8	169	139	84.3	110	97.5	222	78.5	102	97.6	135	101	126.075	171.137	85.9	107.775	166.25	234.5	48.8583	101.372	11.0595	18.2228	33.8169	113.753
BCAA	0.483928	0.52429	0.269073	0.413641	0.230648	0.387452	330.875	349.125	143.297	69.6018	0.947726	-0.0774574	0.752513	0.528116	0.381	TRUE	-0.331359	361	338	265	278	313	290	405	237	393	586	463	242	223	445	168	433	301.125	378.875	253.75	408	348.5	349.75	65.1491	133.679	40.3103	174.431	47.8922	94.9153
C0	0.00183502	0.0413738	0.835979	0.658867	0.33592	0.439371	14.3637	6.5525	6.64925	2.10798	2.1921	1.13232	0.012461	0.0583542	2.826	TRUE	0.0401804	5.72	8.7	8.66	5.18	10	5.07	9.73	27.2	4.39	14.3	4.97	8.85	9.56	21.8	10.7	12.5	10.6038	10.3125	13.9025	14.825	7.305	5.8	6.95728	5.92199	8.87765	4.87673	2.26083	1.93572
C10	0.149024	0.332555	0.738546	0.620462	0.865739	0.662692	0.055375	0.066625	0.00767068	0.0176306	0.831144	-0.266829	0.130344	0.197824	0.093	FALSE	-0.0591351	0.068	0.057	0.048	0.058	0.048	0.069	0.07	0.059	0.057	0.057	0.106	0.057	0.05	0.068	0.06	0.044	0.05975	0.06225	0.0535	0.05725	0.066	0.06725	0.00851469	0.0191293	0.00532291	0.00997914	0.0060553	0.0262218
C10:1	0.836312	0.658867	0.229036	0.387302	0.680277	0.591798	0.05725	0.05775	0.00436708	0.00500714	0.991342	-0.0125453	0.834564	0.540648	0.168	FALSE	-0.0752881	0.062	0.056	0.063	0.064	0.054	0.056	0.049	0.051	0.055	0.059	0.057	0.065	0.055	0.059	0.055	0.06	0.056	0.059	0.05625	0.05825	0.05575	0.05975	0.0052915	0.00333809	0.00607591	0.00221736	0.00531507	0.00442531
C10:2	0.112765	0.296623	0.852436	0.659499	0.578958	0.5491	0.0265	0.02425	0.00177281	0.00301188	1.09278	0.128008	0.0951061	0.168984	0.042	FALSE	-0.0142139	0.026	0.027	0.029	0.023	0.028	0.024	0.021	0.025	0.02	0.026	0.024	0.026	0.025	0.03	0.025	0.027	0.02525	0.0255	0.026	0.027	0.0245	0.024	0.00212132	0.00325137	0.00141421	0.00216025	0.00264575	0.00374166
C12	0.847659	0.65911	0.211559	0.376769	0.847098	0.65911	0.033875	0.03475	0.00651235	0.0106603	0.97482	-0.036792	0.846389	0.54523	0.075	FALSE	-0.247625	0.035	0.03	0.025	0.03	0.031	0.031	0.033	0.038	0.034	0.036	0.06	0.026	0.027	0.041	0.029	0.043	0.031375	0.03725	0.0305	0.03725	0.03225	0.03725	0.00396187	0.0110032	0.00544671	0.00623832	0.00221736	0.0156072
C12-DC	0.205473	0.373756	0.77397	0.638695	0.588907	0.552153	0.130875	0.136	0.00718008	0.00723089	0.962316	-0.0554171	0.176775	0.232023	0.486	FALSE	0.0121633	0.134	0.128	0.146	0.135	0.136	0.132	0.148	0.128	0.135	0.135	0.13	0.142	0.124	0.135	0.121	0.126	0.134	0.132875	0.1325	0.12925	0.1355	0.1365	0.00792825	0.00743424	0.00806226	0.00694622	0.00869866	0.00675771
C12:1	0.17173	0.343094	0.636696	0.57857	0.564768	0.546695	0.056375	0.05975	0.00346152	0.00517549	0.943515	-0.0838832	0.150716	0.211552	0.15	FALSE	-0.0279541	0.056	0.063	0.061	0.067	0.057	0.063	0.052	0.054	0.054	0.055	0.062	0.063	0.052	0.059	0.057	0.054	0.0575	0.058625	0.0565	0.05625	0.0585	0.061	0.00486973	0.00456501	0.00479583	0.00221736	0.00544671	0.00535413
C14	0.643379	0.579545	0.710715	0.605918	0.31665	0.433751	0.022625	0.023875	0.00462717	0.00556616	0.947644	-0.0775829	0.633043	0.476914	0.033	FALSE	-0.062061	0.026	0.027	0.03	0.016	0.022	0.022	0.024	0.023	0.016	0.023	0.03	0.017	0.021	0.025	0.018	0.032	0.02275	0.02375	0.02075	0.0245	0.02475	0.023	0.0031053	0.00656288	0.00262996	0.0058023	0.00221736	0.0080829
C14:1	0.604862	0.563763	0.794978	0.64564	0.0875931	0.260842	0.00675	0.00625	0.00225198	0.00166905	1.08	0.111031	0.622395	0.471556	0.012	FALSE	0.0554951	0.009	0.008	0.006	0.006	0.006	0.007	0.005	0.007	0.005	0.006	0.004	0.005	0.006	0.007	0.005	0.012	0.006625	0.006375	0.006	0.0075	0.00725	0.00525	0.00140789	0.00244584	0.000816497	0.00310913	0.00170783	0.000957427
C14:1-OH	0.776071	0.638695	0.125146	0.309678	0.924352	0.682214	0.009	0.009375	0.00267261	0.0026152	0.96	-0.0588937	0.780829	0.537583	0.021	FALSE	-0.335184	0.007	0.009	0.011	0.007	0.01	0.008	0.009	0.009	0.009	0.01	0.015	0.007	0.006	0.01	0.006	0.014	0.008125	0.01025	0.008	0.01	0.00825	0.0105	0.0013562	0.0031053	0.00182574	0.00326599	0.000957427	0.00341565
C14:2	0.0820975	0.254498	0.538955	0.539403	0.0264281	0.146203	0.005125	0.005875	0.000834523	0.000991031	0.87234	-0.197037	0.124472	0.196124	0.018	FALSE	0.0655883	0.007	0.007	0.006	0.006	0.005	0.006	0.006	0.005	0.005	0.005	0.004	0.004	0.005	0.007	0.005	0.005	0.005625	0.005375	0.00475	0.0055	0.0065	0.00525	0.00106066	0.000916125	0.0005	0.001	0.00057735	0.000957427
C14:2-OH	0.999997	0.698352	0.563486	0.546695	0.563486	0.546695	0.00425	0.00425	0.00046291	0.0010351	1	0	1	0.590026	0.009	FALSE	0.0848889	0.004	0.006	0.004	0.003	0.005	0.005	0.003	0.004	0.004	0.004	0.005	0.004	0.004	0.004	0.004	0.005	0.004375	0.004125	0.00425	0.00425	0.0045	0.004	0.000916125	0.00064087	0.0005	0.0005	0.00129099	0.000816497
C16	0.576933	0.5491	0.501199	0.531721	0.47811	0.523635	0.040625	0.049	0.0174515	0.0357211	0.829082	-0.270414	0.564321	0.453909	0.015	TRUE	-0.327362	0.057	0.058	0.127	0.019	0.037	0.026	0.056	0.028	0.021	0.058	0.028	0.018	0.038	0.045	0.029	0.072	0.03975	0.049875	0.03025	0.051	0.04925	0.04875	0.0156091	0.0363099	0.00932291	0.0183485	0.0155215	0.0523092
C16-OH	0.807812	0.648151	0.999975	0.698352	0.627894	0.576675	0.01425	0.0145	0.00116496	0.00239046	0.982759	-0.025091	0.795635	0.538423	0.015	FALSE	3.20343e-16	0.015	0.019	0.013	0.016	0.014	0.014	0.011	0.012	0.015	0.015	0.013	0.016	0.014	0.014	0.015	0.014	0.014375	0.014375	0.014	0.0145	0.01475	0.01425	0.00244584	0.00106066	0.00163299	0.00057735	0.00330404	0.0015
C16:1	0.658454	0.582741	0.999968	0.698352	0.0779874	0.249239	0.036125	0.037125	0.00322656	0.00576783	0.973064	-0.0393934	0.676941	0.488911	0.117	FALSE	0	0.046	0.042	0.043	0.032	0.033	0.032	0.037	0.034	0.032	0.035	0.033	0.033	0.036	0.041	0.036	0.041	0.036625	0.036625	0.034	0.03825	0.03925	0.035	0.00495516	0.00443807	0.00141421	0.00320156	0.00607591	0.00535413
C16:1-OH	0.909266	0.677879	0.99997	0.698352	0.187843	0.358375	0.013	0.01275	0.00392792	0.00462138	1.01961	0.0280144	0.908887	0.561577	0.012	TRUE	0	0.012	0.01	0.018	0.007	0.012	0.02	0.015	0.013	0.008	0.01	0.012	0.009	0.012	0.013	0.013	0.022	0.012875	0.012875	0.0115	0.0145	0.01425	0.01125	0.00339905	0.00502671	0.00173205	0.00519615	0.00434933	0.00499166
C16:2	0.724257	0.613458	0.299889	0.431587	0.00695103	0.0960907	0.005375	0.00525	0.000744024	0.0010351	1.02381	0.0339473	0.785971	0.537583	0.015	FALSE	0.10188	0.007	0.006	0.005	0.005	0.005	0.006	0.005	0.005	0.004	0.006	0.004	0.004	0.006	0.006	0.005	0.006	0.0055	0.005125	0.005	0.00575	0.006	0.0045	0.00092582	0.000834523	0.000816497	0.0005	0.000816497	0.00057735
C16:2-OH	0.902849	0.677469	0.902846	0.677469	0.39994	0.480621	0.008625	0.00875	0.00168502	0.00212132	0.985714	-0.0207586	0.898117	0.561577	0.021	FALSE	0.0207586	0.008	0.009	0.01	0.009	0.01	0.007	0.013	0.008	0.006	0.009	0.008	0.007	0.008	0.008	0.007	0.012	0.00875	0.008625	0.00825	0.009	0.00925	0.00825	0.00198206	0.00184681	0.00125831	0.00216025	0.00262996	0.00170783
C18	0.485	0.52429	0.751249	0.625137	0.153871	0.336505	0.03475	0.046625	0.0355196	0.0314004	0.745308	-0.424091	0.49046	0.427456	0.015	TRUE	-0.190864	0.087	0.052	0.092	0.019	0.033	0.024	0.063	0.015	0.017	0.046	0.019	0.013	0.017	0.022	0.014	0.118	0.038	0.043375	0.0195	0.05	0.0565	0.03675	0.0268275	0.0398997	0.00914695	0.0473286	0.0261343	0.0368454
C18:1	0.422739	0.494221	0.863011	0.662692	0.263319	0.408777	0.034875	0.050125	0.0243688	0.0445692	0.695761	-0.523337	0.414155	0.389143	0.018	TRUE	-0.110378	0.104	0.074	0.123	0.011	0.028	0.018	0.041	0.014	0.013	0.046	0.017	0.019	0.029	0.033	0.02	0.09	0.040875	0.044125	0.0225	0.04725	0.05925	0.041	0.0318767	0.0411216	0.00723418	0.0304124	0.0376597	0.0547235
C18:1-OH	0.321179	0.433751	0.183613	0.357776	0.321152	0.433751	0.01475	0.016125	0.00198206	0.00335676	0.914729	-0.128584	0.339241	0.340124	0.024	FALSE	0.175442	0.016	0.017	0.02	0.012	0.019	0.017	0.021	0.015	0.014	0.015	0.012	0.014	0.012	0.014	0.014	0.015	0.016375	0.0145	0.015	0.0145	0.01775	0.0145	0.00282527	0.00250713	0.00294392	0.00057735	0.00221736	0.00378594
C18:2	0.239066	0.391841	0.440142	0.503644	0.0742721	0.245908	0.011875	0.0175	0.00464258	0.0131258	0.678571	-0.559427	0.283536	0.312466	0.009	TRUE	0.357894	0.037	0.013	0.028	0.004	0.014	0.012	0.033	0.009	0.007	0.018	0.006	0.006	0.008	0.015	0.008	0.017	0.0165	0.012875	0.00925	0.0145	0.02375	0.01125	0.0117716	0.00811414	0.00340343	0.00450925	0.013099	0.0112361
C2	0.0143898	0.129077	0.66061	0.583558	0.0888705	0.262991	3.3825	2.3325	1.03712	0.79264	1.45016	0.536213	0.0403412	0.103735	0.081	TRUE	0.0164088	4.15	2.29	1.96	1.48	3.43	2.33	2.11	3.53	1.92	3.09	2.42	2.47	2.68	5.8	3.01	3.05	2.87375	2.84125	3.0275	3.7375	2.72	1.945	0.735739	1.33865	0.53106	1.37539	0.958123	0.384144
C2 / C0	0.0791026	0.249501	0.680964	0.591798	0.745553	0.623686	0.25475	0.38775	0.0619487	0.174261	0.656995	-0.606045	0.0733879	0.150554	0.093	TRUE	0.142702	0.725	0.263	0.226	0.286	0.342	0.46	0.217	0.13	0.438	0.216	0.487	0.279	0.281	0.265	0.281	0.244	0.337125	0.305375	0.258	0.2515	0.41625	0.35925	0.183195	0.100876	0.0902035	0.028101	0.231248	0.123346
C3	0.00560597	0.0829478	0.974553	0.694931	0.139499	0.326805	3.12875	1.36338	1.65176	0.962121	2.29486	1.1984	0.0237599	0.0772713	0.03	TRUE	-0.247821	1.51	3.23	0.722	0.575	2.15	0.905	0.994	1.97	0.601	2.49	2.37	1.94	3.73	6.84	3.58	2.33	2.05362	2.4385	2.4475	3.81	1.65975	1.067	0.997207	2.08706	0.860015	2.09496	1.08027	0.871025
C3-DC (C4-OH)	0.388384	0.476364	0.295646	0.428084	0.129683	0.313278	0.08625	0.074875	0.0359553	0.0127216	1.15192	0.20404	0.421433	0.390253	0.027	TRUE	-0.249087	0.075	0.084	0.067	0.056	0.102	0.092	0.062	0.068	0.075	0.139	0.088	0.056	0.05	0.066	0.07	0.139	0.073625	0.0875	0.069	0.1035	0.07825	0.0715	0.0180787	0.0330411	0.0232379	0.0410244	0.0128679	0.0134784
C3-OH	0.0784328	0.249239	0.320693	0.433751	0.664981	0.585236	0.007375	0.009	0.00118773	0.002	0.819444	-0.287282	0.0728864	0.150554	0.024	FALSE	0.154328	0.006	0.01	0.007	0.011	0.009	0.01	0.011	0.008	0.007	0.007	0.01	0.008	0.007	0.005	0.007	0.008	0.008625	0.00775	0.008	0.00675	0.00925	0.00875	0.00168502	0.00190863	0.000816497	0.00125831	0.00221736	0.00206155
C3:1	0.134581	0.318608	0.886441	0.671543	0.134578	0.318608	0.0075	0.008875	0.00119523	0.00216712	0.84507	-0.242857	0.144644	0.210517	0.012	FALSE	-0.0220263	0.011	0.012	0.006	0.008	0.007	0.008	0.007	0.006	0.008	0.01	0.011	0.007	0.007	0.008	0.008	0.007	0.008125	0.00825	0.00675	0.00825	0.0095	0.00825	0.00216712	0.00158114	0.0005	0.00125831	0.00238048	0.00206155
C4	0.0185412	0.13114	0.149218	0.332555	0.897392	0.676592	1.254	0.710625	0.535101	0.388108	1.76464	0.819377	0.0372325	0.101323	0.024	TRUE	-0.514083	0.716	0.753	0.665	0.576	0.761	0.5	0.322	0.821	0.543	1.22	1.61	1.19	1.41	2.47	1.13	1.03	0.809125	1.1555	1.0455	1.4625	0.57275	0.8485	0.349131	0.644383	0.308264	0.676135	0.20098	0.510275
C4:1	0.258281	0.403602	0.115746	0.299475	0.292043	0.428084	0.038	0.045	0.00979796	0.0149571	0.844444	-0.243926	0.289741	0.316687	0.024	TRUE	-0.349334	0.031	0.045	0.035	0.055	0.03	0.045	0.026	0.035	0.05	0.048	0.073	0.035	0.045	0.044	0.047	0.02	0.0365	0.0465	0.03625	0.03975	0.03675	0.05325	0.00759699	0.0152597	0.00629153	0.0132759	0.00974252	0.0156711
C5	0.0384124	0.181754	0.0306752	0.159606	0.437276	0.502531	0.5365	0.23775	0.414246	0.182447	2.25657	1.17413	0.092669	0.168984	0.03	TRUE	-1.25717	0.119	0.147	0.349	0.168	0.298	0.166	0.135	0.236	0.165	0.691	0.653	0.23	0.496	1.49	0.406	0.445	0.228375	0.545875	0.315	0.758	0.14175	0.33375	0.124054	0.427662	0.12452	0.504046	0.0198221	0.229567
C5-DC (C6-OH)	0.000303438	0.0287345	0.601277	0.561527	0.0630455	0.234994	0.05125	0.031375	0.00790569	0.00925724	1.63347	0.707937	0.000424093	0.0106623	0.027	TRUE	0.0742246	0.033	0.052	0.028	0.022	0.048	0.03	0.031	0.044	0.023	0.058	0.032	0.052	0.049	0.065	0.04	0.054	0.042375	0.04025	0.04825	0.05425	0.0365	0.02625	0.00951596	0.0167567	0.00330404	0.0105317	0.0104083	0.00464579
C5-M-DC	0.465799	0.516506	0.361904	0.460756	0.0605753	0.229451	0.05275	0.044	0.0341415	0.0124671	1.19886	0.261668	0.513378	0.436346	0.039	TRUE	-0.329479	0.04	0.072	0.037	0.044	0.038	0.049	0.041	0.041	0.031	0.068	0.038	0.039	0.023	0.048	0.034	0.131	0.042875	0.053875	0.03525	0.07025	0.0505	0.0375	0.0138093	0.0332413	0.00826136	0.0428359	0.0148885	0.00532291
C5-OH (C3-DC-M)	1.36591e-07	6.46736e-05	0.109412	0.292004	0.0120433	0.121326	0.19075	0.074	0.0369469	0.0143128	2.5777	1.36609	1.53525e-05	0.00204719	0.018	TRUE	-0.20469	0.076	0.098	0.073	0.054	0.154	0.066	0.082	0.195	0.059	0.251	0.084	0.15	0.163	0.222	0.172	0.219	0.123	0.14175	0.1655	0.216	0.0805	0.0675	0.0481634	0.0826935	0.0204042	0.0326905	0.013404	0.013626
C5:1	0.643827	0.579545	0.0678165	0.239036	0.344017	0.447489	0.025625	0.024	0.00856801	0.00636957	1.06771	0.0945176	0.673918	0.488911	0.027	FALSE	-0.402326	0.013	0.018	0.02	0.025	0.028	0.028	0.03	0.022	0.027	0.032	0.031	0.016	0.016	0.029	0.021	0.041	0.021375	0.02825	0.0205	0.03075	0.02225	0.02575	0.00656696	0.00673477	0.00574456	0.00826136	0.00809835	0.00457347
C5:1-DC	0.88428	0.671003	0.0272322	0.1463	0.631076	0.577854	0.03525	0.037	0.0185299	0.0330886	0.952703	-0.069902	0.898513	0.561577	0.018	TRUE	-1.23907	0.014	0.016	0.044	0.024	0.038	0.029	0.019	0.026	0.035	0.051	0.115	0.012	0.018	0.065	0.023	0.049	0.0215	0.05075	0.0235	0.047	0.0195	0.0545	0.00881557	0.0295526	0.0112398	0.0175119	0.00665833	0.0411542
C6 (C4:1-DC)	0.803816	0.647282	0.161278	0.336505	0.584401	0.550923	0.11075	0.119375	0.024312	0.0896644	0.927749	-0.108194	0.799482	0.538423	0.138	FALSE	-0.609166	0.079	0.089	0.083	0.088	0.114	0.103	0.074	0.09	0.099	0.128	0.34	0.072	0.108	0.154	0.113	0.107	0.091125	0.139	0.096	0.1255	0.08625	0.1525	0.0158604	0.0843327	0.0189737	0.0209523	0.01279	0.125179
C6:1	0.0146852	0.129077	0.528929	0.536271	0.554894	0.545088	0.08675	0.122	0.0194624	0.0272239	0.711066	-0.491945	0.0109142	0.0572018	0.066	TRUE	-0.110632	0.091	0.142	0.141	0.096	0.109	0.154	0.1	0.078	0.101	0.104	0.151	0.055	0.074	0.107	0.074	0.093	0.100375	0.108375	0.079	0.0945	0.12175	0.12225	0.0338608	0.025433	0.0223756	0.0149332	0.0309233	0.0278014
C7-DC	0.532024	0.537429	0.331868	0.438225	0.424167	0.494669	0.01975	0.020625	0.00205287	0.00320435	0.957576	-0.0625415	0.527815	0.439887	0.036	FALSE	-0.0983021	0.018	0.025	0.018	0.021	0.019	0.019	0.02	0.019	0.018	0.021	0.026	0.019	0.017	0.023	0.018	0.022	0.0195	0.020875	0.0185	0.021	0.0205	0.02075	0.00239046	0.00285044	0.001	0.00216025	0.00310913	0.00377492
C8	0.938351	0.688008	0.318237	0.433751	0.913416	0.677879	0.061625	0.06225	0.00911729	0.0192929	0.98996	-0.0145581	0.935614	0.574933	0.129	FALSE	-0.189526	0.055	0.063	0.049	0.053	0.065	0.057	0.056	0.055	0.056	0.081	0.109	0.058	0.054	0.066	0.054	0.06	0.057875	0.066	0.058	0.06525	0.05775	0.06675	0.00401559	0.0200428	0.00496655	0.0115866	0.00359398	0.0283122
C9	0.503659	0.531721	0.210892	0.376769	0.469492	0.519384	0.01525	0.01825	0.00361544	0.0119014	0.835616	-0.259087	0.513749	0.436346	0.012	TRUE	-0.500205	0.012	0.012	0.011	0.016	0.012	0.013	0.018	0.017	0.017	0.018	0.047	0.017	0.01	0.019	0.011	0.018	0.013875	0.019625	0.014	0.0165	0.01375	0.02275	0.00299702	0.0114883	0.00355903	0.00369685	0.00287228	0.0163783
Carnosine	0.0149754	0.129077	0.39038	0.476364	0.233838	0.388485	22.4625	29.625	4.32862	5.76684	0.758228	-0.399297	0.0147694	0.0635303	0.003	TRUE	-0.100444	37.4	29.9	22.1	34.4	21.6	33.2	20.7	19.9	30.1	28.8	29.2	19.6	18.8	23.1	18.6	29.3	25.1375	26.95	19.975	24.95	30.3	28.95	7.25572	5.17549	1.17863	5.08232	7.09789	5.09935
Cit	0.155594	0.336505	0.443055	0.504788	0.310049	0.432413	14.4838	10.065	6.78286	2.76496	1.43902	0.525088	0.121181	0.196049	0.447	TRUE	-0.284625	8.62	9.21	6.31	15.1	21.2	12.5	10.1	9.73	10.8	22.6	7.88	10.7	6.48	9.36	12.4	23.4	11.0675	13.4812	12.0275	16.94	10.1075	10.0225	4.44113	6.46195	6.37574	7.11419	1.70707	3.86258
Cit / Arg	0.0655741	0.237166	0.562373	0.546695	0.483866	0.52429	3.58	1.99725	1.75489	1.27019	1.79246	0.841945	0.059711	0.134953	2.649	FALSE	0.19313	1.08	1.24	0.684	2.22	5.47	3.48	3.9	4.75	2.71	2.41	0.664	1.63	2.25	1.77	4.38	5.98	2.975	2.60225	3.525	3.635	2.425	1.5695	1.66571	1.80845	1.87086	1.91772	1.47218	1.05324
Cit / Orn	0.0169083	0.13114	0.350754	0.451588	0.960007	0.691852	0.434375	0.253875	0.13744	0.112723	1.71098	0.774823	0.0126908	0.0583542	2.688	FALSE	0.25535	0.244	0.378	0.197	0.424	0.487	0.328	0.192	0.586	0.174	0.348	0.094	0.353	0.428	0.219	0.647	0.407	0.3745	0.31375	0.4635	0.40525	0.2855	0.22225	0.12718	0.178689	0.0983684	0.17927	0.0833207	0.141559
CPT-I ratio	0.0239713	0.138529	0.967971	0.692377	0.451077	0.508517	0.006	0.013875	0.0040708	0.00710005	0.432432	-1.20945	0.0196561	0.0716252	0.033	FALSE	-0.0181473	0.025	0.013	0.025	0.007	0.007	0.01	0.012	0.002	0.009	0.007	0.01	0.004	0.006	0.003	0.004	0.015	0.009875	0.01	0.00475	0.00725	0.015	0.01275	0.00719995	0.00711136	0.00221736	0.00543906	0.00678233	0.00826136
Creatinine	0.000176303	0.0265937	0.189658	0.358617	0.799396	0.647008	29.3875	41	3.51138	5.52449	0.716768	-0.480421	0.000311072	0.0106623	15.9	TRUE	-0.132808	34.8	36.5	51.3	38.6	28.2	46.4	37.9	27.4	42.7	32.2	39.8	31	26.4	29.9	35.5	24.5	33.575	36.8125	28.25	30.525	38.9	43.1	6.74404	8.27258	1.97569	4.62772	5.15817	5.7312
Essential AA	0.452602	0.509024	0.280806	0.420237	0.407768	0.482678	536.375	577.25	225.799	127.96	0.92919	-0.105954	0.664572	0.488911	2.007	TRUE	-0.330821	550	531	437	467	563	474	675	386	690	958	794	416	351	692	273	652	493.25	620.375	429	643.75	557.5	597	107.318	218.087	93.1987	282.019	84.729	173.165
Fisher ratio	0.549895	0.543561	0.840534	0.65911	0.185567	0.358375	3.3325	3.43375	0.465426	0.284351	0.970513	-0.0431801	0.609438	0.470411	0.564	TRUE	-0.0186569	3.99	3.64	3.56	3.16	3.59	3.41	3.18	3.14	3.24	3.8	3.29	3.09	2.85	3.46	2.7	4.03	3.36125	3.405	3.1675	3.4975	3.555	3.3125	0.367324	0.409041	0.308801	0.58094	0.345495	0.173469
Gln	0.154178	0.336505	0.0825433	0.254498	0.523634	0.535287	421.75	486	70.6212	109.083	0.867798	-0.204568	0.187304	0.237868	0.081	TRUE	-0.244543	468	369	720	459	376	481	395	394	447	414	549	538	303	441	485	423	415.5	492.25	402.75	440.75	428.25	543.75	74.9419	101.307	98.3781	31.5634	54.7076	126.009
Glu	0.309878	0.432413	0.200034	0.368531	0.941862	0.688008	598.375	711.5	189.952	254.837	0.841005	-0.249814	0.332537	0.33879	0.57	TRUE	-0.34332	637	470	1272	828	705	631	739	705	622	740	493	349	383	540	478	887	577.375	732.5	535.5	661.25	619.25	803.75	154.271	266.057	196.213	187.48	111.159	341.294
Glucogenic AA	0.0635135	0.234994	0.244267	0.394868	0.948987	0.688099	1805.12	1574.5	273.469	159.253	1.14648	0.197205	0.0631502	0.13872	4.98	TRUE	-0.11564	1793	1596	1732	1581	1551	1341	1354	1996	1606	1520	1593	1614	1732	2315	1987	1726	1622.12	1757.5	1723.25	1887	1521	1628	219.67	267.979	196.702	343.411	215.946	70.0809
Gly	0.0153355	0.129662	0.913209	0.677879	0.175666	0.349473	1260.88	979.375	250.161	178.273	1.28743	0.364492	0.0227481	0.0758343	1.851	TRUE	-0.00837187	1323	1168	976	831	1096	799	930	1432	889	1030	919	1106	1081	1771	1358	1213	1116.88	1123.38	1178.75	1343	1055	903.75	200.789	315.124	169.146	315.319	235.056	60.4504
H1	0.391276	0.476364	0.810389	0.648151	0.274951	0.418472	5864.38	7359.12	2153	3319.14	0.796885	-0.327557	0.306254	0.327654	17.88	TRUE	-0.216425	5828	9070	4428	8455	3782	6337	2931	6455	8070	5975	13754	6633	7898	6675	7901	1596	6116.75	7106.75	6192	5536.75	6041.5	8676.75	2000.26	3516.77	1730.34	2745.11	2515.28	3840.47
His	0.188299	0.358375	0.244352	0.394868	0.0435126	0.190764	100.275	108.138	15.7581	10.9434	0.927292	-0.108905	0.2681	0.302967	0.705	TRUE	-0.097122	123	112	95.2	107	95.8	108	102	92.8	94.9	121	123	100	72	120	95.6	105	100.7	107.713	90.15	110.4	111.25	105.025	15.0739	12.1687	12.4551	12.2844	8.8459	13.2419
Histamine	0.0474605	0.202448	0.0290333	0.152742	0.180885	0.355377	6.62	11.9987	3.18586	6.93297	0.551724	-0.857981	0.0746291	0.15078	0.003	TRUE	-0.918805	8.94	11.2	23.4	14	5.71	2.95	5.99	3.98	20.2	4.66	9.31	7.91	4.85	6.6	5.35	13.9	6.44125	12.1775	5.6125	7.6275	7.27	16.7275	2.74027	6.9596	1.68666	4.25805	3.58397	6.29918
Ile	0.539992	0.539403	0.218388	0.383214	0.310509	0.432413	72.6375	75.475	33.745	16.6048	0.962405	-0.0552843	0.835222	0.540648	0	TRUE	-0.39276	76.2	77.5	59.2	59.7	69.8	59.6	78.5	48.9	85.1	137	108	51.4	50.4	101	36.3	86.3	64.0375	84.075	55.125	90.15	72.95	78	12.9066	31.985	9.83713	41.7424	8.94967	23.3719
Kynurenine	0.230762	0.387452	0.549842	0.543561	0.0176628	0.13114	0.318625	0.389625	0.0938919	0.162515	0.817774	-0.290227	0.307146	0.327654	0.57	FALSE	0.148832	0.594	0.383	0.258	0.286	0.271	0.277	0.681	0.278	0.38	0.499	0.258	0.255	0.24	0.403	0.241	0.362	0.372375	0.335875	0.261	0.37625	0.48375	0.2955	0.170738	0.0905246	0.0169902	0.106894	0.186153	0.057859
Kynurenine / Trp	0.295202	0.428084	0.0416221	0.187689	0.0577224	0.224226	0.01975	0.02275	0.00243487	0.00931589	0.868132	-0.204014	0.404038	0.386771	11.61	FALSE	0.427421	0.041	0.023	0.022	0.017	0.019	0.021	0.03	0.024	0.018	0.017	0.01	0.019	0.018	0.019	0.023	0.019	0.024375	0.018125	0.02	0.0195	0.02875	0.01675	0.00774481	0.0039438	0.00270801	0.00251661	0.00903235	0.00499166
Leu	0.526753	0.536141	0.2578	0.403602	0.247788	0.395028	126.888	132.75	53.1127	26.9325	0.955838	-0.0651619	0.786141	0.537583	0	TRUE	-0.326023	129	133	102	106	119	112	152	83.3	146	223	182	101	92.4	180	68.4	148	115.213	144.425	98.925	154.85	131.5	134	22.7574	50.6006	15.2099	65.3133	16.4215	37.6652
Lys	0.464461	0.516506	0.255535	0.401965	0.945382	0.688099	61.475	65.4875	40.071	21.9666	0.938729	-0.0912197	0.808494	0.539047	0.291	TRUE	-0.56357	51.4	43	61.3	52.9	80	47.4	75.9	40.6	86	145	106	44.8	26.8	59.7	19.1	75.8	51.2375	75.725	48.05	74.9	54.425	76.55	18.0076	37.8218	22.6453	52.4706	14.722	24.1419
lysoPC a C14:0	0.266195	0.411892	0.284953	0.422948	0.306461	0.432413	3.08875	3.13625	0.0644621	0.0954594	0.984855	-0.0220175	0.265607	0.302714	9.03	FALSE	-0.0208586	3.13	3.17	3.26	2.99	2.99	3.01	3.23	3.07	3.17	3.16	3.13	3.07	3.05	3.19	3.12	3.06	3.09	3.135	3.045	3.1325	3.135	3.1375	0.081416	0.0822887	0.0378594	0.0561991	0.0929157	0.112361
lysoPC a C16:0	0.0109326	0.115031	0.994855	0.698352	0.920204	0.681848	4.6275	3.2525	0.876874	0.833817	1.42275	0.508684	0.00626086	0.0519538	0.039	TRUE	-0.0100696	2.79	4.32	4.11	2.4	3.45	3.26	2.61	4.36	2.36	5.73	4.17	5.88	4.74	4.98	4.11	3.77	3.92625	3.95375	4.6075	4.6475	3.245	3.26	1.10303	1.15213	1.00629	0.883417	0.767268	1.01656
lysoPC a C16:1	0.00769287	0.101179	0.651214	0.579584	0.378785	0.470729	0.287875	0.14725	0.114688	0.0427342	1.95501	0.967175	0.0101381	0.0572018	0.054	TRUE	0.146841	0.12	0.177	0.223	0.119	0.156	0.13	0.123	0.224	0.1	0.203	0.186	0.377	0.522	0.277	0.275	0.269	0.228625	0.2065	0.31975	0.256	0.1375	0.157	0.145763	0.068943	0.163467	0.0354965	0.0266646	0.0574166
lysoPC a C17:0	0.149603	0.332555	0.926354	0.682214	0.101791	0.276989	0.226125	0.183375	0.0613432	0.05434	1.23313	0.302324	0.162536	0.218924	0.009	TRUE	-0.0176155	0.131	0.142	0.231	0.171	0.237	0.196	0.161	0.337	0.144	0.286	0.291	0.187	0.237	0.197	0.172	0.156	0.2035	0.206	0.2495	0.20275	0.1575	0.20925	0.0668046	0.0573909	0.0629153	0.0580079	0.0285015	0.0655153
lysoPC a C18:0	0.727029	0.614706	0.585268	0.550923	0.875912	0.667841	3.175	2.9625	0.94538	0.478562	1.07173	0.0999414	0.582632	0.459468	0.156	TRUE	0.0728848	3.31	3.08	2.99	2.39	2.9	2.56	3.39	2.73	2.36	4.67	3.62	4.41	2.79	3.44	1.9	2.56	3.14625	2.99125	3.2075	3.1425	3.085	2.84	0.584586	0.890561	0.804752	1.1979	0.373854	0.595483
lysoPC a C18:1	0.220364	0.383214	0.681205	0.591798	0.650407	0.579584	3.1125	2.5225	0.866862	0.855566	1.23389	0.30322	0.192223	0.241812	0.018	TRUE	-0.13451	1.9	3.46	3.73	1.76	1.83	2.55	2.03	2.51	1.5	3.89	3.25	3.69	3.52	3.13	2.13	4.2	2.68625	2.94875	2.8875	3.3375	2.485	2.56	0.768392	1.02594	0.876522	0.922004	0.708073	1.09675
lysoPC a C18:2	0.573099	0.5491	0.154873	0.336505	0.180819	0.355377	3.44875	3.88125	0.806251	1.26562	0.888567	-0.170448	0.431001	0.393645	0.024	TRUE	0.258525	4.31	4.65	3.64	1.97	3.09	4.35	4.93	3.89	1.98	5.05	5.22	3.78	2.94	3.29	2.35	3.2	3.9925	3.3375	3.425	3.4725	4.56	3.2025	0.708898	1.26926	0.479479	1.13374	0.289597	1.55727
lysoPC a C20:3	0.648224	0.579584	0.304424	0.432413	0.711516	0.605918	0.530375	0.578125	0.136165	0.222037	0.917405	-0.124369	0.613828	0.470411	0.078	TRUE	-0.273477	0.4	0.578	0.689	0.386	0.386	0.55	0.493	0.526	0.459	0.75	1.07	0.647	0.435	0.586	0.347	0.566	0.501875	0.606625	0.4985	0.56225	0.50525	0.651	0.0911129	0.233608	0.114742	0.16549	0.0785764	0.30773
lysoPC a C20:4	0.0656174	0.237166	0.479761	0.523635	0.395397	0.480035	2.34	3.06625	0.450206	1.01973	0.763147	-0.389967	0.0963117	0.168984	0.006	TRUE	-0.206499	2.61	2.47	5.52	2.69	2.44	2.76	2.92	2.45	2.41	2.7	3.15	2.21	2.22	2.25	1.45	3	2.51	2.89625	2.33	2.35	2.69	3.4425	0.246345	1.18237	0.132916	0.674537	0.193735	1.4182
lysoPC a C24:0	0.250311	0.397649	0.93961	0.688008	0.0708849	0.239734	0.486875	0.544	0.0906507	0.111001	0.894991	-0.160055	0.27926	0.310318	0.783	FALSE	-0.00734732	0.407	0.463	0.676	0.606	0.475	0.418	0.698	0.701	0.547	0.423	0.537	0.458	0.493	0.475	0.458	0.412	0.514125	0.51675	0.53175	0.442	0.4965	0.5915	0.117831	0.0922787	0.113735	0.0294732	0.1365	0.0640338
lysoPC a C26:0	0.476725	0.523635	0.693918	0.598466	0.10306	0.27884	0.444	0.503625	0.201589	0.162906	0.881608	-0.18179	0.526248	0.439887	0.018	TRUE	0.121486	0.274	0.441	0.635	0.577	0.376	0.314	0.766	0.904	0.539	0.281	0.483	0.48	0.395	0.426	0.44	0.25	0.49375	0.453875	0.53875	0.34925	0.44875	0.5585	0.223483	0.135478	0.247663	0.0976981	0.223161	0.0639661
lysoPC a C26:1	0.225693	0.383214	0.849001	0.65911	0.171735	0.343094	0.449125	0.563125	0.174752	0.192438	0.797558	-0.326338	0.23539	0.276481	0.018	TRUE	0.0577298	0.326	0.503	0.788	0.644	0.442	0.363	0.843	0.858	0.619	0.298	0.419	0.425	0.37	0.437	0.443	0.32	0.51625	0.496	0.52375	0.3745	0.50875	0.6175	0.213355	0.171004	0.224942	0.0762037	0.235511	0.151852
lysoPC a C28:0	0.127531	0.311255	0.503367	0.531721	0.223574	0.383214	0.428875	0.59525	0.212691	0.222932	0.720496	-0.472938	0.149014	0.211387	0.087	TRUE	0.226917	0.398	0.4	0.64	0.637	0.442	0.416	1.08	0.935	0.596	0.313	0.595	0.436	0.311	0.374	0.339	0.281	0.55225	0.471875	0.531	0.32675	0.5735	0.617	0.286463	0.158118	0.276021	0.0394324	0.337763	0.0248596
lysoPC a C28:1	0.0395382	0.181754	0.711395	0.605918	0.225296	0.383214	0.653625	1.086	0.30618	0.482003	0.601865	-0.732489	0.0536981	0.123456	0.018	TRUE	0.150034	0.667	0.717	1.33	1.3	0.748	0.678	2.06	1.37	1.15	0.46	0.786	0.63	0.45	0.574	0.507	0.49	0.915	0.824625	0.7995	0.50775	1.0305	1.1415	0.534558	0.377467	0.399584	0.0482519	0.686669	0.249738
Met	0.351616	0.451588	0.2184	0.383214	0.739078	0.620462	14.8513	16.95	8.74471	5.69937	0.87618	-0.190701	0.580012	0.459468	0.114	TRUE	-0.462456	10.2	10.7	15.1	20.3	17.5	14	27.4	12.9	20	29.4	17.9	8.38	5.91	14	5.62	25.1	13.3738	18.4275	11.1725	18.53	15.575	18.325	6.6788	7.22972	5.11578	10.7782	8.06159	2.40052
Met-SO	0.669088	0.587757	0.471947	0.520883	0.0828961	0.254498	0.90925	0.817875	0.483265	0.52655	1.11172	0.152797	0.723078	0.510156	0.036	TRUE	0.266595	1.96	1.07	0.317	0.307	0.931	0.632	0.833	1.19	0.669	1.65	0.755	0.61	0.319	1.32	0.28	0.974	0.943125	0.784	0.7625	1.056	1.12375	0.512	0.49579	0.505265	0.379077	0.586354	0.585536	0.233629
Met-SO / Met	0.830524	0.65759	0.0977705	0.275551	0.188249	0.358375	0.064	0.05975	0.020466	0.0594589	1.07113	0.0991332	0.852816	0.546729	0.876	FALSE	0.864345	0.192	0.1	0.021	0.015	0.053	0.045	0.03	0.092	0.033	0.056	0.042	0.073	0.054	0.095	0.05	0.039	0.079875	0.043875	0.068	0.06	0.09175	0.02775	0.0510838	0.0247873	0.0184572	0.0243721	0.0732956	0.0120934
MUFA (PC)	0.000439524	0.0290181	0.490385	0.527701	0.157564	0.336505	110.55	66.3125	20.8696	16.5428	1.66711	0.737346	0.000391403	0.0106623	0.537	TRUE	-0.0332419	47.2	75.1	68.7	96.3	82.8	67.8	44.4	105	59	85.6	72	138	139	115	114	105	87.4125	89.45	116.2	104.9	58.625	74	36.9446	21.452	27.3013	13.6299	15.1491	15.8575
MUFA (PC) / SFA (PC)	0.000889764	0.0290181	0.159712	0.336505	0.641218	0.579545	14.4875	8.43875	2.95849	2.09294	1.71678	0.779707	0.00043462	0.0106623	0.525	TRUE	-0.199641	6.3	9.9	8.28	10.7	10.5	9.57	4.5	10.1	8.4	13.6	9.86	16.2	18.3	16.2	16.7	14.3	10.6712	12.255	13.775	15.2	7.5675	9.31	4.6	3.38332	4.1064	1.48549	2.61194	1.1724
Non essential AA	0.909074	0.677879	0.00684738	0.0960907	0.906354	0.677879	3429.5	3454.12	385.037	463.451	0.992871	-0.010322	0.909669	0.561577	13.08	TRUE	-0.223284	3540	3078	4465	3491	3195	3004	3148	3533	3321	3449	3586	2970	2940	4002	3481	3866	3176	3707.62	3159.5	3699.5	3192.5	3715.75	238.57	380.751	273.772	276.719	239.011	511.387
Orn	0.236757	0.390594	0.0868485	0.260261	0.599818	0.561272	36.225	45.4625	19.0116	19.5198	0.796811	-0.327691	0.353901	0.346143	0.504	TRUE	-0.636664	35.3	24.4	32	35.5	43.5	38.1	52.6	16.6	62.2	65	83.6	30.2	15.1	42.8	19.2	57.4	31.975	49.7125	26.35	46.1	37.6	53.325	13.03	21.0157	13.2987	20.161	11.6158	24.275
Orn / Arg	0.788092	0.643358	0.847434	0.65911	0.567907	0.546695	8.20875	8.7575	3.30367	6.29976	0.937339	-0.0933565	0.831431	0.540648	2.715	TRUE	0.00148808	4.43	3.28	3.47	5.23	11.2	10.6	20.4	8.11	15.6	6.92	7.05	4.61	5.27	8.08	6.78	14.7	8.4875	8.47875	7.2975	9.12	9.6775	7.8375	5.64218	4.35191	3.01237	3.76535	7.83767	5.37744
PC aa C24:0	0.0661727	0.237361	0.791594	0.645105	0.223297	0.383214	0.29975	0.469625	0.140698	0.195587	0.638275	-0.647749	0.0680255	0.143983	0.027	TRUE	0.0980144	0.289	0.31	0.578	0.586	0.321	0.286	0.84	0.632	0.508	0.226	0.36	0.307	0.197	0.252	0.225	0.238	0.39775	0.371625	0.36425	0.23525	0.43125	0.508	0.219382	0.161312	0.186914	0.0126326	0.272709	0.104703
PC aa C26:0	0.429916	0.496755	0.304069	0.432413	0.308182	0.432413	1.21375	1.35862	0.482519	0.405791	0.893366	-0.162676	0.526556	0.439887	0.903	TRUE	0.285697	0.869	1.32	1.43	1.45	1.13	1.11	2.25	2.36	1.26	0.953	1.18	1.29	0.976	1.01	1.14	0.851	1.41312	1.15925	1.439	0.9885	1.38725	1.33	0.570709	0.216671	0.627241	0.120528	0.603962	0.131403
PC aa C28:1	0.313504	0.433751	0.290789	0.428084	0.390138	0.476364	0.413375	0.492	0.129546	0.172444	0.840193	-0.251207	0.321319	0.335174	0.018	TRUE	0.271289	0.356	0.427	0.555	0.569	0.446	0.365	0.867	0.716	0.424	0.33	0.373	0.424	0.36	0.357	0.343	0.331	0.495125	0.41025	0.4865	0.34025	0.50375	0.48025	0.190389	0.0984229	0.157288	0.0126326	0.244215	0.0968345
PC aa C30:0	0.0118183	0.121326	0.514289	0.532838	0.154212	0.336505	0.758875	0.559125	0.164041	0.107179	1.35725	0.440691	0.0136908	0.0608536	0.126	TRUE	0.108417	0.418	0.494	0.657	0.65	0.658	0.496	0.724	0.902	0.474	0.542	0.56	0.788	0.99	0.879	0.758	0.554	0.68375	0.63425	0.8345	0.68325	0.533	0.58525	0.205792	0.132085	0.143818	0.163873	0.132408	0.0863226
PC aa C30:2	0.0643561	0.236213	0.568075	0.546695	0.510965	0.531721	0.14925	0.276375	0.0721699	0.156122	0.540027	-0.888896	0.0634583	0.13872	0	TRUE	0.26086	0.179	0.153	0.309	0.339	0.18	0.155	0.618	0.318	0.279	0.107	0.179	0.128	0.125	0.117	0.107	0.112	0.232	0.193625	0.18775	0.11075	0.27625	0.2765	0.167477	0.099635	0.09043	0.00478714	0.228139	0.0694622
PC aa C32:0	0.366358	0.463807	0.510917	0.531721	0.00417418	0.0776898	2.38875	2.23	0.45646	0.464081	1.07119	0.0992122	0.501605	0.434331	0.009	TRUE	0.0757638	1.96	1.63	2.79	3.02	2.52	2	2.35	2.64	2.07	1.69	2.02	3.07	2.79	1.98	2.08	2.34	2.37	2.24875	2.755	2.0225	1.985	2.475	0.480298	0.44614	0.237276	0.268623	0.294449	0.505734
PC aa C32:1	0.000224664	0.0265937	0.473213	0.521065	0.373932	0.466089	16.1212	4.52	7.72662	1.74197	3.56665	1.83457	0.00351203	0.0468314	0.006	TRUE	0.00297049	2.41	6.91	5.61	6.1	7.29	3.78	2.16	11.5	3.8	8.28	5.39	20	28.6	18.7	23.5	11.1	10.3312	10.31	16.8475	15.395	3.815	5.225	9.4263	7.12655	9.45165	6.9686	2.18276	0.995272
PC aa C32:2	0.000450499	0.0290181	0.445625	0.505985	0.4639	0.516506	2.62	1.38875	0.892909	0.235823	1.88659	0.91578	0.00549405	0.0519538	0	TRUE	0.213622	1.38	1.67	1.51	1.47	2.1	1.48	1.04	2.57	1.02	1.76	1.54	2.28	4.7	2.6	2.68	2.27	2.1525	1.85625	2.9125	2.3275	1.3925	1.385	1.14658	0.59529	1.20729	0.417882	0.263992	0.245017
PC aa C32:3	0.140114	0.326805	0.615651	0.57045	0.464798	0.516506	0.268375	0.215875	0.0765785	0.0469207	1.2432	0.314054	0.125017	0.196124	0	TRUE	0.104319	0.166	0.223	0.258	0.252	0.226	0.172	0.287	0.357	0.164	0.196	0.205	0.19	0.386	0.311	0.203	0.278	0.250875	0.233375	0.28975	0.247	0.212	0.21975	0.0839667	0.0491468	0.0962648	0.0565509	0.0561605	0.0440785
PC aa C34:1	0.000980585	0.0290181	0.334118	0.438225	0.183617	0.357776	66.65	40.8375	11.0414	11.7893	1.63208	0.70671	0.000485474	0.0106623	0.018	TRUE	-0.0849185	27.3	48.3	43.2	60.7	51.1	43	23.5	61.1	36.6	55.6	44.1	84.2	78.8	68.3	67.1	67	52.1625	55.325	68.8	64.5	35.525	46.15	21.8943	12.5124	15.3812	5.96266	11.9907	10.2601
PC aa C34:2	0.068659	0.239036	0.0577751	0.224226	0.647728	0.579584	100.425	87	11.5193	17.4335	1.15431	0.207031	0.0939479	0.168984	0.033	TRUE	0.225222	91	106	61.7	83.7	115	109	75.5	108	69.2	102	99.9	110	93.6	99.7	97.2	77.9	101.013	86.4125	106.65	94.2	95.375	78.625	13.2018	15.605	9.18459	11.042	15.4131	16.8688
PC aa C34:3	0.00552078	0.0829478	0.0795691	0.249501	0.430152	0.496755	12.1625	9.645	1.25121	1.83594	1.26102	0.334587	0.00731719	0.0519538	0.006	TRUE	0.189146	12.4	10.8	8.73	10.7	12.4	10.9	8.24	11.4	6.81	10.2	8.58	12.2	14.6	12.6	12.3	11.6	11.6175	10.19	12.65	11.675	10.585	8.705	1.81648	2.02331	1.36991	1.06888	1.72614	1.59031
PC aa C34:4	0.00557405	0.0829478	0.406775	0.482678	0.751197	0.625137	1.10613	0.77575	0.246549	0.127673	1.42588	0.511851	0.00670809	0.0519538	0.003	TRUE	0.128303	0.87	0.938	0.807	0.831	1.01	0.842	0.661	1.04	0.545	0.82	0.712	0.911	1.59	1.25	0.978	1.25	0.98275	0.899125	1.13775	1.0745	0.82775	0.72375	0.271496	0.248497	0.306497	0.212668	0.118249	0.129773
PC aa C36:0	0.520667	0.533608	0.125576	0.309678	0.51811	0.533296	0.567	0.597375	0.100659	0.0936894	0.949153	-0.0752881	0.542226	0.443581	0.399	TRUE	0.190778	0.511	0.609	0.479	0.582	0.64	0.628	0.732	0.753	0.52	0.549	0.718	0.632	0.46	0.53	0.502	0.47	0.620625	0.54375	0.62125	0.51275	0.62	0.57475	0.0988793	0.0792658	0.120867	0.0344226	0.0905723	0.104465
PC aa C36:1	0.0201623	0.134575	0.947623	0.688099	0.24737	0.395028	15.475	11.7088	3.49029	2.52452	1.32166	0.402352	0.0282945	0.0850787	0.009	TRUE	0.0168505	10.3	11.8	10.2	17.2	12.7	12.3	8.97	14.4	10.4	12.6	12.5	22.8	16.1	15.7	12.2	17.3	13.6712	13.5125	16.5	14.45	10.8425	12.575	4.3021	2.85279	4.42342	2.46103	1.51015	3.2541
PC aa C36:2	0.551538	0.544049	0.0434894	0.190764	0.391367	0.476364	62.0875	66.4	9.78124	14.0694	0.935053	-0.0968804	0.489654	0.427456	0.021	TRUE	0.284716	83.3	67.5	40.7	67.8	73.4	73.4	75.7	66.6	50.2	65	72.6	75	49.6	61.8	50.2	55.1	70.5625	57.925	66.15	58.025	74.975	57.825	9.92068	10.7036	11.6188	6.6505	6.53676	14.9355
PC aa C36:3	0.170305	0.343094	0.191272	0.35938	0.505356	0.531721	26.425	24.375	2.2758	3.39274	1.0841	0.116501	0.180779	0.232023	0.009	TRUE	0.110813	27.6	23.7	21	28.2	28	26	25.6	25.6	18.1	26.9	24.8	30.8	23.7	27	24.8	24.6	26.375	24.425	27.025	25.825	25.725	23.025	2.37171	3.36059	3.07069	1.30224	1.60286	4.40785
PC aa C36:4	0.0149936	0.129077	0.983156	0.698352	0.547497	0.54346	60.75	50.7625	5.71489	6.92221	1.19675	0.259121	0.00740271	0.0519538	0.015	TRUE	0.00614533	53.4	55.9	48	59.8	66	53.5	36.9	57.9	47.2	54.5	51.4	65.1	58.3	70.6	57.4	56.2	55.875	55.6375	61.825	59.675	49.925	51.6	9.01915	7.49665	4.32001	7.37987	8.7599	5.76194
PC aa C36:5	0.0514804	0.2113	0.101145	0.276824	0.159984	0.336505	9.69875	7.95375	1.0364	2.8589	1.21939	0.286164	0.139761	0.207073	0.003	TRUE	0.282037	12.2	12.3	6.01	8.12	8.6	7.94	5.72	10.5	4.94	8.14	6.4	9.83	10.4	11.1	8.92	10.1	9.68625	7.96625	9.8325	9.565	9.54	6.3675	2.2137	2.09677	0.873055	1.30245	3.2581	1.32135
PC aa C36:6	0.188466	0.358375	0.0995637	0.276824	0.628459	0.576675	0.403875	0.34875	0.0800436	0.0871727	1.15806	0.211716	0.208991	0.255671	0	TRUE	0.272526	0.438	0.51	0.314	0.359	0.416	0.326	0.302	0.456	0.232	0.325	0.309	0.335	0.511	0.386	0.303	0.499	0.41175	0.340875	0.4295	0.37825	0.394	0.3035	0.0823386	0.0780539	0.0740653	0.0878232	0.0974337	0.0527036
PC aa C38:0	0.0327821	0.160745	0.301947	0.432413	0.513301	0.532838	0.228125	0.3075	0.055648	0.0742582	0.74187	-0.430762	0.0309714	0.0897806	0.027	TRUE	0.193547	0.28	0.241	0.281	0.33	0.277	0.267	0.471	0.341	0.253	0.21	0.337	0.231	0.178	0.205	0.176	0.207	0.28575	0.249875	0.25675	0.1995	0.31475	0.30025	0.0881893	0.0608146	0.0692164	0.0158008	0.105421	0.0401611
PC aa C38:1	0.682123	0.591798	0.221582	0.383214	0.326379	0.437776	0.172625	0.184375	0.0516691	0.0621242	0.936271	-0.0950016	0.687286	0.488911	0.006	TRUE	0.291956	0.135	0.143	0.124	0.225	0.187	0.165	0.31	0.258	0.16	0.143	0.213	0.242	0.132	0.147	0.152	0.12	0.1965	0.1605	0.20475	0.1405	0.18825	0.1805	0.0661405	0.0386375	0.0572444	0.0141539	0.0821518	0.0470779
PC aa C38:3	0.986375	0.698352	0.482981	0.52429	0.349619	0.451588	8.56625	8.615	1.64933	2.08482	0.994341	-0.00818701	0.959404	0.581512	0.006	TRUE	-0.124982	7.59	6.92	6.34	10.5	8.77	8.77	7.59	8.03	8.51	8.82	12.7	11.5	6.58	10.1	6.71	8.02	8.21875	8.9625	8.72	8.4125	7.7175	9.5125	1.53869	2.09391	2.06451	1.422	0.769475	2.72061
PC aa C38:4	0.197496	0.367805	0.493321	0.528459	0.251112	0.397649	48.375	55.05	8.42577	10.9424	0.878747	-0.186481	0.194538	0.242438	0.015	TRUE	-0.10676	60.2	39.2	52.4	77.1	62.4	52.2	49	44	58.5	45.3	51.8	49.6	41.8	53.5	35.7	54.7	49.8	53.625	49.45	47.3	50.15	59.95	8.30972	11.7805	9.2367	8.78939	8.68773	11.8272
PC aa C38:5	0.289485	0.428084	0.122983	0.308096	0.186606	0.358375	29.675	27.8	3.40116	4.83115	1.06745	0.0941631	0.386266	0.373239	0.006	TRUE	-0.159555	26.4	25.2	29.3	38.4	32.3	26.7	21.6	29.6	27.2	28.2	27.6	28.6	26.8	32.9	24.4	34.6	27.15	30.325	29.325	30.025	24.975	30.625	3.16499	4.59775	2.29692	4.62484	2.34147	5.26268
PC aa C38:6	0.399136	0.480621	0.612596	0.569537	0.0674484	0.239036	10.6512	11.665	2.28829	2.5765	0.913095	-0.131164	0.419522	0.390253	0.006	TRUE	0.07517	15.4	13.5	9.7	14.1	12.5	12.2	11.2	10.2	8.3	11.1	8.92	8.56	8.03	12.1	8.32	14.4	11.4488	10.8675	9.8225	11.48	13.075	10.255	2.48261	2.47093	2.00985	2.51931	1.81361	2.62655
PC aa C40:1	0.0249119	0.142113	0.856125	0.661273	0.0897841	0.264045	0.18275	0.208625	0.0208584	0.0215866	0.875974	-0.191041	0.0287114	0.0850787	0.354	FALSE	0.0138234	0.182	0.214	0.225	0.221	0.18	0.171	0.234	0.229	0.215	0.167	0.207	0.193	0.17	0.185	0.169	0.169	0.196625	0.19475	0.193	0.1725	0.20025	0.217	0.025679	0.0249442	0.0257811	0.0083865	0.0289641	0.00783156
PC aa C40:2	0.225401	0.383214	0.882973	0.671003	0.0315523	0.160745	0.137875	0.15625	0.0274457	0.0368617	0.8824	-0.180495	0.278632	0.310318	0.009	TRUE	-0.0208468	0.102	0.115	0.164	0.188	0.149	0.129	0.205	0.181	0.18	0.116	0.167	0.174	0.113	0.126	0.111	0.133	0.146	0.148125	0.15425	0.1215	0.13775	0.17475	0.0373669	0.0301019	0.0307395	0.00988264	0.0461691	0.0112361
PC aa C40:3	0.0595857	0.227523	0.358649	0.458957	0.0217713	0.134575	0.235125	0.199875	0.0348689	0.0454358	1.17636	0.23433	0.105098	0.180336	0.003	TRUE	-0.106177	0.142	0.146	0.199	0.282	0.23	0.178	0.212	0.255	0.223	0.199	0.217	0.306	0.207	0.251	0.213	0.22	0.2095	0.2255	0.2495	0.22075	0.1695	0.23025	0.0552863	0.0280612	0.0424617	0.0219754	0.0325935	0.0359757
PC aa C40:4	0.000568237	0.0290181	0.0123907	0.122225	0.000948963	0.0290181	2.03125	1.35737	0.355143	0.619765	1.49645	0.581548	0.0216341	0.0758343	0.012	TRUE	-0.311036	0.637	0.809	1.43	2.3	2.03	1.18	0.793	1.97	1.6	1.98	2.11	2.82	1.86	2.13	1.86	1.6	1.51237	1.87625	2.17	1.8925	0.85475	1.86	0.774327	0.307382	0.439014	0.224109	0.230296	0.411744
PC aa C40:5	0.415872	0.489822	0.0779906	0.249239	0.0322667	0.160745	7.8625	8.52875	1.18233	2.04452	0.921882	-0.117346	0.441507	0.395122	0	TRUE	-0.240177	6.68	6.25	8	12	8.14	8.26	6.89	8.65	9.45	7.87	10.7	8.99	6.26	8.37	5.83	8.79	7.515	8.87625	8.01	7.715	7.02	10.0375	1.11308	1.87985	1.21784	1.31173	0.868524	1.71142
PC aa C40:6	0.0391457	0.181754	0.705054	0.603673	0.510346	0.531721	3.69375	4.675	0.687853	1.00573	0.790107	-0.33988	0.0412306	0.103735	0.303	TRUE	-0.0840643	4.57	3.98	4.75	6.9	4.76	3.83	5.17	3.62	4.03	3.48	4.17	3.32	3.25	4.09	2.63	4.4	4.0625	4.30625	3.7375	3.65	4.3875	4.9625	0.700892	1.22867	0.700304	0.780043	0.611685	1.32874
PC aa C42:0	0.0108223	0.115031	0.990657	0.698352	0.29663	0.428199	0.077375	0.113	0.0167412	0.027867	0.684735	-0.546383	0.00965783	0.0572018	0.099	FALSE	-0.00189454	0.09	0.085	0.103	0.132	0.095	0.086	0.165	0.109	0.128	0.071	0.115	0.075	0.056	0.074	0.072	0.067	0.095125	0.09525	0.08375	0.071	0.1065	0.1195	0.0321223	0.02739	0.0231715	0.00294392	0.0390598	0.0131783
PC aa C42:1	0.109775	0.292004	0.802796	0.647282	0.0747879	0.245908	0.050875	0.064375	0.0173241	0.0159547	0.790291	-0.339544	0.127404	0.197544	0.003	TRUE	0.0500769	0.047	0.048	0.067	0.076	0.058	0.046	0.09	0.089	0.071	0.042	0.07	0.049	0.042	0.039	0.034	0.054	0.058625	0.056625	0.0595	0.04225	0.05775	0.071	0.0195809	0.0165265	0.0207284	0.0085	0.0215155	0.00374166
PC aa C42:2	0.0393073	0.181754	0.493235	0.528459	0.114438	0.297717	0.078625	0.09375	0.0125577	0.0148011	0.838667	-0.253831	0.0452468	0.109699	0.084	FALSE	0.0774366	0.077	0.083	0.094	0.102	0.077	0.08	0.122	0.103	0.102	0.067	0.09	0.093	0.073	0.072	0.071	0.073	0.0885	0.083875	0.0865	0.07075	0.0905	0.097	0.0167332	0.014672	0.0139881	0.00262996	0.0211424	0.006
PC aa C42:4	0.026864	0.146203	0.407491	0.482678	0.0582975	0.224413	0.042125	0.053875	0.00877395	0.0116427	0.781903	-0.354939	0.0401286	0.103735	0.012	TRUE	0.120294	0.045	0.041	0.049	0.065	0.046	0.044	0.074	0.059	0.052	0.031	0.061	0.046	0.045	0.036	0.036	0.038	0.05	0.046	0.049	0.03525	0.051	0.05675	0.0110583	0.0126491	0.00668331	0.00298608	0.0154272	0.0075
PC aa C42:5	0.968048	0.692377	0.777273	0.638695	0.00426612	0.0776898	0.068	0.06825	0.0145209	0.0173102	0.996337	-0.0052943	0.975489	0.583307	0.018	TRUE	-0.0370621	0.061	0.051	0.089	0.094	0.066	0.043	0.072	0.071	0.069	0.049	0.067	0.084	0.09	0.068	0.067	0.049	0.06725	0.069	0.07775	0.05825	0.05675	0.07975	0.0157094	0.0161864	0.0111467	0.0106888	0.0125532	0.0137447
PC aa C42:6	0.20938	0.376769	0.866599	0.662692	0.130634	0.313973	0.168875	0.18725	0.02011	0.0346441	0.901869	-0.14901	0.220487	0.264874	0.111	TRUE	0.019243	0.155	0.163	0.193	0.236	0.181	0.152	0.239	0.21	0.193	0.153	0.167	0.16	0.174	0.167	0.145	0.161	0.17925	0.176875	0.18125	0.1565	0.17725	0.19725	0.0304994	0.029396	0.0210614	0.00957427	0.0414276	0.0285934
PC ae C30:0	0.552776	0.544137	0.458762	0.514729	0.148699	0.332555	0.1435	0.134	0.0318613	0.032619	1.0709	0.0988177	0.565063	0.453909	0.087	TRUE	0.124851	0.1	0.113	0.158	0.153	0.135	0.104	0.195	0.215	0.132	0.105	0.117	0.15	0.146	0.134	0.134	0.129	0.14475	0.13275	0.1615	0.1255	0.128	0.14	0.0418424	0.0172523	0.0362261	0.0138684	0.0449963	0.0190263
PC ae C30:1	0.162021	0.336505	0.167306	0.339644	0.65427	0.581211	0.253125	0.351875	0.135508	0.143324	0.719361	-0.475213	0.178686	0.232023	0	TRUE	0.486244	0.245	0.338	0.331	0.322	0.277	0.273	0.698	0.573	0.315	0.186	0.293	0.246	0.174	0.202	0.219	0.148	0.353	0.252	0.3175	0.18875	0.3885	0.31525	0.183217	0.0712661	0.175713	0.0303246	0.209979	0.0162147
PC ae C30:2	0.138962	0.326805	0.576536	0.5491	0.332644	0.438225	0.199125	0.2355	0.0372614	0.0516167	0.845541	-0.242053	0.130552	0.197824	0.351	FALSE	0.088822	0.186	0.195	0.256	0.247	0.215	0.197	0.345	0.285	0.244	0.175	0.214	0.196	0.173	0.178	0.185	0.186	0.224	0.210625	0.21725	0.181	0.23075	0.24025	0.0595723	0.0340249	0.048321	0.00535413	0.0763168	0.0182277
PC ae C32:1	0.0973791	0.275551	0.317108	0.433751	0.231904	0.387995	0.83375	0.61	0.3076	0.202189	1.3668	0.450806	0.111026	0.184	0.006	TRUE	0.290768	0.428	0.452	0.668	0.655	0.69	0.481	1.06	1.1	0.571	0.45	0.565	0.734	1.41	0.917	0.807	0.562	0.794375	0.649375	0.9835	0.684	0.60525	0.61475	0.35999	0.149997	0.338559	0.215297	0.30394	0.0542978
PC ae C32:2	0.164997	0.338204	0.433813	0.499764	0.386711	0.476364	0.185875	0.235875	0.0510054	0.0793517	0.788023	-0.34369	0.159785	0.217673	0.006	TRUE	0.190125	0.153	0.184	0.255	0.265	0.201	0.193	0.41	0.303	0.222	0.138	0.205	0.176	0.178	0.178	0.153	0.16	0.22475	0.197	0.2145	0.15725	0.235	0.23675	0.0873282	0.0475455	0.0600805	0.0166007	0.117918	0.0280283
PC ae C34:0	0.23363	0.388485	0.325713	0.437776	0.010586	0.115031	0.2145	0.191875	0.0494455	0.0407446	1.11792	0.160811	0.335451	0.338871	0.009	TRUE	0.132336	0.135	0.136	0.225	0.236	0.224	0.192	0.233	0.297	0.173	0.144	0.205	0.215	0.268	0.173	0.191	0.204	0.2125	0.193875	0.251	0.178	0.174	0.20975	0.0573934	0.0300877	0.0384274	0.0259872	0.0475044	0.0276571
PC ae C34:1	0.000120331	0.0265937	0.544842	0.54196	0.00968035	0.115031	5.03	2.41	1.6041	0.839949	2.08714	1.06153	0.00193422	0.0286578	0.012	TRUE	0.0960212	1.32	1.98	3.08	3.62	4.46	2.56	1.41	7.21	2.15	3.36	3.16	4.16	7.65	5.08	4.87	3.45	3.84375	3.59625	5.87	4.19	1.8175	3.0025	2.49894	0.959925	1.81441	0.911226	0.574826	0.616137
PC ae C34:2	0.0218852	0.134575	0.190108	0.358617	0.100658	0.276824	2.78375	1.78125	1.16886	0.461316	1.56281	0.64414	0.0500661	0.117125	0.006	TRUE	0.41043	1.53	1.45	1.57	1.76	3.95	2.47	1.46	4.87	1.46	2.11	2.55	1.77	3.34	2.54	2.19	1.5	2.605	1.96	3.4825	2.085	1.7275	1.835	1.30907	0.449381	1.30342	0.432396	0.496278	0.492511
PC ae C34:3	0.809136	0.648151	0.407367	0.482678	0.0987385	0.276633	0.4885	0.501875	0.116156	0.117391	0.97335	-0.0389695	0.822126	0.540035	0.009	TRUE	0.139589	0.379	0.377	0.566	0.627	0.572	0.461	0.694	0.711	0.495	0.379	0.416	0.432	0.527	0.513	0.394	0.38	0.519125	0.47125	0.5605	0.4165	0.47775	0.526	0.131507	0.0936555	0.11607	0.0646967	0.149384	0.0910348
PC ae C36:0	0.0239911	0.138529	0.240071	0.391963	0.051767	0.2113	0.372625	0.30725	0.0506386	0.0638721	1.21277	0.278311	0.0405459	0.103735	0.177	TRUE	-0.130061	0.212	0.353	0.364	0.376	0.343	0.268	0.226	0.457	0.317	0.354	0.342	0.399	0.339	0.297	0.374	0.418	0.324625	0.35525	0.3845	0.36075	0.26475	0.34975	0.0845339	0.0374728	0.0555548	0.0502087	0.0634632	0.0259792
PC ae C36:1	0.0180904	0.13114	0.515447	0.532871	0.00322845	0.0636924	3.19625	2.36875	0.942655	0.899737	1.34934	0.432254	0.0941322	0.168984	0.012	TRUE	-0.00777735	1.27	1.73	2.67	4.04	3.43	2.54	1.52	5.27	2.19	2.57	2.99	2.75	3.69	2.77	2.54	2.55	2.775	2.79	3.785	2.6075	1.765	2.9725	1.33519	0.553663	1.06638	0.109049	0.549818	0.783938
PC ae C36:2	0.321546	0.433751	0.487619	0.525921	0.044054	0.191365	5.55625	4.6425	2.28909	1.3058	1.19682	0.25921	0.347599	0.34334	0.03	TRUE	0.227866	3.82	3.28	4.3	6.08	8.07	5.97	3.47	10	3.76	4.97	6.46	3.97	5.43	4.48	4.05	3.48	5.50125	4.6975	6.8675	4.245	4.135	5.15	2.42879	1.07423	2.69075	0.633535	1.24361	1.32106
PC ae C36:3	0.19998	0.368531	0.440373	0.503644	0.0507042	0.2113	1.7025	1.46375	0.462748	0.279333	1.16311	0.217986	0.236369	0.276481	0.003	TRUE	0.153927	1.42	1.15	1.64	1.84	2.33	1.74	1.13	2.47	1.2	1.5	1.59	1.28	1.82	1.5	1.42	1.3	1.6675	1.49875	1.975	1.43	1.36	1.5675	0.518177	0.199888	0.541018	0.0945163	0.285774	0.267753
PC ae C36:4	0.0159426	0.13114	0.834691	0.658867	0.0211668	0.134575	1.63125	1.22138	0.378397	0.312005	1.33558	0.417472	0.0336697	0.0939247	0.006	TRUE	0.0077126	1.11	0.962	1.74	1.59	2.05	1.21	0.829	2.15	1.03	1.19	1.3	1.25	1.88	1.78	1.34	1.41	1.43012	1.4225	1.8325	1.43	1.02775	1.415	0.516682	0.263696	0.404011	0.250732	0.167137	0.315013
PC ae C36:5	0.0213174	0.134575	0.699618	0.600103	0.0744298	0.245908	0.640375	0.4975	0.100227	0.130468	1.28719	0.36422	0.0287108	0.0850787	0.003	TRUE	-0.0516719	0.367	0.48	0.739	0.638	0.686	0.515	0.374	0.61	0.432	0.438	0.435	0.657	0.781	0.672	0.588	0.691	0.55875	0.579125	0.6835	0.59725	0.434	0.561	0.149706	0.126819	0.0721503	0.115214	0.0747574	0.152894
PC ae C38:0	0.404907	0.482678	0.0635275	0.234994	0.0187388	0.13114	0.98175	1.14425	0.231005	0.521909	0.857986	-0.220975	0.440058	0.395122	0.099	TRUE	0.434156	2.07	1.8	0.692	0.989	1.02	1.15	1.02	1.18	0.647	0.979	0.786	0.839	0.695	1.06	0.711	1.37	1.22175	0.90425	0.9335	1.03	1.51	0.7785	0.473009	0.243928	0.21139	0.271331	0.505767	0.151812
PC ae C38:1	0.0684605	0.239036	0.0264606	0.146203	0.912939	0.677879	0.42875	0.518625	0.093457	0.113641	0.826705	-0.274555	0.106839	0.180336	0.006	TRUE	0.349283	0.532	0.623	0.374	0.541	0.429	0.446	0.715	0.634	0.4	0.377	0.518	0.488	0.379	0.396	0.344	0.383	0.53075	0.416625	0.4825	0.375	0.579	0.45825	0.11681	0.0719522	0.110389	0.0221359	0.115945	0.083484
PC ae C38:2	0.900887	0.677469	0.0718342	0.241222	0.0700676	0.239235	0.619125	0.6235	0.152016	0.103865	0.992983	-0.0101588	0.947488	0.576912	0	TRUE	0.24761	0.57	0.519	0.495	0.727	0.725	0.678	0.723	0.934	0.535	0.524	0.741	0.651	0.596	0.551	0.505	0.467	0.6745	0.568125	0.7265	0.51175	0.6225	0.6245	0.127655	0.105575	0.148087	0.0353023	0.0942497	0.127618
PC ae C38:3	0.165385	0.338204	0.97931	0.697273	0.0185304	0.13114	1.02038	0.8955	0.213355	0.194791	1.13945	0.188334	0.241842	0.280423	0.006	TRUE	0.0160019	0.723	0.627	0.842	1.05	1.17	0.937	0.851	1.45	0.874	0.854	1.26	0.97	0.978	1.07	0.902	0.769	0.96325	0.952625	1.142	0.89875	0.7845	1.0065	0.257462	0.161319	0.225187	0.126721	0.136951	0.192155
PC ae C38:4	0.517056	0.533296	0.510119	0.531721	0.0104024	0.115031	3.77625	3.46	1.30581	1.19996	1.0914	0.126182	0.621892	0.471556	0.024	TRUE	-0.0663024	2.79	1.91	4.27	5.66	5.86	3.51	2.23	5.64	3.39	3.02	3.92	2.46	3.88	3.62	2.62	3.11	3.535	3.70125	4.46	3.0925	2.61	4.31	1.51236	0.948253	1.60092	0.411127	0.701617	0.969983
PC ae C38:5	0.293242	0.428084	0.275751	0.418472	0.0237742	0.138529	2.07125	1.8775	0.389815	0.711191	1.1032	0.141689	0.513362	0.436346	0.018	TRUE	-0.194847	1.51	1.37	3.14	2.81	2.49	1.7	1.17	2.49	1.49	1.57	1.83	1.67	2.33	2.13	1.63	2.26	1.84125	2.1075	2.245	1.8975	1.4375	2.3175	0.52267	0.604572	0.390683	0.348461	0.223812	0.78347
PC ae C38:6	0.462446	0.516506	0.494911	0.528965	0.14868	0.332555	0.464625	0.42375	0.104406	0.123036	1.09646	0.132853	0.485792	0.427456	0	TRUE	-0.126344	0.389	0.346	0.65	0.571	0.606	0.414	0.296	0.558	0.332	0.358	0.392	0.327	0.462	0.541	0.364	0.501	0.42475	0.463625	0.48825	0.441	0.36125	0.48625	0.110661	0.117829	0.123046	0.0938403	0.0517776	0.149078
PC ae C40:1	0.054511	0.216891	0.247246	0.395028	0.00976345	0.115031	1.12888	1.4215	0.284674	0.409726	0.794144	-0.332528	0.122029	0.196049	0.012	TRUE	0.215499	2.13	1.7	0.982	1.27	1.07	1.28	1.81	1.15	1.13	1.08	1.07	1.12	0.702	1.61	0.879	1.42	1.37025	1.18012	1.0105	1.24725	1.73	1.113	0.468329	0.240537	0.208297	0.329146	0.351094	0.121034
PC ae C40:2	0.347962	0.451381	0.0702319	0.239235	0.148817	0.332555	0.27275	0.303375	0.0593145	0.0815264	0.899052	-0.153523	0.406071	0.386771	0.003	TRUE	0.312353	0.45	0.387	0.218	0.283	0.251	0.259	0.338	0.372	0.229	0.236	0.263	0.301	0.195	0.309	0.212	0.306	0.319125	0.257	0.27975	0.26575	0.3585	0.24825	0.0835625	0.0388918	0.0752125	0.0492096	0.0806329	0.0300597
PC ae C40:3	0.0860713	0.260261	0.699164	0.600103	0.120948	0.306128	0.289	0.332375	0.0451758	0.0505652	0.8695	-0.201742	0.0921902	0.168984	0.006	TRUE	0.0423755	0.285	0.288	0.322	0.391	0.329	0.28	0.418	0.349	0.34	0.221	0.335	0.315	0.258	0.306	0.239	0.295	0.31525	0.306125	0.31275	0.26525	0.31775	0.347	0.0507986	0.0551788	0.0390758	0.0416043	0.0669147	0.0302985
PC ae C40:4	0.905473	0.677879	0.519892	0.533608	0.000941082	0.0290181	0.55525	0.550625	0.124281	0.136405	1.0084	0.0120674	0.944496	0.576912	0.063	TRUE	-0.0720927	0.423	0.38	0.582	0.802	0.669	0.478	0.491	0.802	0.603	0.458	0.646	0.525	0.545	0.548	0.464	0.431	0.539125	0.56675	0.63525	0.47525	0.443	0.65825	0.136833	0.122085	0.128121	0.0505791	0.0513095	0.0994665
PC ae C40:5	0.967646	0.692377	0.535318	0.537429	0.00470311	0.0821285	0.775375	0.7705	0.264444	0.253039	1.00633	0.00909926	0.970481	0.583307	0	TRUE	-0.0954601	0.492	0.428	0.931	1.17	1.05	0.794	0.593	1.3	0.798	0.631	0.958	0.561	0.761	0.714	0.565	0.621	0.747375	0.7985	0.918	0.63275	0.57675	0.96425	0.298836	0.207789	0.324266	0.061462	0.15997	0.153966
PC ae C40:6	0.164424	0.338204	0.443505	0.504788	0.0267848	0.146203	0.430875	0.516125	0.120504	0.147913	0.834827	-0.260451	0.227752	0.271159	0.012	TRUE	-0.144848	0.398	0.381	0.732	0.757	0.61	0.482	0.415	0.606	0.446	0.395	0.518	0.294	0.412	0.407	0.297	0.426	0.44975	0.49725	0.4805	0.38125	0.419	0.61325	0.110473	0.164496	0.154914	0.0575985	0.0442342	0.154716
PC ae C42:0	0.00922117	0.114896	0.362001	0.460756	0.75992	0.630465	0.477875	0.543375	0.0255144	0.0524784	0.879457	-0.185315	0.0097466	0.0572018	1.08	FALSE	0.0572209	0.548	0.492	0.539	0.495	0.499	0.507	0.655	0.525	0.546	0.458	0.565	0.487	0.453	0.477	0.45	0.474	0.52075	0.5005	0.491	0.46475	0.5505	0.53625	0.0609467	0.0436774	0.0298887	0.0128938	0.0735776	0.0296128
PC ae C42:1	0.0350032	0.169116	0.85854	0.662058	0.403158	0.482678	0.44975	0.62875	0.0997794	0.183017	0.715308	-0.483363	0.0338097	0.0939247	0.075	TRUE	0.0448161	0.532	0.435	0.612	0.78	0.506	0.474	0.988	0.633	0.676	0.397	0.533	0.501	0.312	0.475	0.382	0.392	0.547625	0.530875	0.488	0.4115	0.60725	0.65025	0.19964	0.147457	0.13228	0.0427902	0.256943	0.104417
PC ae C42:2	0.00920152	0.114896	0.179178	0.354968	0.198086	0.367805	0.473	0.655875	0.124504	0.128703	0.721174	-0.471581	0.0119193	0.0583542	0.009	TRUE	0.22892	0.852	0.616	0.531	0.65	0.418	0.661	0.84	0.659	0.589	0.398	0.508	0.545	0.282	0.59	0.381	0.511	0.609125	0.51975	0.476	0.47	0.74225	0.5695	0.194631	0.0934356	0.162532	0.098634	0.1213	0.0635741
PC ae C42:3	0.0329311	0.160745	0.206027	0.373756	0.142121	0.329862	0.20625	0.2745	0.049985	0.0704861	0.751366	-0.412412	0.0442588	0.109291	0.009	TRUE	0.230057	0.311	0.338	0.233	0.294	0.205	0.222	0.393	0.276	0.194	0.181	0.211	0.194	0.137	0.249	0.153	0.255	0.2595	0.22125	0.203	0.2095	0.316	0.233	0.0850059	0.0454588	0.0570672	0.050448	0.0713536	0.0436883
PC ae C42:4	0.0936219	0.27089	0.506789	0.531721	0.316189	0.433751	0.029375	0.047	0.0189657	0.0191535	0.625	-0.678072	0.0856188	0.163099	0	TRUE	0.250918	0.029	0.056	0.028	0.074	0.027	0.025	0.071	0.073	0.044	0.023	0.049	0.034	0.017	0.022	0.011	0.028	0.0415	0.034875	0.03775	0.021	0.04525	0.04875	0.021935	0.0199459	0.0245136	0.00716473	0.0220057	0.0190679
PC ae C42:5	0.119675	0.306128	0.793074	0.6452	0.0106614	0.115031	0.486875	0.502375	0.0165912	0.0274327	0.969147	-0.0452132	0.197573	0.24394	1.269	FALSE	-0.00729188	0.467	0.473	0.5	0.531	0.487	0.477	0.532	0.515	0.509	0.486	0.53	0.497	0.499	0.464	0.475	0.472	0.493375	0.495875	0.4995	0.47425	0.48725	0.5175	0.0221162	0.0259309	0.0115902	0.00910586	0.0301151	0.0154596
PC ae C44:3	0.0865028	0.260261	0.281351	0.420237	0.864909	0.662692	0.09075	0.116125	0.027572	0.0254527	0.781485	-0.355709	0.0766013	0.152455	0.045	TRUE	0.214839	0.11	0.109	0.1	0.134	0.082	0.109	0.172	0.142	0.097	0.076	0.098	0.113	0.052	0.102	0.076	0.083	0.111125	0.09575	0.09725	0.08425	0.125	0.10725	0.0358905	0.0187826	0.0388619	0.0122848	0.0313369	0.0178769
PC ae C44:4	0.00485677	0.0821285	0.333417	0.438225	0.47997	0.523635	0.074	0.09875	0.00966585	0.0175235	0.749367	-0.416255	0.00505604	0.0519538	0.111	FALSE	0.121166	0.092	0.105	0.087	0.113	0.074	0.089	0.134	0.088	0.087	0.072	0.083	0.073	0.065	0.078	0.058	0.084	0.09	0.08275	0.075	0.073	0.105	0.0925	0.0218436	0.0155999	0.00955685	0.0111355	0.0205426	0.0137961
PC ae C44:5	0.0209254	0.134575	0.368413	0.463928	0.397341	0.480621	0.061875	0.08425	0.0125861	0.0198764	0.734421	-0.44532	0.0198741	0.0716252	0.081	FALSE	0.155651	0.068	0.096	0.074	0.101	0.061	0.056	0.118	0.089	0.083	0.047	0.078	0.067	0.061	0.054	0.062	0.054	0.077	0.069125	0.0695	0.05425	0.0845	0.084	0.0217781	0.0181615	0.0133041	0.00613052	0.0279225	0.0119164
PC ae C44:6	0.309494	0.432413	0.622732	0.575031	0.131658	0.314836	0.0515	0.05675	0.00876682	0.0114486	0.907489	-0.140048	0.321737	0.335174	0.048	TRUE	0.066649	0.051	0.055	0.06	0.063	0.056	0.035	0.075	0.068	0.054	0.048	0.061	0.059	0.044	0.049	0.045	0.043	0.055375	0.052875	0.05675	0.04625	0.054	0.0595	0.0126597	0.00773559	0.00991211	0.00275379	0.016452	0.00387298
PEA	1	0.698352	1	0.698352	0.0011421	0.0318098	0.002375	0.002375	0.000517549	0.000517549	1	0	1	0.590026	0.006	FALSE	0	0.002	0.002	0.002	0.003	0.003	0.002	0.002	0.003	0.003	0.002	0.003	0.002	0.003	0.002	0.002	0.002	0.002375	0.002375	0.00275	0.002	0.002	0.00275	0.000517549	0.000517549	0.0005	0	0	0.0005
Phe	0.278412	0.419819	0.308322	0.432413	0.234815	0.388744	45.125	51.8125	15.107	12.7702	0.870929	-0.199373	0.355629	0.346143	0.168	TRUE	-0.242788	48.4	50.3	36.4	39.9	41.5	41.4	67.7	34.4	61.4	70.9	69	36.1	35.4	64	29.2	49.5	44.4	52.5375	36.85	53.4	51.95	51.675	11.0905	16.0005	3.17753	18.4342	11.1757	15.9865
Pro	0.284526	0.422948	0.156904	0.336505	0.268942	0.413641	285.25	240.25	95.8433	86.8048	1.1873	0.24769	0.341835	0.340166	1.323	TRUE	-0.407633	189	286	156	171	253	155	285	183	281	350	399	187	269	348	229	463	225.875	299.625	223	347.5	228.75	251.75	52.6971	109.513	44.3922	95.5493	66.9845	112.882
PUFA (PC)	0.291809	0.428084	0.253906	0.400734	0.73844	0.620462	412.625	389.75	37.603	45.9153	1.05869	0.0822822	0.294742	0.319534	2.784	TRUE	0.0903806	424	393	327	453	473	421	352	429	337	398	411	440	378	435	361	387	413.75	388.625	430	395.25	397.5	382	38.0066	44.8997	39.387	30.7069	33.3916	60.3656
PUFA (PC) / MUFA (PC)	0.00134202	0.0353012	0.21475	0.380825	0.211667	0.376769	3.87625	6.15375	0.949224	1.535	0.6299	-0.666804	0.00402224	0.048759	15.57	FALSE	0.28573	8.98	5.23	4.76	4.7	5.71	6.21	7.94	4.09	5.7	4.64	5.71	3.19	2.73	3.79	3.18	3.68	5.51	4.52	3.93	3.8225	7.09	5.2175	2.19354	0.921722	1.31423	0.606211	1.68608	0.563464
PUFA (PC) / SFA (PC)	0.280425	0.420237	0.584686	0.550923	0.32804	0.438225	54.2375	49.675	7.23917	8.41219	1.09185	0.126771	0.264783	0.302714	2.748	TRUE	-0.0607504	56.6	51.8	39.4	50.3	60.2	59.4	35.7	41.2	47.9	63.3	56.3	51.9	50.1	61.5	52.9	52.8	50.8625	53.05	50.85	57.625	50.875	48.475	8.60896	7.63002	7.79337	5.5626	10.5923	7.00589
Putrescine	0.641705	0.579545	0.225809	0.383214	0.0452999	0.194988	1.24687	1.42088	0.465451	0.725109	0.87754	-0.188463	0.578483	0.459468	0.063	TRUE	-0.360956	0.787	1.6	2.68	1.53	1.82	0.96	0.48	0.977	1.2	1.13	2.13	0.799	1.92	1.59	1.02	0.719	1.16787	1.49987	1.379	1.11475	0.95675	1.885	0.536076	0.639817	0.573052	0.361336	0.472542	0.655057
Putrescine / Orn	0.527668	0.536141	0.50772	0.531721	0.16013	0.336505	0.04675	0.03675	0.036256	0.0258664	1.27211	0.347222	0.536693	0.443581	0.387	FALSE	0.364764	0.022	0.066	0.084	0.043	0.042	0.025	0.009	0.059	0.019	0.017	0.026	0.026	0.127	0.037	0.053	0.013	0.047	0.0365	0.0635	0.03	0.0305	0.043	0.0376525	0.0236643	0.044426	0.0185831	0.0246644	0.0291319
SDMA	0.535746	0.537429	0.127018	0.311255	0.970622	0.693172	0.44575	0.407125	0.12904	0.117776	1.09487	0.130763	0.541903	0.443581	0	TRUE	-0.336875	0.218	0.4	0.582	0.354	0.548	0.409	0.4	0.31	0.336	0.681	0.558	0.315	0.415	0.505	0.342	0.45	0.376875	0.476	0.397	0.4945	0.35675	0.4575	0.0973806	0.127583	0.111681	0.141573	0.0925972	0.13048
SDMA / Arg	0.0938281	0.27089	0.27477	0.418472	0.887875	0.671555	0.111125	0.0745	0.0367129	0.041751	1.49161	0.576871	0.0838837	0.162109	0	TRUE	0.361336	0.027	0.054	0.063	0.052	0.142	0.114	0.155	0.151	0.084	0.073	0.047	0.048	0.144	0.095	0.121	0.115	0.104375	0.08125	0.12125	0.101	0.0875	0.0615	0.0528041	0.0276341	0.0489855	0.0217256	0.0578533	0.0164215
Ser	0.656072	0.58172	0.841137	0.65911	0.713934	0.606886	109.7	110.075	25.9121	56.29	0.996593	-0.00492332	0.986686	0.587369	2.133	TRUE	0.0357779	162	193	154	110	124	46.9	44.6	93.1	61.1	87.1	109	134	92.4	155	110	82	111.25	108.525	110.875	108.525	111.625	108.525	52.3813	33.0459	21.3253	33.2902	77.1172	37.9452
Serotonin	0.637856	0.57857	0.579852	0.5491	0.276758	0.418659	0.50525	0.475375	0.113008	0.134017	1.06285	0.0879314	0.637452	0.477537	0.003	TRUE	0.104133	0.523	0.659	0.249	0.489	0.558	0.519	0.413	0.579	0.348	0.64	0.603	0.526	0.287	0.494	0.397	0.561	0.508	0.472625	0.4875	0.523	0.5285	0.42225	0.11268	0.133527	0.135431	0.103037	0.100815	0.155622
Serotonin / Trp	0.294266	0.428084	0.0512165	0.2113	0.847075	0.65911	0.032375	0.0275	0.010141	0.00927362	1.17727	0.235449	0.33283	0.33879	0.042	FALSE	0.467889	0.036	0.039	0.021	0.029	0.039	0.038	0.018	0.049	0.016	0.022	0.023	0.038	0.021	0.023	0.038	0.029	0.03475	0.025125	0.03675	0.028	0.03275	0.02225	0.0102225	0.00670687	0.0116154	0.00734847	0.00991211	0.00537742
SFA (PC)	0.587365	0.5518	0.0914809	0.267374	0.116512	0.299819	7.72125	7.95625	1.27013	1.01628	0.970463	-0.0432542	0.689299	0.488911	3.06	TRUE	0.165824	7.49	7.58	8.3	9	7.86	7.09	9.86	10.4	7.03	6.28	7.3	8.48	7.55	7.07	6.81	7.32	8.28875	7.38875	8.5725	6.87	8.005	7.9075	1.21124	0.864679	1.27821	0.445047	1.25487	0.910435
SM (OH) C14:1	0.00161096	0.038138	0.613462	0.569537	0.142922	0.330103	0.449125	0.324	0.0520314	0.0728835	1.38619	0.471123	0.00173718	0.0286578	0	TRUE	-0.0545887	0.24	0.244	0.284	0.419	0.539	0.411	0.275	0.429	0.342	0.398	0.377	0.506	0.39	0.469	0.425	0.437	0.37925	0.393875	0.466	0.43225	0.2925	0.3555	0.115719	0.0587596	0.0684933	0.0294321	0.0805336	0.0571227
SM (OH) C16:1	0.829506	0.65759	0.428799	0.496755	0.0238334	0.138529	0.5095	0.52925	0.127327	0.201568	0.962683	-0.0548672	0.818759	0.540035	0.003	TRUE	-0.159188	0.384	0.237	0.566	0.887	0.695	0.634	0.379	0.716	0.499	0.441	0.648	0.445	0.436	0.41	0.401	0.532	0.49075	0.548	0.573	0.446	0.4085	0.65	0.171689	0.160359	0.153282	0.0598387	0.165059	0.169342
SM (OH) C22:1	0.0780656	0.249239	0.333751	0.438225	0.10864	0.292004	0.316875	0.246875	0.102013	0.0432416	1.28354	0.360133	0.106046	0.180336	0.003	TRUE	0.190931	0.279	0.212	0.214	0.318	0.304	0.259	0.186	0.341	0.234	0.202	0.273	0.541	0.282	0.291	0.237	0.337	0.3005	0.26325	0.367	0.26675	0.234	0.25975	0.108866	0.0493146	0.118527	0.059444	0.0425754	0.0459157
SM (OH) C22:2	0.0128722	0.124383	0.623024	0.575031	0.532472	0.537429	0.129625	0.083125	0.0325705	0.027818	1.5594	0.64099	0.00850369	0.0566966	0	TRUE	-0.10855	0.071	0.05	0.116	0.124	0.149	0.104	0.071	0.068	0.073	0.091	0.056	0.154	0.152	0.154	0.131	0.138	0.102375	0.110375	0.13075	0.1285	0.074	0.09225	0.0434213	0.0338861	0.0418838	0.0267893	0.0223159	0.0329482
SM (OH) C24:1	0.00143887	0.0358568	0.78103	0.638695	0.000825455	0.0290181	0.04975	0.033375	0.0130247	0.0108356	1.49064	0.575929	0.0165431	0.0668471	0	TRUE	-0.0390528	0.023	0.024	0.041	0.052	0.053	0.024	0.025	0.05	0.039	0.036	0.039	0.076	0.053	0.05	0.047	0.033	0.041	0.042125	0.058	0.0415	0.024	0.04275	0.0198278	0.00681254	0.012083	0.0082664	0.000816497	0.00623832
SM C16:0	0.779939	0.638695	0.63408	0.57847	0.0534285	0.214385	11.8375	11.7012	1.44117	2.24315	1.01164	0.0167018	0.887486	0.560866	0.018	TRUE	-0.0534818	12	8.81	12.1	16.4	13.2	11	10.5	11.5	10.3	10.6	12.5	14.2	11.2	11.1	10	12.9	11.5512	11.9875	12.525	11.15	10.5775	12.825	1.64686	2.07326	1.42215	1.25033	1.33318	2.56824
SM C16:1	0.780161	0.638695	0.572563	0.5491	0.926463	0.682214	0.92525	0.944625	0.127861	0.126891	0.979489	-0.0298985	0.76544	0.531605	0.003	TRUE	-0.0592245	1.06	1.03	1.04	1.11	1.07	0.82	0.802	0.814	0.826	0.971	0.869	0.997	0.733	0.978	0.789	1.05	0.91575	0.954125	0.9035	0.947	0.928	0.96125	0.136337	0.115045	0.156573	0.111221	0.135853	0.135561
SM C18:0	0.946815	0.688099	0.506428	0.531721	0.100733	0.276824	1.07025	1.08537	0.217068	0.289939	0.986065	-0.0202457	0.907787	0.561577	0.003	TRUE	-0.112327	0.846	0.757	1.24	1.68	1.22	1.08	1.06	0.964	0.88	0.915	1.14	1.46	0.9	1.02	0.833	1.25	1.03588	1.11975	1.136	1.0045	0.93575	1.235	0.224806	0.277049	0.256458	0.180677	0.159429	0.333217
SM C18:1	0.825645	0.657023	0.145679	0.332555	0.682437	0.591798	0.302125	0.311375	0.0608404	0.0929438	0.970293	-0.0435075	0.817755	0.540035	0	TRUE	-0.281908	0.25	0.284	0.373	0.519	0.362	0.285	0.273	0.211	0.244	0.342	0.263	0.316	0.234	0.311	0.262	0.379	0.276875	0.336625	0.28075	0.3235	0.273	0.34975	0.0475227	0.0899475	0.0704622	0.0495345	0.0162686	0.126352
SM C20:2	0.562701	0.546695	0.933211	0.686117	0.351937	0.451588	0.0207706	0.016257	0.0182664	0.00954909	1.27764	0.35348	0.548802	0.446223	0.003	TRUE	0.0503922	0.027	0.016	0.00158307	0.026	0.03	0.019	0.019	0.034	0.019	0.051	0.0024731	0.004	0.00169689	0.00246787	0.031	0.012	0.0188371	0.0181905	0.0174242	0.024117	0.02025	0.012264	0.0116078	0.017364	0.0169358	0.0214909	0.00471699	0.0121655
SM C24:0	0.940192	0.688008	0.21955	0.383214	0.0760025	0.248178	1.10475	1.0815	0.329551	0.164565	1.0215	0.0306863	0.861777	0.54983	0.006	TRUE	0.195628	1.22	0.873	0.934	1.34	1.16	1.04	1.05	1.15	0.965	0.929	1.23	1.87	0.974	0.972	0.811	0.972	1.16712	1.01913	1.2885	0.921	1.04575	1.11725	0.304926	0.174636	0.396966	0.0760833	0.141724	0.199241
SM C24:1	0.00511081	0.0829478	0.690956	0.596999	0.000824337	0.0290181	1.67375	1.34025	0.273074	0.339664	1.24883	0.320582	0.0490639	0.11683	0.006	TRUE	-0.00813732	1.05	0.892	1.56	2	1.85	1.22	1.28	1.72	1.26	1.52	1.46	2.18	1.83	1.38	1.49	1.42	1.50275	1.51125	1.895	1.4525	1.1105	1.57	0.453731	0.218137	0.19841	0.0639661	0.175236	0.312623
SM C26:0	0.813995	0.649937	0.387963	0.476364	0.958427	0.691766	0.00789775	0.00870987	0.00602611	0.00686363	0.906759	-0.141208	0.805151	0.539047	0.006	TRUE	0.531459	0.021	0.00152978	0.00114917	0.012	0.019	0.011	0.007	0.008	0.003	0.013	0.013	0.003	0.008	0.00184734	0.009	0.00133469	0.00981622	0.0067914	0.0095	0.00629551	0.0101324	0.00728729	0.00697418	0.00547109	0.00675771	0.00567628	0.00821938	0.00608008
Spermidine	0.0406184	0.184924	0.0482963	0.204174	0.957299	0.691766	1.94837	2.70875	0.877154	0.626155	0.719289	-0.475356	0.0679506	0.143983	0.003	TRUE	-0.505644	2.04	1.65	3.59	2.91	2.77	2.57	2.71	1.6	2.97	2.79	3.23	1.06	0.997	1.23	1.9	3.24	1.92463	2.7325	1.60675	2.29	2.2425	3.175	0.712155	0.782135	0.821366	0.899667	0.489174	0.30957
Spermidine / Putrescine	0.313844	0.433751	0.806992	0.648151	0.121248	0.306128	1.82662	2.395	1.24288	1.45006	0.762683	-0.390845	0.414398	0.389143	0.114	TRUE	0.00879981	2.59	1.03	1.34	1.9	1.52	2.67	5.65	1.63	2.47	2.47	1.51	1.33	0.518	0.775	1.86	4.51	2.11725	2.10438	1.2495	2.40375	2.985	1.805	1.60192	1.12508	0.503164	1.56941	1.93041	0.501498
Spermine	0.0212235	0.134575	0.247256	0.395028	0.962955	0.692377	1.17675	1.8	0.604415	0.268062	0.65375	-0.613189	0.0243382	0.0772713	0.003	TRUE	-0.337641	1.55	1.44	1.98	1.74	1.57	1.84	1.6	0.94	2.23	1.83	2.02	1.19	0.39	0.613	0.791	2.09	1.315	1.66175	1.0225	1.331	1.6075	1.9925	0.463619	0.612774	0.494865	0.73761	0.168795	0.200894
Spermine / Spermidine	0.367449	0.463928	0.270299	0.414181	0.994231	0.698352	0.60975	0.68375	0.227845	0.109708	0.891773	-0.165251	0.427016	0.392695	2.358	FALSE	0.242599	0.761	0.872	0.551	0.6	0.567	0.718	0.59	0.589	0.753	0.654	0.625	1.12	0.391	0.497	0.417	0.643	0.701	0.5925	0.66675	0.55275	0.73525	0.63225	0.222843	0.103405	0.314891	0.115373	0.11656	0.086168
t4-OH-Pro	0.0551411	0.21757	0.111022	0.293671	0.688485	0.595952	12.9863	16.6875	5.63148	3.7292	0.778202	-0.361783	0.146804	0.210517	0.012	TRUE	-0.414009	13.5	15.9	18.5	14.4	11	13.6	13.7	13.4	20.5	10.8	23.4	9.68	11	12.9	8.71	26.4	12.7225	16.9513	11.27	14.7025	14.175	19.2	2.00272	6.26253	1.55035	7.98374	1.15289	3.77977
Taurine	0.000834736	0.0290181	0.302833	0.432413	0.343159	0.447489	460.375	374.75	31.464	42.8977	1.22849	0.296881	0.000559717	0.0106623	0.129	TRUE	-0.0807827	381	387	363	323	471	414	313	418	442	488	375	421	442	494	454	495	405.875	429.25	438	482.75	373.75	375.75	47.1909	66.9365	24.454	19.4143	42.968	49.4461
Thr	0.450358	0.508517	0.761066	0.630465	0.884311	0.671003	67.3875	75.8875	23.9766	22.8843	0.887992	-0.171381	0.48021	0.426894	0.849	TRUE	-0.146636	64.1	72.2	47.6	58.2	96.5	68.5	76.5	49.9	107	98.5	113	70.4	45.9	87.6	41	49.3	68	75.275	65.675	69.1	70.325	81.45	15.7633	29.345	23.1834	28.215	5.28291	33.3396
Total (PC+SM)	0.0188339	0.13114	0.364899	0.4632	0.372589	0.466089	549.125	481.5	40.0943	57.8545	1.14045	0.189599	0.018166	0.0698789	6.45	TRUE	0.0668536	496	489	422	583	584	513	422	563	418	506	509	609	542	574	496	519	527.25	503.375	574.5	523.75	480	483	59.9041	60.4458	28.688	34.7982	39.9583	78.7866
Total AA	0.680049	0.591798	0.00299706	0.061698	0.566024	0.546695	3966.12	4031.38	522.64	449.738	0.983814	-0.0235418	0.792948	0.538423	15.09	TRUE	-0.238208	4090	3609	4902	3957	3758	3479	3823	3919	4011	4408	4380	3386	3291	4694	3755	4518	3669.38	4328.12	3588.5	4343.75	3750.25	4312.5	276.212	391.899	298.593	409.794	267.239	435.641
Total AC / C0	0.196668	0.367805	0.734558	0.619965	0.994714	0.698352	0.738875	0.992375	0.212155	0.417893	0.744552	-0.425555	0.155918	0.216573	2.226	FALSE	-0.104211	1.37	0.905	0.603	0.757	0.8	1.03	0.499	0.287	0.995	0.641	1.78	0.788	0.996	0.832	0.874	0.693	0.834375	0.896875	0.71775	0.76	0.951	1.03375	0.332029	0.379329	0.302583	0.1108	0.359732	0.522981
Total AC-DC / Total AC	0.00710306	0.0960907	0.399518	0.480621	0.259978	0.404919	0.03175	0.0475	0.00834523	0.0110324	0.668421	-0.581171	0.00667955	0.0519538	0.87	FALSE	-0.154886	0.03	0.037	0.053	0.063	0.035	0.05	0.053	0.033	0.055	0.036	0.039	0.038	0.024	0.019	0.025	0.044	0.0375	0.04175	0.0325	0.031	0.0425	0.0525	0.00972478	0.0151068	0.00602771	0.0111654	0.0108474	0.00998332
Total AC-OH / Total AC	0.0183964	0.13114	0.742634	0.622344	0.798173	0.647008	0.017375	0.0265	0.00639056	0.00609449	0.65566	-0.608979	0.0111533	0.0572018	0.222	FALSE	-0.0740006	0.018	0.021	0.029	0.031	0.023	0.033	0.03	0.017	0.031	0.023	0.019	0.017	0.012	0.007	0.014	0.026	0.021375	0.0225	0.01725	0.0175	0.0255	0.0275	0.00706981	0.008652	0.0045	0.00866025	0.00714143	0.00574456
total DMA	0.965343	0.692377	0.0274998	0.1463	0.954089	0.690741	0.515875	0.517875	0.115787	0.110594	0.996138	-0.00558238	0.972317	0.583307	0.003	TRUE	-0.347074	0.417	0.525	0.685	0.561	0.642	0.475	0.398	0.398	0.422	0.66	0.66	0.413	0.372	0.617	0.483	0.542	0.455	0.57875	0.45625	0.5755	0.45375	0.582	0.0901301	0.093625	0.124986	0.0786151	0.0576968	0.119351
Total DMA / Arg	0.0953271	0.27355	0.425897	0.495466	0.849148	0.65911	0.131	0.091	0.0469529	0.0365943	1.43956	0.525628	0.0794038	0.155708	0.012	TRUE	0.237736	0.052	0.071	0.074	0.083	0.166	0.132	0.154	0.194	0.106	0.07	0.056	0.063	0.129	0.116	0.171	0.139	0.120125	0.101875	0.138	0.124	0.10225	0.07975	0.0524362	0.0389631	0.0566451	0.0424814	0.0485275	0.0207906
Total lysoPC	0.861994	0.662692	0.780974	0.638695	0.984967	0.698352	23.3	23.025	3.34835	3.88173	1.01194	0.0171288	0.881611	0.559806	10.38	TRUE	0.0171288	20.8	24.6	28.5	18.6	20	21.6	25.3	24.9	17.9	28.2	26.9	26.7	22.5	23.6	18	22.5	23.3	23.025	23.525	23.075	23.075	22.975	2.40476	4.5273	2.91247	4.18838	2.20813	5.50235
Total lysoPC / Total PC	0.239168	0.391841	0.675859	0.591798	0.815453	0.650005	0.044	0.0505	0.00680336	0.0120949	0.871287	-0.19878	0.212025	0.257024	4.86	FALSE	-0.0687128	0.043	0.052	0.071	0.033	0.035	0.043	0.062	0.046	0.045	0.058	0.055	0.045	0.043	0.042	0.038	0.045	0.046125	0.048375	0.04225	0.04575	0.05	0.051	0.00793613	0.0122817	0.00499166	0.00865544	0.00905539	0.0160831
Total PC	0.0168921	0.13114	0.333493	0.438225	0.417455	0.490465	530.625	464.125	38.2546	55.3881	1.14328	0.193179	0.0157452	0.0656112	6.39	TRUE	0.0710795	479	476	404	558	563	496	407	545	403	489	490	586	525	557	481	499	509.625	485.125	554.75	506.5	464.5	463.75	57.2661	58.616	25.9792	34.4625	39.3319	74.9061
Total PC aa	0.0217209	0.134575	0.374066	0.466089	0.62432	0.575106	492.5	431.25	35.6611	52.8252	1.14203	0.191599	0.0183415	0.0698789	2.688	TRUE	0.0671687	450	449	368	516	517	462	377	488	374	459	454	555	483	520	450	468	472.625	451.125	510.75	474.25	434.5	428	52.6795	56.2734	33.0895	31.3728	38.7857	70.5597
Total PC ae	0.0962044	0.274404	0.57822	0.5491	0.0139467	0.129077	38.4625	32.7875	9.47718	5.45958	1.17308	0.230307	0.169767	0.226378	3.72	TRUE	0.104324	28.5	26.7	35.5	42.7	46.3	34.2	29.1	57.1	28.8	31	36.8	31.5	41.9	37.3	31.3	31.3	36.9125	34.3375	44.2	32.725	29.625	35.95	10.6455	4.57288	10.605	3.05328	3.21598	5.70409
Total SM	0.524567	0.535287	0.66304	0.584614	0.0355051	0.169809	18.3875	17.7125	2.37212	3.38756	1.03811	0.0539575	0.652237	0.485884	0.054	TRUE	-0.0439636	17.5	13.4	18.5	24.9	20.6	16.9	15.9	18	15.7	16.5	18.9	22.7	17.2	17.2	15.5	19.4	17.775	18.325	19.625	17.15	15.925	19.5	2.83133	3.02879	2.51181	1.65429	1.80808	3.87126
Total SM / Total (SM+PC)	0.0699107	0.239235	0.113835	0.297717	0.032543	0.160745	0.033375	0.036875	0.00266927	0.00543632	0.905085	-0.143875	0.132614	0.198692	0.024	TRUE	-0.123294	0.035	0.027	0.044	0.043	0.035	0.033	0.038	0.032	0.038	0.033	0.037	0.037	0.032	0.03	0.031	0.037	0.033625	0.036625	0.034	0.03275	0.03325	0.0405	0.00346152	0.00515302	0.00244949	0.0030957	0.00464579	0.00351188
Total SM / Total PC	0.0833129	0.254498	0.129404	0.313278	0.0329065	0.160745	0.03475	0.038375	0.00315096	0.00575543	0.905537	-0.143154	0.146822	0.210517	0.024	TRUE	-0.123382	0.037	0.028	0.046	0.045	0.037	0.034	0.039	0.033	0.039	0.034	0.039	0.039	0.033	0.031	0.032	0.039	0.035	0.038125	0.0355	0.034	0.0345	0.04225	0.00374166	0.00556616	0.003	0.00355903	0.00479583	0.00377492
Total SM-non OH	0.646068	0.579584	0.698272	0.600103	0.0423115	0.188998	16.9375	16.5125	2.19736	3.0912	1.02574	0.0366624	0.756455	0.528116	0.045	TRUE	-0.0409762	16.5	12.7	17.3	23.1	18.9	15.5	15	16.4	14.5	15.4	17.5	21	15.9	15.8	14.2	17.9	16.4875	16.9625	18.05	15.825	14.925	18.1	2.50909	2.83949	2.36432	1.54137	1.60909	3.6037
Total SM-OH	0.052388	0.212007	0.578578	0.5491	0.0163669	0.13114	1.45375	1.21625	0.216725	0.326405	1.19527	0.257339	0.111769	0.184	0.006	TRUE	-0.0486348	0.997	0.767	1.22	1.8	1.74	1.43	0.936	1.6	1.19	1.17	1.39	1.72	1.31	1.37	1.24	1.48	1.3125	1.3575	1.5925	1.315	1.0325	1.4	0.374956	0.209745	0.198221	0.13772	0.282294	0.280832
Total SM-OH / Total SM-non OH	0.0196045	0.134527	0.751171	0.625137	0.144362	0.331809	0.085875	0.073375	0.00679154	0.011538	1.17036	0.22695	0.0224626	0.0758343	0.471	FALSE	-0.0271787	0.06	0.061	0.071	0.078	0.092	0.092	0.063	0.098	0.082	0.076	0.08	0.082	0.083	0.087	0.087	0.082	0.078875	0.080375	0.08875	0.083	0.069	0.07775	0.015422	0.00542316	0.00763217	0.00522813	0.015384	0.00478714
Trp	0.566058	0.546695	0.155649	0.336505	0.411141	0.485456	16.7125	17.9	6.16984	4.96933	0.933659	-0.099032	0.67832	0.488911	0.144	TRUE	-0.378327	14.5	16.7	11.6	16.8	14.4	13.5	22.5	11.7	21.7	28.7	25.9	13.7	13.4	21.8	10.5	19.5	15.05	19.5625	13.3	20.125	16.8	19	3.31921	6.39641	1.14601	7.51371	4.02823	6.17792
Tyr	0.761646	0.630465	0.125357	0.309678	0.719118	0.610197	34.6	32.8125	10.1905	6.97207	1.05448	0.0765265	0.689195	0.488911	1.662	TRUE	-0.326142	27.6	25.9	26.4	31.5	31.4	29.9	37.2	29.2	38.4	54.5	45.6	28.7	29.4	42.7	22.4	38.5	29.9125	37.5	29.675	39.525	30.15	35.475	3.35961	10.4927	1.18708	13.2746	4.97762	8.3512
Tyr / Phe	0.00213914	0.0460384	0.450149	0.508517	0.0236782	0.138529	0.77625	0.64475	0.0550655	0.096937	1.20396	0.267781	0.00656596	0.0519538	42	FALSE	-0.0482297	0.57	0.515	0.726	0.789	0.757	0.723	0.549	0.851	0.625	0.768	0.661	0.795	0.829	0.667	0.765	0.778	0.698625	0.722375	0.808	0.7445	0.58925	0.70025	0.134247	0.0629738	0.041069	0.0519647	0.0920014	0.0724402
Val	0.420745	0.493108	0.332478	0.438225	0.205277	0.373756	131.15	140.875	58.8758	28.2005	0.930967	-0.103198	0.682366	0.488911	0.381	TRUE	-0.303147	156	128	104	113	124	118	174	104	162	226	172	89.9	80.3	164	63	198	121.775	150.25	99.55	162.75	144	137.75	31.6429	53.3954	18.985	71.1682	25.6645	34.2187
Ketogenic Aas	0.523789	0.513599	0.218922	0.371111	0.421926	0.476796	357.438	376.238	154.547	85.3472	0.950032	-0.0739527	0.768934	0.534647	2.319	TRUE	-0.371625	347.1	346.4	296.9	306.8	356.1	303.8	433.8	248.1	438.6	659.1	536.5	275.7	247.8	469.2	185.9	417.6	319.85	413.825	281.925	432.95	357.775	394.7	63.5747	149.274	51.1512	194.702	54.5785	114.493

## Sheet: Glutathione
Supplementary Table 6D. Results from glutathione measurements in the liver and from subsequent ANOVA testing. Results are given in µmol/g.
	10029 Control male	10030 Control male	4524 Control female	4526 Control female	4716 Control male	4717 Control male	4718 GHR-KO male	4720 Control female	4721 GHR-KO female	4722 Control female	4941 GHR-KO male	4942 GHR-KO male	4945 GHR-KO female	4949 GHR-KO female	4977 GHR-KO female	Adjusted p-value Group	Adjusted p-value Sex	Adjusted p-value Group x Sex	GHR-KO mean	GHR-KO SD	Control mean	Control SD	fc group	l2fc group	male mean	male SD	female mean	female SD	fc sex	l2fc sex
Total GSH	44.7136	46.3852	23.9187	39.5101	46.5489	28.3425	39.2018	17.5661	35.5594	35.2629	66.9073	44.8757	40.5361	56.3039	45.8741	0.0472	0.123	0.5525	47.0369	10.9705	35.281	11.0077	1.37254	0.456843	36.0852	12.5253	#REF!	#REF!	1.26387	0.337843
GSSG	5.98463	5.27588	4.45071	4.61582	6.20757	4.04469	4.99723	3.04405	3.9416	4.96085	6.49388	4.9578	6.27776	7.54206	4.25918	0.2969	0.3936	0.3753	5.49564	1.30879	4.82303	1.03112	1.13682	0.185005	4.98132	1.49931	#REF!	#REF!	1.13601	0.183978
Free GSH	38.729	41.1093	19.468	34.8943	40.3413	24.2978	34.2046	14.5221	31.6178	30.302	60.4135	39.9179	34.2584	48.7619	41.615	0.042	0.1151	0.5905	41.5413	10.1348	30.458	10.0848	1.41168	0.497413	31.1039	11.2276	#REF!	#REF!	1.28794	0.365067
Ratio (Total GSH/GSSG)	7.47141	8.79192	5.37414	8.55971	7.49872	7.00734	7.8447	5.77064	9.02158	7.10824	10.3031	9.05153	6.4571	7.46533	10.7706	0.0575	0.2893	0.8144	8.702	1.54764	7.19776	1.19333	1.20735	0.271838	7.21331	1.38927	#REF!	#REF!	1.11255	0.153865
